# Supplementary material for: Ancestral reconstruction of the MotA stator subunit reveals that conserved residues far from the pore are required to drive flagellar motility
Source: Microlife. 2023 Apr 3;4:uqad011. doi: 10.1093/femsml/uqad011 (PMC10117855; doi:10.1093/femsml/uqad011)
Supplement: uqad011_Supplemental_Files [file uqad011_supplemental_files.zip]

Archive with 6 entries (6 files):
- Fig1B_MotA265.nwk
- MotA_SI_MicroLifeRevisions_20230201.pdf
- E. coli MotAB model.pdb
- Fig1A_MotA178.fasta
- Fig1A_MotA178.nwk
- Fig1B_MotA264.fasta
