# Supplementary material for: Ancestral reconstruction of the MotA stator subunit reveals that conserved residues far from the pore are required to drive flagellar motility
Source: Microlife. 2023 Apr 3;4:uqad011. doi: 10.1093/femsml/uqad011 (PMC10117855; doi:10.1093/femsml/uqad011)
Supplement: uqad011_Supplemental_Files [file uqad011_supplemental_files.zip › Fig1B_MotA265.nwk]

#NEXUS
begin taxa;
	dimensions ntax=264;
	taxlabels
	Acetonema_longum1
	'Achromobacter_piechaudii|Proteobacteria|Betaproteobacteria|D4XBW0'[&!color=#cc33ff]
	Actino_Acidithrix_ferrooxidans1
	Actino_Conexibacter_woesei1
	Actino_Ferrithrix_thermotolerans1
	'Actino_Mycobacteroides_abscessus_subsp._massiliense1'
	Actino_Patulibacter_americanus1
	Actino_Patulibacter_minatonensis1
	Actino_Solirubrobacter_pauli1
	Actino_Solirubrobacter_soli1
	Actino_Thermoleophilum_album1
	'Aeromonas_hydrophila_|Proteobacteria|Gammaproteobacteria|YP_856320.1'[&!color=#33ffff]
	'Aeromonas_schubertii|Proteobacteria|Gammaproteobacteria|WP_050667165.1'[&!color=#33ffff]
	'Aeromonas|Proteobacteria|Gammaproteobacteria|WP-005314215.1'[&!color=#33ffff]
	'Aliivibrio_fischeri_/_pomA'[&!color=#33ffff]
	Alpha_Acidocella_aminolytica1[&!color=#99cc00]
	Alpha_Acuticoccus_sediminis1[&!color=#99cc00]
	Alpha_Acuticoccus_yangtzensis1[&!color=#99cc00]
	Alpha_Azospirillum_brasilense1[&!color=#99cc00]
	Alpha_Azospirillum_lipoferum1[&!color=#99cc00]
	Alpha_Azospirillum_oryzae1[&!color=#99cc00]
	Alpha_Inquilinus_limosus1[&!color=#99cc00]
	Alpha_Labrenzia_aggregata1[&!color=#99cc00]
	Alpha_Labrenzia_marina1[&!color=#99cc00]
	Alpha_Limimonas_halophila1[&!color=#99cc00]
	Alpha_Methylobacterium_gnaphalii1[&!color=#99cc00]
	Alpha_Nitrospirillum_amazonense1[&!color=#99cc00]
	Alpha_Nitrospirillum_amazonense2[&!color=#99cc00]
	Alpha_Niveispirillum_irakense1[&!color=#99cc00]
	Alpha_Niveispirillum_irakense2[&!color=#99cc00]
	Alpha_Octadecabacter_antarcticus1[&!color=#99cc00]
	Alpha_Oleisolibacter_albus1[&!color=#99cc00]
	Alpha_Pannonibacter_indicus1[&!color=#99cc00]
	Alpha_Polymorphum_gilvum1[&!color=#99cc00]
	Alpha_Pseudolabrys_taiwanensis1[&!color=#99cc00]
	'Alpha_Pseudorhodobacter_sp.1'[&!color=#99cc00]
	Alpha_Pseudovibrio_hongkongensis1[&!color=#99cc00]
	Alpha_Rhizobiales_bacterium1[&!color=#99cc00]
	Alpha_Rhodospirillaceae_bacterium1[&!color=#99cc00]
	Alpha_Roseibium_aquae1[&!color=#99cc00]
	Alpha_Salipiger_mucosus1[&!color=#99cc00]
	Alpha_Skermanella_pratensis1[&!color=#99cc00]
	'Alpha_Sphingomonas_sp._A11'[&!color=#99cc00]
	'Alpha_Sphingomonas_sp._A11_1'[&!color=#99cc00]
	Alpha_Thalassospira_profundimaris1[&!color=#99cc00]
	Alpha_Yoonia_vestfoldensis1[&!color=#99cc00]
	Alpha_Zavarzinia_compransoris1[&!color=#99cc00]
	Anaerovibrio_lipolyticus1
	'Aquifex_aeolicus_/_motA'
	'Aquifex_aeolicus_VF5|Aquificae|Aquificales|NP_213685.1'[&!color=#cccc00]
	Aquificae_Aquificaceae_bacterium1[&!color=#cccc00]
	Aquificae_Azovibrio_restrictus1[&!color=#cccc00]
	Aquificae_Pelobacter_propionicus1[&!color=#cccc00]
	Aquificae_Thermocrinis_ruber1[&!color=#cccc00]
	'Bacillus_halodurans_/_motP'
	'Bacillus_licheniformis_/_motP'
	'Bacillus_megaterium_/_motP'
	'Bacillus_subtilis_/_motP'
	'Bacillus_subtilis_subsp._natto__/_motP'
	'Bacillus_subtilis_subsp._subtilis_str._168|Firmicutes|Bacilli|NP-389252.1'[&!color=#3333ff]
	'Bdellovibrio_bacteriovorus|Proteobacteria|Oligoflexia|WP-011162756.1'
	'Bdellovibrio_bacteriovorus|Proteobacteria|Oligoflexia|WP-038451640.1'
	'Bdellovibrio_bacteriovorus|Proteobacteria|Oligoflexia|WP_011165393.1'
	Beta_Achromobacter_aegrifaciens1[&!color=#cc33ff]
	Beta_Achromobacter_ruhlandii1[&!color=#cc33ff]
	Beta_Achromobacter_xylosoxidans1[&!color=#cc33ff]
	Beta_Acidovorax_temperans1[&!color=#cc33ff]
	Beta_Burkholderiaceae_bacterium1[&!color=#cc33ff]
	Beta_Curvibacter_lanceolatus1[&!color=#cc33ff]
	Beta_Herminiimonas_arsenitoxidans1[&!color=#cc33ff]
	Beta_Hydrogenophaga_flava1[&!color=#cc33ff]
	Beta_Ideonella_azotifigens1[&!color=#cc33ff]
	Beta_Kinneretia_asaccharophila1[&!color=#cc33ff]
	Beta_Mitsuaria_noduli1[&!color=#cc33ff]
	Beta_Mitsuaria_noduli2[&!color=#cc33ff]
	Beta_Nitrosomonas_cryotolerans1[&!color=#cc33ff]
	Beta_Nitrosospira_multiformis1[&!color=#cc33ff]
	Beta_Paucibacter_aquatile1[&!color=#cc33ff]
	Beta_Paucibacter_toxinivorans1[&!color=#cc33ff]
	Beta_Pelomonas_saccharophila1[&!color=#cc33ff]
	Beta_Piscinibacter_defluvii1[&!color=#cc33ff]
	Beta_Pseudorhodoferax_soli1[&!color=#cc33ff]
	Beta_Rhodocyclales_bacterium1[&!color=#cc33ff]
	Beta_Rhodoferax_koreense1[&!color=#cc33ff]
	Beta_Rivicola_pingtungensis1[&!color=#cc33ff]
	Beta_Roseateles_aquatilis1[&!color=#cc33ff]
	Beta_Roseateles_depolymerans1[&!color=#cc33ff]
	Beta_Roseateles_terrae1[&!color=#cc33ff]
	Beta_Rubrivivax_gelatinosus1[&!color=#cc33ff]
	Beta_Serpentinomonas_raichei1[&!color=#cc33ff]
	Beta_Serpentinomonas_raichei2[&!color=#cc33ff]
	Beta_Tepidimonas_alkaliphilus1[&!color=#cc33ff]
	Beta_Thiobacillus_thioparus1[&!color=#cc33ff]
	Beta_Variovorax_boronicumulans1[&!color=#cc33ff]
	'Blastopirellula_marina|Planctomycetes|Planctomycetia|WP-040351680.1'
	'Bradyrhizobium_japonicum|Proteobacteria|Alphaproteobacteria|WP-014492652.1'[&!color=#99cc00]
	'Bradyrhizobium|Proteobacteria|Alphaproteobacteria|WP-014496127.1'[&!color=#99cc00]
	'Burkholderia_cenocepacia.|Proteobacteria|Betaproteobacteria|A0A071MCW8'[&!color=#cc33ff]
	'Candidatus_Solibacter_usitatus|Acidobacteria|Bryobacterales|WP-011682120.1'
	'Candidatus_Solibacter_usitatus|Acidobacteria|Bryobacterales|WP-011683021.1'
	'Chromobacterium_violaceum|Proteobacteria|Betaproteobacteria|WP-011134576.1'[&!color=#cc33ff]
	Citrobacter_koseri1
	Clostridium_estertheticum1
	Clostridium_tunisiense1
	Delta_Desulfatirhabdium_butyrativorans1[&!color=#ff0033]
	Delta_Desulfobulbaceae_bacterium1[&!color=#ff0033]
	Delta_Desulfobulbus_propionicus1[&!color=#ff0033]
	Delta_Desulfocurvibacter_africanus1[&!color=#ff0033]
	Delta_Desulfocurvibacter_africanus2[&!color=#ff0033]
	Delta_Desulforegula_conservatrix1[&!color=#ff0033]
	Delta_Desulfovibrio1[&!color=#ff0033]
	Delta_Desulfovibrio_aminophilus1[&!color=#ff0033]
	Delta_Desulfovibrio_desulfuricans1[&!color=#ff0033]
	Delta_Desulfovibrio_gracilis1[&!color=#ff0033]
	Delta_Desulfovibrio_legallii1[&!color=#ff0033]
	Delta_Desulfovibrio_magneticus1[&!color=#ff0033]
	Delta_Desulfovibrio_magneticus2[&!color=#ff0033]
	Delta_Desulfovibrio_oxyclinae1[&!color=#ff0033]
	Delta_Desulfovibrio_putealis1[&!color=#ff0033]
	'Delta_Desulfovibrio_sp.1'[&!color=#ff0033]
	Delta_Desulfovibrio_sulfodismutans1[&!color=#ff0033]
	Delta_Desulfovibrio_termitidis1[&!color=#ff0033]
	Delta_Desulfovibrio_vulgaris1[&!color=#ff0033]
	Delta_Geobacter_pickeringii1[&!color=#ff0033]
	Delta_Geomonas_oryzae1[&!color=#ff0033]
	Delta_Pelobacter_propionicus1[&!color=#ff0033]
	Delta_Pseudodesulfovibrio_profundus1[&!color=#ff0033]
	Delta_Syntrophus_aciditrophicus1[&!color=#ff0033]
	Delta_Vulgatibacter_incomptus1[&!color=#ff0033]
	Desulfitobacterium_dehalogenans1
	Desulfitobacterium_hafniense1
	Desulfosporosinus_lacus1
	Desulfosporosinus_youngiae1
	Desulfotomaculum_profundi1
	Desulfotomaculum_reducens1
	'Desulfovibrio_vulgaris_/_pomA'[&!color=#ff3366]
	'Duganella_sp.|Proteobacteria|Betaproteobacteria|A0A1I2MVH1'[&!color=#cc33ff]
	Epsilon_Arcobacter_butzleri1[&!color=#cc6600]
	Epsilon_Arcobacter_cibarius1[&!color=#cc6600]
	Epsilon_Campylobacter_avium1[&!color=#cc6600]
	Epsilon_Campylobacter_coli1[&!color=#cc6600]
	Epsilon_Campylobacter_jejuni1[&!color=#cc6600]
	Epsilon_Campylobacter_jejuni2[&!color=#cc6600]
	Epsilon_Campylobacter_lari1[&!color=#cc6600]
	Epsilon_Campylobacter_peloridis1[&!color=#cc6600]
	Epsilon_Helicobacter_suis1[&!color=#cc6600]
	Epsilon_Sulfuricurvum_kujiense1[&!color=#cc6600]
	Epsilon_Sulfurospirillum_arsenophilum1[&!color=#cc6600]
	Epsilon_Sulfurospirillum_cavolei1[&!color=#cc6600]
	Epsilon_Sulfurospirillum_deleyianum1[&!color=#cc6600]
	Epsion_Campylobacter_jejuni
	'Escherichia_coli|Proteobacteria|Gammaproteobacteria'[&!color=#33ffff]
	'Fervidobacterium|Thermotogae|Thermotogales|WP-011994683.1'
	Firmicutes_Alicyclobacillus_herbarius1[&!color=#3333ff]
	Firmicutes_Effusibacillus_pohliae1[&!color=#3333ff]
	Firmicutes_Lucifera_butyrica1[&!color=#3333ff]
	Firmicutes_Moorella_thermoacetica1[&!color=#3333ff]
	Firmicutes_Paenibacillus_ginsengarvi1[&!color=#3333ff]
	Firmicutes_Paenibacillus_mesophilus1[&!color=#3333ff]
	Firmicutes_Sporolituus_thermophilus1[&!color=#3333ff]
	Firmicutes_Syntrophomonas_wolfei1[&!color=#3333ff]
	Firmicutes_Thermosinus_carboxydivorans1[&!color=#3333ff]
	Gamma_Acidihalobacter_ferrooxidans1[&!color=#00ffff]
	Gamma_Acidihalobacter_prosperus1[&!color=#00ffff]
	Gamma_Acidihalobacter_prosperus2[&!color=#00ffff]
	Gamma_Alkalilimnicola_ehrlichii1[&!color=#00ffff]
	Gamma_Azotobacter_chroococcum1[&!color=#00ffff]
	Gamma_Balneatrix_alpica1[&!color=#00ffff]
	Gamma_Ewingella_americana1[&!color=#00ffff]
	Gamma_Halomonas_axialensis1[&!color=#00ffff]
	Gamma_Halomonas_stevensii1[&!color=#00ffff]
	Gamma_Inmirania_thermothiophila1[&!color=#00ffff]
	Gamma_Inmirania_thermothiophila2[&!color=#00ffff]
	Gamma_Litoricola_lipolytica1[&!color=#00ffff]
	Gamma_Marinobacter_halophilus1[&!color=#00ffff]
	Gamma_Marinomonas_balearica1[&!color=#00ffff]
	Gamma_Methylocaldum_marinum1[&!color=#00ffff]
	Gamma_Methylococcaceae_bacterium1[&!color=#00ffff]
	Gamma_Methylomicrobium_agile1[&!color=#00ffff]
	Gamma_Methylophaga_aminisulfidivorans1[&!color=#00ffff]
	Gamma_Methylosarcina_fibrata1[&!color=#00ffff]
	Gamma_Neptunomonas_phycophila1[&!color=#00ffff]
	Gamma_Nitrincola_alkalilacustris1[&!color=#00ffff]
	Gamma_Nitrincola_schmidtii1[&!color=#00ffff]
	Gamma_Nitrococcus_mobilis1[&!color=#00ffff]
	Gamma_Photobacterium_damselae1[&!color=#00ffff]
	Gamma_Plasticicumulans_acidivorans1[&!color=#00ffff]
	'Gamma_Porticoccus_sp.1'[&!color=#00ffff]
	Gamma_Pseudomonas_acidophila1[&!color=#00ffff]
	Gamma_Pseudomonas_oryzae1[&!color=#00ffff]
	Gamma_Pseudomonas_stutzeri1[&!color=#00ffff]
	Gamma_Pseudomonas_stutzeri2[&!color=#00ffff]
	Gamma_Pseudomonas_viridiflava1[&!color=#00ffff]
	Gamma_Sulfuriflexus_mobilis1[&!color=#00ffff]
	Gamma_Sulfuriflexus_mobilis2[&!color=#00ffff]
	Gamma_Thiogranum_longum1[&!color=#00ffff]
	Gamma_Xanthomonadales_bacterium1[&!color=#00ffff]
	Gamma_Yersinia_similis1[&!color=#00ffff]
	'Geobacter_sulfurreducens_PCA|Proteobacteria|Deltaproteobacteria|NP_954069.1'[&!color=#ff0033]
	'Helicobacter_pylori|Proteobacteria|Epsilonproteobacteria|WP-000366185.1'[&!color=#cc6600]
	Heliobacillus_mobilis1
	Heliorestis_convoluta1
	'Ideonella_sakaiensis|Proteobacteria|Betaproteobacteria|A0A0K8P4R6'[&!color=#cc33ff]
	Kluyvera_ascorbata1
	Kosakonia_sacchari1
	Labrenzia1
	Labrenzia_suaedae1
	'Lawsonia_intracellularis|Proteobacteria|Deltaproteobacteria|WP-011526566.1'[&!color=#ff0033]
	'Lawsonia_intracellularis|Proteobacteria|Deltaproteobacteria|WP-011526570.1'[&!color=#ff0033]
	Leclercia_adecarboxylata1
	'Leptospira_interrogans|Spirochaetes|Leptospirales|WP-002970641.1'
	'Listeria|Firmicutes|Bacilli|WP-003760939.1'[&!color=#3333ff]
	Magnetovibrio_blakemorei1
	Methylomusa_anaerophila1
	'Moorella_thermoacetica|Firmicutes|Clostridia|WP-011391997.1'[&!color=#3333ff]
	'Moorella_thermoacetica|Firmicutes|Clostridia|WP-011392302.1'[&!color=#3333ff]
	'Moorella_thermoacetica|Firmicutes|Clostridia|WP-011393241.1'[&!color=#3333ff]
	'Oceanobacillus_iheyensis|Firmicutes|Bacilli|WP-011066619.1'[&!color=#3333ff]
	'Paenibacillus_odorifer|Firmicutes|Bacilli|WP-038573511.1'[&!color=#3333ff]
	Pannonibacter_phragmitetus1
	Pelosinus_propionicus1
	'Petrotoga|Thermotogae|Petrotogales|WP-012207966.1'
	Propionispora_vibrioides1
	Pseudocitrobacter_faecalis1
	'Pseudomonas|Proteobacteria|Gammaproteobacteria|WP-003102044.1'[&!color=#33ffff]
	Roseibium_aquae1
	Roseibium_denhamense1
	Salmonella_enterica1
	Schwartzia_succinivorans1
	Selenomonas_flueggei1
	'Shewanella_oneidensis__/_pomA'[&!color=#33ffff]
	'Shewanella_violacea|Proteobacteria|Gammaproteobacteria|WP-013050405.1'[&!color=#33ffff]
	Shigella_flexneri1
	Shigella_sonnei1
	'Sodalis_glossinidius|Proteobacteria|Gammaproteobacteria|WP-011409888.1'[&!color=#33ffff]
	Spiroch_Borrelia_miyamotoi1
	Spiroch_Borreliella_garinii1
	Spiroch_Brevinema_andersonii1
	Spiroch_Leptonema_illini1
	Spiroch_Leptospira_perolatii1
	Spiroch_Leptospira_sarikeiensis1
	Spiroch_Spirochaeta_lutea1
	Spiroch_Treponema_putidum1
	Sporomusa_acidovorans1
	Sporomusa_malonica1
	Sporomusa_silvacetica1
	Stappia_indica1
	Superficieibacter_electus1
	'Syntrophus_aciditrophicus|Proteobacteria|Deltaproteobacteria|WP-041584784.1'[&!color=#ff0033]
	Thalassospira_marina1
	Thermosinus_carboxydivorans1
	Trabulsiella_guamensis1
	Trabulsiella_odontotermitis1
	'Treponema|Spirochaetes|Spirochaetales|WP-010882170.1'
	'Trinickia_caryophylli|Proteobacteria|Betaproteobacteria|A0A1X7H629'[&!color=#cc33ff]
	'Variovorax_sp.|Proteobacteria|Betaproteobacteria|A0A2W7IBL0'[&!color=#cc33ff]
	Veillonellaceae_bacterium1
	'Vibrio_alginolyticus_/_pomA'[&!color=#33ffff]
	'Vibrio_alginolyticus|Proteobacteria|Gammaproteobacteria'[&!color=#33ffff]
	'Vibrio_parahaemolyticus_/_motA'[&!color=#33ffff]
	'Vibrio_splendidus_/_pomA'[&!color=#33ffff]
	'tr|W8T6V3|W8T6V3_ECOLX_Chemotaxis_protein_LafT_OS=Escherichia_coli_OX=562_GN=lafT_PE=4_SV=1'
	'unclassified_Hydrogenobaculum|Aquificae|Aquificales|WP-015419239.1'[&!color=#cccc00]
	'unclassified_Sphingomonas|Proteobacteria|Alphaproteobacteria|WP-066476748.1'[&!color=#99cc00]
;
end;
begin trees;
	tree tree_1 = [&R] ((((((Firmicutes_Moorella_thermoacetica1:0.012899,'Moorella_thermoacetica|Firmicutes|Clostridia|WP-011393241.1':0.031426)[&label=270]:0.617236,Firmicutes_Syntrophomonas_wolfei1:0.352907)[&label=269]:0.089404,('Moorella_thermoacetica|Firmicutes|Clostridia|WP-011391997.1':0.563809,(Firmicutes_Effusibacillus_pohliae1:0.262564,Firmicutes_Alicyclobacillus_herbarius1:0.225212)[&label…
end;
begin figtree;
	set appearance.backgroundColorAttribute="Default";
	set appearance.backgroundColour=#ffffff;
	set appearance.branchColorAttribute="User selection";
	set appearance.branchColorGradient=false;
	set appearance.branchLineWidth=1.0;
	set appearance.branchMinLineWidth=0.0;
	set appearance.branchWidthAttribute="Fixed";
	set appearance.foregroundColour=#000000;
	set appearance.hilightingGradient=false;
	set appearance.selectionColour=#2d3680;
	set branchLabels.colorAttribute="User selection";
	set branchLabels.displayAttribute="Branch times";
	set branchLabels.fontName="sansserif";
	set branchLabels.fontSize=8;
	set branchLabels.fontStyle=0;
	set branchLabels.isShown=false;
	set branchLabels.significantDigits=4;
	set layout.expansion=600;
	set layout.layoutType="RECTILINEAR";
	set layout.zoom=0;
	set legend.attribute="label";
	set legend.fontSize=10.0;
	set legend.isShown=false;
	set legend.significantDigits=4;
	set nodeBars.barWidth=4.0;
	set nodeBars.displayAttribute=null;
	set nodeBars.isShown=false;
	set nodeLabels.colorAttribute="User selection";
	set nodeLabels.displayAttribute="label";
	set nodeLabels.fontName="sansserif";
	set nodeLabels.fontSize=8;
	set nodeLabels.fontStyle=0;
	set nodeLabels.isShown=true;
	set nodeLabels.significantDigits=4;
	set nodeShapeExternal.colourAttribute="User selection";
	set nodeShapeExternal.isShown=false;
	set nodeShapeExternal.minSize=10.0;
	set nodeShapeExternal.scaleType=Width;
	set nodeShapeExternal.shapeType=Circle;
	set nodeShapeExternal.size=4.0;
	set nodeShapeExternal.sizeAttribute="Fixed";
	set nodeShapeInternal.colourAttribute="User selection";
	set nodeShapeInternal.isShown=false;
	set nodeShapeInternal.minSize=10.0;
	set nodeShapeInternal.scaleType=Width;
	set nodeShapeInternal.shapeType=Circle;
	set nodeShapeInternal.size=4.0;
	set nodeShapeInternal.sizeAttribute="Fixed";
	set polarLayout.alignTipLabels=false;
	set polarLayout.angularRange=0;
	set polarLayout.rootAngle=0;
	set polarLayout.rootLength=100;
	set polarLayout.showRoot=true;
	set radialLayout.spread=0.0;
	set rectilinearLayout.alignTipLabels=false;
	set rectilinearLayout.curvature=0;
	set rectilinearLayout.rootLength=100;
	set scale.offsetAge=0.0;
	set scale.rootAge=1.0;
	set scale.scaleFactor=1.0;
	set scale.scaleRoot=false;
	set scaleAxis.automaticScale=true;
	set scaleAxis.fontSize=8.0;
	set scaleAxis.isShown=false;
	set scaleAxis.lineWidth=1.0;
	set scaleAxis.majorTicks=1.0;
	set scaleAxis.minorTicks=0.5;
	set scaleAxis.origin=0.0;
	set scaleAxis.reverseAxis=false;
	set scaleAxis.showGrid=true;
	set scaleBar.automaticScale=true;
	set scaleBar.fontSize=10.0;
	set scaleBar.isShown=true;
	set scaleBar.lineWidth=1.0;
	set scaleBar.scaleRange=0.0;
	set tipLabels.colorAttribute="User selection";
	set tipLabels.displayAttribute="Names";
	set tipLabels.fontName="sansserif";
	set tipLabels.fontSize=13;
	set tipLabels.fontStyle=0;
	set tipLabels.isShown=true;
	set tipLabels.significantDigits=4;
	set trees.order=false;
	set trees.orderType="increasing";
	set trees.rooting=false;
	set trees.rootingType="User Selection";
	set trees.transform=false;
	set trees.transformType="cladogram";
end;
