# Supplementary material for: Ancestral reconstruction of the MotA stator subunit reveals that conserved residues far from the pore are required to drive flagellar motility
Source: Microlife. 2023 Apr 3;4:uqad011. doi: 10.1093/femsml/uqad011 (PMC10117855; doi:10.1093/femsml/uqad011)
Supplement: uqad011_Supplemental_Files [file uqad011_supplemental_files.zip › E. coli MotAB model.pdb]

ATOM      1  N   MET A   1      20.128   6.334 -24.177  1.00 83.83           N  
ATOM      2  H   MET A   1      20.093   7.068 -24.870  1.00 83.83           H  
ATOM      3  H2  MET A   1      19.347   5.712 -24.332  1.00 83.83           H  
ATOM      4  H3  MET A   1      20.034   6.750 -23.261  1.00 83.83           H  
ATOM      5  CA  MET A   1      21.403   5.586 -24.291  1.00 83.83           C  
ATOM      6  HA  MET A   1      21.442   5.160 -25.294  1.00 83.83           H  
ATOM      7  C   MET A   1      21.432   4.382 -23.355  1.00 83.83           C  
ATOM      8  CB  MET A   1      22.644   6.483 -24.141  1.00 83.83           C  
ATOM      9  HB2 MET A   1      22.344   7.527 -24.055  1.00 83.83           H  
ATOM     10  HB3 MET A   1      23.202   6.211 -23.245  1.00 83.83           H  
ATOM     11  O   MET A   1      21.599   3.287 -23.863  1.00 83.83           O  
ATOM     12  CG  MET A   1      23.556   6.337 -25.365  1.00 83.83           C  
ATOM     13  HG2 MET A   1      23.009   6.634 -26.260  1.00 83.83           H  
ATOM     14  HG3 MET A   1      23.841   5.290 -25.468  1.00 83.83           H  
ATOM     15  SD  MET A   1      25.064   7.331 -25.255  1.00 83.83           S  
ATOM     16  CE  MET A   1      25.895   6.824 -26.788  1.00 83.83           C  
ATOM     17  HE1 MET A   1      26.069   5.748 -26.775  1.00 83.83           H  
ATOM     18  HE2 MET A   1      26.853   7.337 -26.869  1.00 83.83           H  
ATOM     19  HE3 MET A   1      25.279   7.082 -27.649  1.00 83.83           H  
ATOM     20  N   LEU A   2      21.198   4.553 -22.044  1.00 93.48           N  
ATOM     21  H   LEU A   2      21.137   5.475 -21.638  1.00 93.48           H  
ATOM     22  CA  LEU A   2      21.181   3.430 -21.088  1.00 93.48           C  
ATOM     23  HA  LEU A   2      22.126   2.893 -21.162  1.00 93.48           H  
ATOM     24  C   LEU A   2      20.101   2.383 -21.390  1.00 93.48           C  
ATOM     25  CB  LEU A   2      21.035   3.950 -19.648  1.00 93.48           C  
ATOM     26  HB2 LEU A   2      20.130   4.554 -19.574  1.00 93.48           H  
ATOM     27  HB3 LEU A   2      20.903   3.095 -18.986  1.00 93.48           H  
ATOM     28  O   LEU A   2      20.426   1.212 -21.418  1.00 93.48           O  
ATOM     29  CG  LEU A   2      22.236   4.764 -19.136  1.00 93.48           C  
ATOM     30  HG  LEU A   2      22.402   5.611 -19.802  1.00 93.48           H  
ATOM     31  CD1 LEU A   2      21.928   5.312 -17.747  1.00 93.48           C  
ATOM     32 HD11 LEU A   2      21.045   5.950 -17.783  1.00 93.48           H  
ATOM     33 HD12 LEU A   2      21.716   4.487 -17.066  1.00 93.48           H  
ATOM     34 HD13 LEU A   2      22.778   5.879 -17.367  1.00 93.48           H  
ATOM     35  CD2 LEU A   2      23.525   3.941 -19.066  1.00 93.48           C  
ATOM     36 HD21 LEU A   2      24.323   4.536 -18.622  1.00 93.48           H  
ATOM     37 HD22 LEU A   2      23.361   3.061 -18.445  1.00 93.48           H  
ATOM     38 HD23 LEU A   2      23.843   3.624 -20.059  1.00 93.48           H  
ATOM     39  N   ILE A   3      18.878   2.791 -21.748  1.00 97.03           N  
ATOM     40  H   ILE A   3      18.605   3.732 -21.505  1.00 97.03           H  
ATOM     41  CA  ILE A   3      17.808   1.859 -22.160  1.00 97.03           C  
ATOM     42  HA  ILE A   3      17.559   1.211 -21.320  1.00 97.03           H  
ATOM     43  C   ILE A   3      18.260   0.943 -23.306  1.00 97.03           C  
ATOM     44  CB  ILE A   3      16.541   2.655 -22.548  1.00 97.03           C  
ATOM     45  HB  ILE A   3      16.827   3.405 -23.285  1.00 97.03           H  
ATOM     46  O   ILE A   3      18.161  -0.272 -23.204  1.00 97.03           O  
ATOM     47  CG1 ILE A   3      15.991   3.386 -21.302  1.00 97.03           C  
ATOM     48 HG12 ILE A   3      16.784   3.954 -20.816  1.00 97.03           H  
ATOM     49 HG13 ILE A   3      15.615   2.657 -20.585  1.00 97.03           H  
ATOM     50  CG2 ILE A   3      15.460   1.765 -23.192  1.00 97.03           C  
ATOM     51 HG21 ILE A   3      15.828   1.270 -24.091  1.00 97.03           H  
ATOM     52 HG22 ILE A   3      14.593   2.357 -23.488  1.00 97.03           H  
ATOM     53 HG23 ILE A   3      15.126   0.999 -22.493  1.00 97.03           H  
ATOM     54  CD1 ILE A   3      14.875   4.373 -21.640  1.00 97.03           C  
ATOM     55 HD11 ILE A   3      14.637   4.963 -20.755  1.00 97.03           H  
ATOM     56 HD12 ILE A   3      15.193   5.039 -22.442  1.00 97.03           H  
ATOM     57 HD13 ILE A   3      13.977   3.835 -21.945  1.00 97.03           H  
ATOM     58  N   LEU A   4      18.820   1.518 -24.378  1.00 97.55           N  
ATOM     59  H   LEU A   4      18.914   2.524 -24.388  1.00 97.55           H  
ATOM     60  CA  LEU A   4      19.328   0.739 -25.512  1.00 97.55           C  
ATOM     61  HA  LEU A   4      18.536   0.082 -25.871  1.00 97.55           H  
ATOM     62  C   LEU A   4      20.479  -0.179 -25.099  1.00 97.55           C  
ATOM     63  CB  LEU A   4      19.789   1.671 -26.647  1.00 97.55           C  
ATOM     64  HB2 LEU A   4      20.413   1.099 -27.334  1.00 97.55           H  
ATOM     65  HB3 LEU A   4      20.410   2.459 -26.222  1.00 97.55           H  
ATOM     66  O   LEU A   4      20.500  -1.328 -25.518  1.00 97.55           O  
ATOM     67  CG  LEU A   4      18.643   2.294 -27.459  1.00 97.55           C  
ATOM     68  HG  LEU A   4      17.928   2.754 -26.777  1.00 97.55           H  
ATOM     69  CD1 LEU A   4      19.204   3.388 -28.368  1.00 97.55           C  
ATOM     70 HD11 LEU A   4      19.704   4.155 -27.777  1.00 97.55           H  
ATOM     71 HD12 LEU A   4      19.912   2.953 -29.074  1.00 97.55           H  
ATOM     72 HD13 LEU A   4      18.389   3.846 -28.930  1.00 97.55           H  
ATOM     73  CD2 LEU A   4      17.924   1.263 -28.330  1.00 97.55           C  
ATOM     74 HD21 LEU A   4      18.631   0.768 -28.996  1.00 97.55           H  
ATOM     75 HD22 LEU A   4      17.156   1.753 -28.929  1.00 97.55           H  
ATOM     76 HD23 LEU A   4      17.438   0.511 -27.709  1.00 97.55           H  
ATOM     77  N   LEU A   5      21.411   0.313 -24.274  1.00 97.79           N  
ATOM     78  H   LEU A   5      21.316   1.262 -23.943  1.00 97.79           H  
ATOM     79  CA  LEU A   5      22.507  -0.498 -23.743  1.00 97.79           C  
ATOM     80  HA  LEU A   5      23.063  -0.918 -24.581  1.00 97.79           H  
ATOM     81  C   LEU A   5      21.969  -1.674 -22.918  1.00 97.79           C  
ATOM     82  CB  LEU A   5      23.440   0.400 -22.909  1.00 97.79           C  
ATOM     83  HB2 LEU A   5      23.818   1.204 -23.540  1.00 97.79           H  
ATOM     84  HB3 LEU A   5      22.860   0.847 -22.102  1.00 97.79           H  
ATOM     85  O   LEU A   5      22.393  -2.802 -23.129  1.00 97.79           O  
ATOM     86  CG  LEU A   5      24.631  -0.346 -22.276  1.00 97.79           C  
ATOM     87  HG  LEU A   5      24.274  -1.189 -21.684  1.00 97.79           H  
ATOM     88  CD1 LEU A   5      25.608  -0.857 -23.337  1.00 97.79           C  
ATOM     89 HD11 LEU A   5      25.123  -1.614 -23.953  1.00 97.79           H  
ATOM     90 HD12 LEU A   5      26.463  -1.325 -22.849  1.00 97.79           H  
ATOM     91 HD13 LEU A   5      25.954  -0.037 -23.966  1.00 97.79           H  
ATOM     92  CD2 LEU A   5      25.380   0.600 -21.337  1.00 97.79           C  
ATOM     93 HD21 LEU A   5      24.706   0.947 -20.553  1.00 97.79           H  
ATOM     94 HD22 LEU A   5      26.204   0.064 -20.868  1.00 97.79           H  
ATOM     95 HD23 LEU A   5      25.772   1.452 -21.892  1.00 97.79           H  
ATOM     96  N   GLY A   6      21.016  -1.417 -22.024  1.00 97.66           N  
ATOM     97  H   GLY A   6      20.702  -0.464 -21.916  1.00 97.66           H  
ATOM     98  CA  GLY A   6      20.378  -2.425 -21.190  1.00 97.66           C  
ATOM     99  HA2 GLY A   6      21.129  -2.932 -20.585  1.00 97.66           H  
ATOM    100  HA3 GLY A   6      19.677  -1.927 -20.519  1.00 97.66           H  
ATOM    101  C   GLY A   6      19.634  -3.469 -22.019  1.00 97.66           C  
ATOM    102  O   GLY A   6      19.850  -4.655 -21.804  1.00 97.66           O  
ATOM    103  N   TYR A   7      18.872  -3.067 -23.043  1.00 98.28           N  
ATOM    104  H   TYR A   7      18.684  -2.081 -23.154  1.00 98.28           H  
ATOM    105  CA  TYR A   7      18.253  -4.008 -23.988  1.00 98.28           C  
ATOM    106  HA  TYR A   7      17.650  -4.730 -23.437  1.00 98.28           H  
ATOM    107  C   TYR A   7      19.283  -4.842 -24.742  1.00 98.28           C  
ATOM    108  CB  TYR A   7      17.355  -3.261 -24.988  1.00 98.28           C  
ATOM    109  HB2 TYR A   7      17.058  -3.965 -25.765  1.00 98.28           H  
ATOM    110  HB3 TYR A   7      17.939  -2.474 -25.465  1.00 98.28           H  
ATOM    111  O   TYR A   7      19.082  -6.039 -24.911  1.00 98.28           O  
ATOM    112  CG  TYR A   7      16.080  -2.652 -24.433  1.00 98.28           C  
ATOM    113  CD1 TYR A   7      15.603  -3.001 -23.155  1.00 98.28           C  
ATOM    114  HD1 TYR A   7      16.114  -3.718 -22.530  1.00 98.28           H  
ATOM    115  CD2 TYR A   7      15.333  -1.762 -25.230  1.00 98.28           C  
ATOM    116  HD2 TYR A   7      15.675  -1.516 -26.224  1.00 98.28           H  
ATOM    117  CE1 TYR A   7      14.419  -2.442 -22.661  1.00 98.28           C  
ATOM    118  HE1 TYR A   7      14.083  -2.714 -21.671  1.00 98.28           H  
ATOM    119  CE2 TYR A   7      14.123  -1.225 -24.746  1.00 98.28           C  
ATOM    120  HE2 TYR A   7      13.522  -0.566 -25.356  1.00 98.28           H  
ATOM    121  OH  TYR A   7      12.481  -1.085 -23.009  1.00 98.28           O  
ATOM    122  HH  TYR A   7      12.207  -1.454 -22.166  1.00 98.28           H  
ATOM    123  CZ  TYR A   7      13.663  -1.570 -23.458  1.00 98.28           C  
ATOM    124  N   LEU A   8      20.405  -4.249 -25.152  1.00 98.44           N  
ATOM    125  H   LEU A   8      20.510  -3.256 -25.000  1.00 98.44           H  
ATOM    126  CA  LEU A   8      21.499  -4.980 -25.794  1.00 98.44           C  
ATOM    127  HA  LEU A   8      21.079  -5.539 -26.631  1.00 98.44           H  
ATOM    128  C   LEU A   8      22.122  -6.013 -24.847  1.00 98.44           C  
ATOM    129  CB  LEU A   8      22.542  -3.970 -26.314  1.00 98.44           C  
ATOM    130  HB2 LEU A   8      23.450  -4.022 -25.714  1.00 98.44           H  
ATOM    131  HB3 LEU A   8      22.156  -2.959 -26.183  1.00 98.44           H  
ATOM    132  O   LEU A   8      22.429  -7.119 -25.280  1.00 98.44           O  
ATOM    133  CG  LEU A   8      22.879  -4.159 -27.802  1.00 98.44           C  
ATOM    134  HG  LEU A   8      22.027  -4.588 -28.329  1.00 98.44           H  
ATOM    135  CD1 LEU A   8      23.183  -2.806 -28.449  1.00 98.44           C  
ATOM    136 HD11 LEU A   8      24.026  -2.334 -27.944  1.00 98.44           H  
ATOM    137 HD12 LEU A   8      22.305  -2.163 -28.376  1.00 98.44           H  
ATOM    138 HD13 LEU A   8      23.424  -2.953 -29.501  1.00 98.44           H  
ATOM    139  CD2 LEU A   8      24.091  -5.072 -27.980  1.00 98.44           C  
ATOM    140 HD21 LEU A   8      23.883  -6.041 -27.528  1.00 98.44           H  
ATOM    141 HD22 LEU A   8      24.969  -4.637 -27.503  1.00 98.44           H  
ATOM    142 HD23 LEU A   8      24.290  -5.219 -29.042  1.00 98.44           H  
ATOM    143  N   VAL A   9      22.260  -5.680 -23.560  1.00 98.51           N  
ATOM    144  H   VAL A   9      22.009  -4.742 -23.284  1.00 98.51           H  
ATOM    145  CA  VAL A   9      22.732  -6.613 -22.528  1.00 98.51           C  
ATOM    146  HA  VAL A   9      23.632  -7.105 -22.895  1.00 98.51           H  
ATOM    147  C   VAL A   9      21.706  -7.721 -22.282  1.00 98.51           C  
ATOM    148  CB  VAL A   9      23.104  -5.870 -21.228  1.00 98.51           C  
ATOM    149  HB  VAL A   9      22.263  -5.255 -20.908  1.00 98.51           H  
ATOM    150  O   VAL A   9      22.092  -8.885 -22.295  1.00 98.51           O  
ATOM    151  CG1 VAL A   9      23.468  -6.832 -20.090  1.00 98.51           C  
ATOM    152 HG11 VAL A   9      24.279  -7.493 -20.396  1.00 98.51           H  
ATOM    153 HG12 VAL A   9      22.605  -7.439 -19.817  1.00 98.51           H  
ATOM    154 HG13 VAL A   9      23.772  -6.271 -19.207  1.00 98.51           H  
ATOM    155  CG2 VAL A   9      24.325  -4.962 -21.439  1.00 98.51           C  
ATOM    156 HG21 VAL A   9      24.160  -4.277 -22.271  1.00 98.51           H  
ATOM    157 HG22 VAL A   9      25.204  -5.568 -21.660  1.00 98.51           H  
ATOM    158 HG23 VAL A   9      24.507  -4.378 -20.537  1.00 98.51           H  
ATOM    159  N   VAL A  10      20.413  -7.408 -22.131  1.00 98.35           N  
ATOM    160  H   VAL A  10      20.155  -6.432 -22.127  1.00 98.35           H  
ATOM    161  CA  VAL A  10      19.345  -8.416 -21.970  1.00 98.35           C  
ATOM    162  HA  VAL A  10      19.564  -9.026 -21.094  1.00 98.35           H  
ATOM    163  C   VAL A  10      19.319  -9.362 -23.171  1.00 98.35           C  
ATOM    164  CB  VAL A  10      17.957  -7.763 -21.764  1.00 98.35           C  
ATOM    165  HB  VAL A  10      17.776  -7.049 -22.567  1.00 98.35           H  
ATOM    166  O   VAL A  10      19.474 -10.566 -23.005  1.00 98.35           O  
ATOM    167  CG1 VAL A  10      16.818  -8.791 -21.772  1.00 98.35           C  
ATOM    168 HG11 VAL A  10      16.738  -9.270 -22.747  1.00 98.35           H  
ATOM    169 HG12 VAL A  10      16.992  -9.552 -21.011  1.00 98.35           H  
ATOM    170 HG13 VAL A  10      15.869  -8.294 -21.570  1.00 98.35           H  
ATOM    171  CG2 VAL A  10      17.868  -7.023 -20.425  1.00 98.35           C  
ATOM    172 HG21 VAL A  10      18.594  -6.211 -20.396  1.00 98.35           H  
ATOM    173 HG22 VAL A  10      18.055  -7.711 -19.600  1.00 98.35           H  
ATOM    174 HG23 VAL A  10      16.877  -6.586 -20.307  1.00 98.35           H  
ATOM    175  N   LEU A  11      19.199  -8.830 -24.391  1.00 97.89           N  
ATOM    176  H   LEU A  11      19.119  -7.826 -24.469  1.00 97.89           H  
ATOM    177  CA  LEU A  11      19.172  -9.628 -25.620  1.00 97.89           C  
ATOM    178  HA  LEU A  11      18.348 -10.340 -25.568  1.00 97.89           H  
ATOM    179  C   LEU A  11      20.460 -10.444 -25.782  1.00 97.89           C  
ATOM    180  CB  LEU A  11      18.984  -8.696 -26.833  1.00 97.89           C  
ATOM    181  HB2 LEU A  11      19.145  -9.272 -27.745  1.00 97.89           H  
ATOM    182  HB3 LEU A  11      19.756  -7.927 -26.795  1.00 97.89           H  
ATOM    183  O   LEU A  11      20.405 -11.646 -26.031  1.00 97.89           O  
ATOM    184  CG  LEU A  11      17.609  -8.012 -26.924  1.00 97.89           C  
ATOM    185  HG  LEU A  11      17.355  -7.553 -25.968  1.00 97.89           H  
ATOM    186  CD1 LEU A  11      17.626  -6.930 -28.003  1.00 97.89           C  
ATOM    187 HD11 LEU A  11      16.651  -6.446 -28.055  1.00 97.89           H  
ATOM    188 HD12 LEU A  11      18.374  -6.179 -27.747  1.00 97.89           H  
ATOM    189 HD13 LEU A  11      17.869  -7.367 -28.972  1.00 97.89           H  
ATOM    190  CD2 LEU A  11      16.518  -8.998 -27.313  1.00 97.89           C  
ATOM    191 HD21 LEU A  11      15.567  -8.487 -27.464  1.00 97.89           H  
ATOM    192 HD22 LEU A  11      16.396  -9.744 -26.528  1.00 97.89           H  
ATOM    193 HD23 LEU A  11      16.797  -9.459 -28.261  1.00 97.89           H  
ATOM    194  N   GLY A  12      21.618  -9.803 -25.618  1.00 98.05           N  
ATOM    195  H   GLY A  12      21.603  -8.818 -25.394  1.00 98.05           H  
ATOM    196  CA  GLY A  12      22.921 -10.438 -25.789  1.00 98.05           C  
ATOM    197  HA2 GLY A  12      23.697  -9.684 -25.654  1.00 98.05           H  
ATOM    198  HA3 GLY A  12      22.996 -10.846 -26.797  1.00 98.05           H  
ATOM    199  C   GLY A  12      23.175 -11.566 -24.793  1.00 98.05           C  
ATOM    200  O   GLY A  12      23.762 -12.573 -25.167  1.00 98.05           O  
ATOM    201  N   THR A  13      22.708 -11.438 -23.550  1.00 97.81           N  
ATOM    202  H   THR A  13      22.206 -10.597 -23.306  1.00 97.81           H  
ATOM    203  CA  THR A  13      22.908 -12.458 -22.506  1.00 97.81           C  
ATOM    204  HA  THR A  13      23.879 -12.930 -22.657  1.00 97.81           H  
ATOM    205  C   THR A  13      21.881 -13.581 -22.581  1.00 97.81           C  
ATOM    206  CB  THR A  13      22.929 -11.843 -21.102  1.00 97.81           C  
ATOM    207  HB  THR A  13      22.983 -12.646 -20.367  1.00 97.81           H  
ATOM    208  O   THR A  13      22.266 -14.741 -22.475  1.00 97.81           O  
ATOM    209  CG2 THR A  13      24.144 -10.926 -20.920  1.00 97.81           C  
ATOM    210 HG21 THR A  13      24.272 -10.269 -21.780  1.00 97.81           H  
ATOM    211 HG22 THR A  13      24.021 -10.305 -20.033  1.00 97.81           H  
ATOM    212 HG23 THR A  13      25.038 -11.539 -20.807  1.00 97.81           H  
ATOM    213  OG1 THR A  13      21.770 -11.089 -20.851  1.00 97.81           O  
ATOM    214  HG1 THR A  13      21.840 -10.275 -21.355  1.00 97.81           H  
ATOM    215  N   VAL A  14      20.610 -13.273 -22.858  1.00 97.24           N  
ATOM    216  H   VAL A  14      20.349 -12.298 -22.885  1.00 97.24           H  
ATOM    217  CA  VAL A  14      19.551 -14.279 -23.045  1.00 97.24           C  
ATOM    218  HA  VAL A  14      19.555 -14.957 -22.191  1.00 97.24           H  
ATOM    219  C   VAL A  14      19.829 -15.134 -24.283  1.00 97.24           C  
ATOM    220  CB  VAL A  14      18.163 -13.605 -23.111  1.00 97.24           C  
ATOM    221  HB  VAL A  14      18.186 -12.820 -23.866  1.00 97.24           H  
ATOM    222  O   VAL A  14      19.941 -16.354 -24.186  1.00 97.24           O  
ATOM    223  CG1 VAL A  14      17.040 -14.580 -23.479  1.00 97.24           C  
ATOM    224 HG11 VAL A  14      17.030 -15.415 -22.777  1.00 97.24           H  
ATOM    225 HG12 VAL A  14      17.178 -14.962 -24.490  1.00 97.24           H  
ATOM    226 HG13 VAL A  14      16.078 -14.069 -23.439  1.00 97.24           H  
ATOM    227  CG2 VAL A  14      17.790 -12.981 -21.758  1.00 97.24           C  
ATOM    228 HG21 VAL A  14      16.880 -12.390 -21.865  1.00 97.24           H  
ATOM    229 HG22 VAL A  14      18.587 -12.326 -21.407  1.00 97.24           H  
ATOM    230 HG23 VAL A  14      17.624 -13.759 -21.013  1.00 97.24           H  
ATOM    231  N   PHE A  15      20.009 -14.509 -25.451  1.00 97.20           N  
ATOM    232  H   PHE A  15      19.952 -13.501 -25.488  1.00 97.20           H  
ATOM    233  CA  PHE A  15      20.252 -15.247 -26.693  1.00 97.20           C  
ATOM    234  HA  PHE A  15      19.603 -16.123 -26.707  1.00 97.20           H  
ATOM    235  C   PHE A  15      21.682 -15.782 -26.792  1.00 97.20           C  
ATOM    236  CB  PHE A  15      19.899 -14.377 -27.905  1.00 97.20           C  
ATOM    237  HB2 PHE A  15      20.173 -14.918 -28.811  1.00 97.20           H  
ATOM    238  HB3 PHE A  15      20.494 -13.464 -27.883  1.00 97.20           H  
ATOM    239  O   PHE A  15      21.885 -16.874 -27.318  1.00 97.20           O  
ATOM    240  CG  PHE A  15      18.425 -14.037 -27.998  1.00 97.20           C  
ATOM    241  CD1 PHE A  15      17.485 -15.073 -28.164  1.00 97.20           C  
ATOM    242  HD1 PHE A  15      17.815 -16.100 -28.218  1.00 97.20           H  
ATOM    243  CD2 PHE A  15      17.979 -12.704 -27.923  1.00 97.20           C  
ATOM    244  HD2 PHE A  15      18.686 -11.896 -27.814  1.00 97.20           H  
ATOM    245  CE1 PHE A  15      16.113 -14.786 -28.250  1.00 97.20           C  
ATOM    246  HE1 PHE A  15      15.399 -15.587 -28.374  1.00 97.20           H  
ATOM    247  CE2 PHE A  15      16.602 -12.429 -28.003  1.00 97.20           C  
ATOM    248  HE2 PHE A  15      16.223 -11.419 -27.953  1.00 97.20           H  
ATOM    249  CZ  PHE A  15      15.670 -13.461 -28.164  1.00 97.20           C  
ATOM    250  HZ  PHE A  15      14.615 -13.239 -28.223  1.00 97.20           H  
ATOM    251  N   GLY A  16      22.670 -15.053 -26.264  1.00 96.31           N  
ATOM    252  H   GLY A  16      22.460 -14.158 -25.844  1.00 96.31           H  
ATOM    253  CA  GLY A  16      24.049 -15.535 -26.189  1.00 96.31           C  
ATOM    254  HA2 GLY A  16      24.695 -14.750 -25.794  1.00 96.31           H  
ATOM    255  HA3 GLY A  16      24.397 -15.806 -27.185  1.00 96.31           H  
ATOM    256  C   GLY A  16      24.179 -16.754 -25.281  1.00 96.31           C  
ATOM    257  O   GLY A  16      24.800 -17.734 -25.678  1.00 96.31           O  
ATOM    258  N   GLY A  17      23.536 -16.741 -24.111  1.00 94.28           N  
ATOM    259  H   GLY A  17      23.030 -15.917 -23.820  1.00 94.28           H  
ATOM    260  CA  GLY A  17      23.509 -17.895 -23.214  1.00 94.28           C  
ATOM    261  HA2 GLY A  17      22.991 -17.612 -22.298  1.00 94.28           H  
ATOM    262  HA3 GLY A  17      24.528 -18.185 -22.958  1.00 94.28           H  
ATOM    263  C   GLY A  17      22.801 -19.104 -23.827  1.00 94.28           C  
ATOM    264  O   GLY A  17      23.303 -20.215 -23.729  1.00 94.28           O  
ATOM    265  N   TYR A  18      21.708 -18.905 -24.566  1.00 92.90           N  
ATOM    266  H   TYR A  18      21.286 -17.988 -24.579  1.00 92.90           H  
ATOM    267  CA  TYR A  18      21.041 -20.004 -25.274  1.00 92.90           C  
ATOM    268  HA  TYR A  18      20.789 -20.784 -24.556  1.00 92.90           H  
ATOM    269  C   TYR A  18      21.895 -20.641 -26.371  1.00 92.90           C  
ATOM    270  CB  TYR A  18      19.767 -19.452 -25.885  1.00 92.90           C  
ATOM    271  HB2 TYR A  18      19.221 -19.000 -25.057  1.00 92.90           H  
ATOM    272  HB3 TYR A  18      20.017 -18.666 -26.597  1.00 92.90           H  
ATOM    273  O   TYR A  18      21.941 -21.865 -26.504  1.00 92.90           O  
ATOM    274  CG  TYR A  18      18.893 -20.488 -26.561  1.00 92.90           C  
ATOM    275  CD1 TYR A  18      18.585 -20.365 -27.926  1.00 92.90           C  
ATOM    276  HD1 TYR A  18      19.012 -19.557 -28.502  1.00 92.90           H  
ATOM    277  CD2 TYR A  18      18.377 -21.569 -25.825  1.00 92.90           C  
ATOM    278  HD2 TYR A  18      18.637 -21.690 -24.783  1.00 92.90           H  
ATOM    279  CE1 TYR A  18      17.712 -21.282 -28.537  1.00 92.90           C  
ATOM    280  HE1 TYR A  18      17.442 -21.149 -29.574  1.00 92.90           H  
ATOM    281  CE2 TYR A  18      17.534 -22.508 -26.446  1.00 92.90           C  
ATOM    282  HE2 TYR A  18      17.158 -23.356 -25.894  1.00 92.90           H  
ATOM    283  OH  TYR A  18      16.383 -23.273 -28.414  1.00 92.90           O  
ATOM    284  HH  TYR A  18      16.160 -23.013 -29.311  1.00 92.90           H  
ATOM    285  CZ  TYR A  18      17.183 -22.362 -27.801  1.00 92.90           C  
ATOM    286  N   LEU A  19      22.611 -19.811 -27.137  1.00 94.83           N  
ATOM    287  H   LEU A  19      22.513 -18.817 -26.991  1.00 94.83           H  
ATOM    288  CA  LEU A  19      23.573 -20.284 -28.130  1.00 94.83           C  
ATOM    289  HA  LEU A  19      23.070 -20.965 -28.816  1.00 94.83           H  
ATOM    290  C   LEU A  19      24.714 -21.081 -27.478  1.00 94.83           C  
ATOM    291  CB  LEU A  19      24.133 -19.081 -28.908  1.00 94.83           C  
ATOM    292  HB2 LEU A  19      24.395 -18.300 -28.194  1.00 94.83           H  
ATOM    293  HB3 LEU A  19      25.054 -19.385 -29.405  1.00 94.83           H  
ATOM    294  O   LEU A  19      25.182 -22.047 -28.077  1.00 94.83           O  
ATOM    295  CG  LEU A  19      23.182 -18.501 -29.969  1.00 94.83           C  
ATOM    296  HG  LEU A  19      22.187 -18.351 -29.550  1.00 94.83           H  
ATOM    297  CD1 LEU A  19      23.734 -17.149 -30.430  1.00 94.83           C  
ATOM    298 HD11 LEU A  19      23.117 -16.745 -31.232  1.00 94.83           H  
ATOM    299 HD12 LEU A  19      24.757 -17.268 -30.788  1.00 94.83           H  
ATOM    300 HD13 LEU A  19      23.721 -16.454 -29.591  1.00 94.83           H  
ATOM    301  CD2 LEU A  19      23.078 -19.416 -31.193  1.00 94.83           C  
ATOM    302 HD21 LEU A  19      22.593 -20.351 -30.912  1.00 94.83           H  
ATOM    303 HD22 LEU A  19      24.071 -19.635 -31.585  1.00 94.83           H  
ATOM    304 HD23 LEU A  19      22.482 -18.936 -31.969  1.00 94.83           H  
ATOM    305  N   MET A  20      25.139 -20.727 -26.257  1.00 92.33           N  
ATOM    306  H   MET A  20      24.714 -19.927 -25.811  1.00 92.33           H  
ATOM    307  CA  MET A  20      26.169 -21.476 -25.520  1.00 92.33           C  
ATOM    308  HA  MET A  20      27.052 -21.565 -26.153  1.00 92.33           H  
ATOM    309  C   MET A  20      25.738 -22.909 -25.180  1.00 92.33           C  
ATOM    310  CB  MET A  20      26.575 -20.750 -24.228  1.00 92.33           C  
ATOM    311  HB2 MET A  20      25.693 -20.505 -23.637  1.00 92.33           H  
ATOM    312  HB3 MET A  20      27.188 -21.430 -23.635  1.00 92.33           H  
ATOM    313  O   MET A  20      26.590 -23.794 -25.165  1.00 92.33           O  
ATOM    314  CG  MET A  20      27.390 -19.478 -24.477  1.00 92.33           C  
ATOM    315  HG2 MET A  20      26.870 -18.858 -25.208  1.00 92.33           H  
ATOM    316  HG3 MET A  20      28.349 -19.761 -24.911  1.00 92.33           H  
ATOM    317  SD  MET A  20      27.695 -18.469 -22.995  1.00 92.33           S  
ATOM    318  CE  MET A  20      28.632 -19.643 -21.979  1.00 92.33           C  
ATOM    319  HE1 MET A  20      29.491 -20.013 -22.538  1.00 92.33           H  
ATOM    320  HE2 MET A  20      28.975 -19.142 -21.073  1.00 92.33           H  
ATOM    321  HE3 MET A  20      27.992 -20.478 -21.696  1.00 92.33           H  
ATOM    322  N   THR A  21      24.444 -23.157 -24.962  1.00 88.27           N  
ATOM    323  H   THR A  21      23.809 -22.378 -24.863  1.00 88.27           H  
ATOM    324  CA  THR A  21      23.894 -24.505 -24.719  1.00 88.27           C  
ATOM    325  HA  THR A  21      24.621 -25.065 -24.131  1.00 88.27           H  
ATOM    326  C   THR A  21      23.676 -25.296 -26.020  1.00 88.27           C  
ATOM    327  CB  THR A  21      22.595 -24.427 -23.885  1.00 88.27           C  
ATOM    328  HB  THR A  21      21.759 -24.173 -24.536  1.00 88.27           H  
ATOM    329  O   THR A  21      23.300 -26.461 -25.981  1.00 88.27           O  
ATOM    330  CG2 THR A  21      22.271 -25.712 -23.120  1.00 88.27           C  
ATOM    331 HG21 THR A  21      21.397 -25.557 -22.488  1.00 88.27           H  
ATOM    332 HG22 THR A  21      23.117 -26.002 -22.497  1.00 88.27           H  
ATOM    333 HG23 THR A  21      22.043 -26.520 -23.815  1.00 88.27           H  
ATOM    334  OG1 THR A  21      22.711 -23.428 -22.896  1.00 88.27           O  
ATOM    335  HG1 THR A  21      22.243 -23.730 -22.115  1.00 88.27           H  
ATOM    336  N   GLY A  22      23.920 -24.694 -27.192  1.00 87.90           N  
ATOM    337  H   GLY A  22      24.295 -23.756 -27.178  1.00 87.90           H  
ATOM    338  CA  GLY A  22      23.639 -25.305 -28.499  1.00 87.90           C  
ATOM    339  HA2 GLY A  22      23.836 -26.376 -28.454  1.00 87.90           H  
ATOM    340  HA3 GLY A  22      24.305 -24.860 -29.239  1.00 87.90           H  
ATOM    341  C   GLY A  22      22.198 -25.104 -28.979  1.00 87.90           C  
ATOM    342  O   GLY A  22      21.763 -25.745 -29.938  1.00 87.90           O  
ATOM    343  N   GLY A  23      21.454 -24.201 -28.336  1.00 88.07           N  
ATOM    344  H   GLY A  23      21.872 -23.688 -27.573  1.00 88.07           H  
ATOM    345  CA  GLY A  23      20.094 -23.849 -28.708  1.00 88.07           C  
ATOM    346  HA2 GLY A  23      19.727 -23.122 -27.983  1.00 88.07           H  
ATOM    347  HA3 GLY A  23      19.462 -24.735 -28.654  1.00 88.07           H  
ATOM    348  C   GLY A  23      20.003 -23.224 -30.102  1.00 88.07           C  
ATOM    349  O   GLY A  23      20.703 -22.267 -30.435  1.00 88.07           O  
ATOM    350  N   SER A  24      19.088 -23.738 -30.924  1.00 89.95           N  
ATOM    351  H   SER A  24      18.547 -24.523 -30.592  1.00 89.95           H  
ATOM    352  CA  SER A  24      18.764 -23.161 -32.232  1.00 89.95           C  
ATOM    353  HA  SER A  24      19.682 -22.855 -32.731  1.00 89.95           H  
ATOM    354  C   SER A  24      17.857 -21.944 -32.059  1.00 89.95           C  
ATOM    355  CB  SER A  24      18.080 -24.222 -33.100  1.00 89.95           C  
ATOM    356  HB2 SER A  24      17.355 -24.763 -32.492  1.00 89.95           H  
ATOM    357  HB3 SER A  24      18.827 -24.929 -33.463  1.00 89.95           H  
ATOM    358  O   SER A  24      16.705 -22.082 -31.642  1.00 89.95           O  
ATOM    359  OG  SER A  24      17.391 -23.636 -34.189  1.00 89.95           O  
ATOM    360  HG  SER A  24      16.910 -24.336 -34.637  1.00 89.95           H  
ATOM    361  N   LEU A  25      18.339 -20.747 -32.417  1.00 92.46           N  
ATOM    362  H   LEU A  25      19.317 -20.687 -32.662  1.00 92.46           H  
ATOM    363  CA  LEU A  25      17.531 -19.517 -32.376  1.00 92.46           C  
ATOM    364  HA  LEU A  25      17.188 -19.354 -31.354  1.00 92.46           H  
ATOM    365  C   LEU A  25      16.263 -19.604 -33.237  1.00 92.46           C  
ATOM    366  CB  LEU A  25      18.368 -18.312 -32.844  1.00 92.46           C  
ATOM    367  HB2 LEU A  25      17.697 -17.464 -32.979  1.00 92.46           H  
ATOM    368  HB3 LEU A  25      18.798 -18.547 -33.817  1.00 92.46           H  
ATOM    369  O   LEU A  25      15.275 -18.945 -32.924  1.00 92.46           O  
ATOM    370  CG  LEU A  25      19.494 -17.874 -31.894  1.00 92.46           C  
ATOM    371  HG  LEU A  25      20.167 -18.713 -31.716  1.00 92.46           H  
ATOM    372  CD1 LEU A  25      20.271 -16.729 -32.547  1.00 92.46           C  
ATOM    373 HD11 LEU A  25      19.593 -15.917 -32.811  1.00 92.46           H  
ATOM    374 HD12 LEU A  25      20.774 -17.091 -33.444  1.00 92.46           H  
ATOM    375 HD13 LEU A  25      21.018 -16.349 -31.850  1.00 92.46           H  
ATOM    376  CD2 LEU A  25      18.970 -17.364 -30.552  1.00 92.46           C  
ATOM    377 HD21 LEU A  25      18.353 -16.478 -30.704  1.00 92.46           H  
ATOM    378 HD22 LEU A  25      18.372 -18.131 -30.060  1.00 92.46           H  
ATOM    379 HD23 LEU A  25      19.810 -17.117 -29.904  1.00 92.46           H  
ATOM    380  N   GLY A  26      16.271 -20.431 -34.289  1.00 87.76           N  
ATOM    381  H   GLY A  26      17.087 -21.007 -34.439  1.00 87.76           H  
ATOM    382  CA  GLY A  26      15.103 -20.649 -35.142  1.00 87.76           C  
ATOM    383  HA2 GLY A  26      14.799 -19.706 -35.595  1.00 87.76           H  
ATOM    384  HA3 GLY A  26      15.364 -21.352 -35.934  1.00 87.76           H  
ATOM    385  C   GLY A  26      13.907 -21.221 -34.378  1.00 87.76           C  
ATOM    386  O   GLY A  26      12.780 -20.843 -34.670  1.00 87.76           O  
ATOM    387  N   ALA A  27      14.144 -22.046 -33.350  1.00 85.39           N  
ATOM    388  H   ALA A  27      15.097 -22.267 -33.101  1.00 85.39           H  
ATOM    389  CA  ALA A  27      13.074 -22.595 -32.512  1.00 85.39           C  
ATOM    390  HA  ALA A  27      12.317 -23.045 -33.153  1.00 85.39           H  
ATOM    391  C   ALA A  27      12.372 -21.516 -31.667  1.00 85.39           C  
ATOM    392  CB  ALA A  27      13.672 -23.692 -31.623  1.00 85.39           C  
ATOM    393  HB1 ALA A  27      12.875 -24.160 -31.044  1.00 85.39           H  
ATOM    394  HB2 ALA A  27      14.401 -23.267 -30.934  1.00 85.39           H  
ATOM    395  HB3 ALA A  27      14.148 -24.455 -32.239  1.00 85.39           H  
ATOM    396  O   ALA A  27      11.187 -21.634 -31.370  1.00 85.39           O  
ATOM    397  N   LEU A  28      13.087 -20.440 -31.317  1.00 91.00           N  
ATOM    398  H   LEU A  28      14.036 -20.368 -31.655  1.00 91.00           H  
ATOM    399  CA  LEU A  28      12.549 -19.328 -30.528  1.00 91.00           C  
ATOM    400  HA  LEU A  28      11.823 -19.715 -29.813  1.00 91.00           H  
ATOM    401  C   LEU A  28      11.806 -18.289 -31.379  1.00 91.00           C  
ATOM    402  CB  LEU A  28      13.690 -18.645 -29.756  1.00 91.00           C  
ATOM    403  HB2 LEU A  28      13.256 -17.840 -29.163  1.00 91.00           H  
ATOM    404  HB3 LEU A  28      14.374 -18.193 -30.476  1.00 91.00           H  
ATOM    405  O   LEU A  28      11.122 -17.424 -30.833  1.00 91.00           O  
ATOM    406  CG  LEU A  28      14.498 -19.553 -28.816  1.00 91.00           C  
ATOM    407  HG  LEU A  28      15.006 -20.325 -29.395  1.00 91.00           H  
ATOM    408  CD1 LEU A  28      15.549 -18.693 -28.121  1.00 91.00           C  
ATOM    409 HD11 LEU A  28      16.111 -19.313 -27.422  1.00 91.00           H  
ATOM    410 HD12 LEU A  28      16.231 -18.269 -28.857  1.00 91.00           H  
ATOM    411 HD13 LEU A  28      15.057 -17.893 -27.567  1.00 91.00           H  
ATOM    412  CD2 LEU A  28      13.636 -20.216 -27.743  1.00 91.00           C  
ATOM    413 HD21 LEU A  28      14.261 -20.822 -27.087  1.00 91.00           H  
ATOM    414 HD22 LEU A  28      13.118 -19.461 -27.152  1.00 91.00           H  
ATOM    415 HD23 LEU A  28      12.900 -20.872 -28.209  1.00 91.00           H  
ATOM    416  N   TYR A  29      11.957 -18.325 -32.705  1.00 91.44           N  
ATOM    417  H   TYR A  29      12.470 -19.090 -33.118  1.00 91.44           H  
ATOM    418  CA  TYR A  29      11.320 -17.359 -33.592  1.00 91.44           C  
ATOM    419  HA  TYR A  29      11.275 -16.399 -33.078  1.00 91.44           H  
ATOM    420  C   TYR A  29       9.880 -17.774 -33.901  1.00 91.44           C  
ATOM    421  CB  TYR A  29      12.161 -17.144 -34.853  1.00 91.44           C  
ATOM    422  HB2 TYR A  29      13.177 -16.877 -34.562  1.00 91.44           H  
ATOM    423  HB3 TYR A  29      12.212 -18.073 -35.421  1.00 91.44           H  
ATOM    424  O   TYR A  29       9.608 -18.431 -34.903  1.00 91.44           O  
ATOM    425  CG  TYR A  29      11.596 -16.037 -35.725  1.00 91.44           C  
ATOM    426  CD1 TYR A  29      10.816 -16.350 -36.855  1.00 91.44           C  
ATOM    427  HD1 TYR A  29      10.630 -17.384 -37.105  1.00 91.44           H  
ATOM    428  CD2 TYR A  29      11.799 -14.691 -35.363  1.00 91.44           C  
ATOM    429  HD2 TYR A  29      12.381 -14.457 -34.484  1.00 91.44           H  
ATOM    430  CE1 TYR A  29      10.249 -15.322 -37.631  1.00 91.44           C  
ATOM    431  HE1 TYR A  29       9.642 -15.558 -38.492  1.00 91.44           H  
ATOM    432  CE2 TYR A  29      11.233 -13.658 -36.135  1.00 91.44           C  
ATOM    433  HE2 TYR A  29      11.386 -12.628 -35.850  1.00 91.44           H  
ATOM    434  OH  TYR A  29       9.909 -12.982 -38.019  1.00 91.44           O  
ATOM    435  HH  TYR A  29      10.099 -12.118 -37.647  1.00 91.44           H  
ATOM    436  CZ  TYR A  29      10.458 -13.975 -37.273  1.00 91.44           C  
ATOM    437  N   GLN A  30       8.957 -17.358 -33.036  1.00 92.53           N  
ATOM    438  H   GLN A  30       9.270 -16.922 -32.180  1.00 92.53           H  
ATOM    439  CA  GLN A  30       7.538 -17.681 -33.156  1.00 92.53           C  
ATOM    440  HA  GLN A  30       7.378 -18.303 -34.037  1.00 92.53           H  
ATOM    441  C   GLN A  30       6.685 -16.409 -33.317  1.00 92.53           C  
ATOM    442  CB  GLN A  30       7.108 -18.545 -31.973  1.00 92.53           C  
ATOM    443  HB2 GLN A  30       7.146 -17.976 -31.044  1.00 92.53           H  
ATOM    444  HB3 GLN A  30       6.083 -18.851 -32.181  1.00 92.53           H  
ATOM    445  O   GLN A  30       6.309 -15.762 -32.333  1.00 92.53           O  
ATOM    446  CG  GLN A  30       7.878 -19.852 -31.808  1.00 92.53           C  
ATOM    447  HG2 GLN A  30       8.915 -19.629 -31.559  1.00 92.53           H  
ATOM    448  HG3 GLN A  30       7.448 -20.408 -30.975  1.00 92.53           H  
ATOM    449  CD  GLN A  30       7.838 -20.751 -33.037  1.00 92.53           C  
ATOM    450  NE2 GLN A  30       8.869 -21.549 -33.181  1.00 92.53           N  
ATOM    451 HE21 GLN A  30       9.589 -21.578 -32.474  1.00 92.53           H  
ATOM    452 HE22 GLN A  30       8.813 -22.264 -33.892  1.00 92.53           H  
ATOM    453  OE1 GLN A  30       6.926 -20.769 -33.857  1.00 92.53           O  
ATOM    454  N   PRO A  31       6.416 -15.970 -34.562  1.00 94.69           N  
ATOM    455  CA  PRO A  31       5.716 -14.712 -34.813  1.00 94.69           C  
ATOM    456  HA  PRO A  31       6.214 -13.909 -34.270  1.00 94.69           H  
ATOM    457  C   PRO A  31       4.249 -14.733 -34.366  1.00 94.69           C  
ATOM    458  CB  PRO A  31       5.861 -14.458 -36.318  1.00 94.69           C  
ATOM    459  HB2 PRO A  31       4.980 -13.979 -36.744  1.00 94.69           H  
ATOM    460  HB3 PRO A  31       6.745 -13.844 -36.492  1.00 94.69           H  
ATOM    461  O   PRO A  31       3.724 -13.677 -34.019  1.00 94.69           O  
ATOM    462  CG  PRO A  31       6.093 -15.847 -36.912  1.00 94.69           C  
ATOM    463  HG2 PRO A  31       5.133 -16.336 -37.081  1.00 94.69           H  
ATOM    464  HG3 PRO A  31       6.669 -15.803 -37.836  1.00 94.69           H  
ATOM    465  CD  PRO A  31       6.848 -16.581 -35.810  1.00 94.69           C  
ATOM    466  HD2 PRO A  31       7.922 -16.436 -35.934  1.00 94.69           H  
ATOM    467  HD3 PRO A  31       6.605 -17.643 -35.849  1.00 94.69           H  
ATOM    468  N   ALA A  32       3.587 -15.895 -34.348  1.00 94.69           N  
ATOM    469  H   ALA A  32       4.087 -16.754 -34.531  1.00 94.69           H  
ATOM    470  CA  ALA A  32       2.204 -16.011 -33.886  1.00 94.69           C  
ATOM    471  HA  ALA A  32       1.583 -15.300 -34.430  1.00 94.69           H  
ATOM    472  C   ALA A  32       2.088 -15.671 -32.390  1.00 94.69           C  
ATOM    473  CB  ALA A  32       1.705 -17.424 -34.205  1.00 94.69           C  
ATOM    474  HB1 ALA A  32       2.354 -18.174 -33.754  1.00 94.69           H  
ATOM    475  HB2 ALA A  32       1.678 -17.582 -35.284  1.00 94.69           H  
ATOM    476  HB3 ALA A  32       0.701 -17.557 -33.802  1.00 94.69           H  
ATOM    477  O   ALA A  32       1.271 -14.842 -31.999  1.00 94.69           O  
ATOM    478  N   GLU A  33       2.978 -16.214 -31.570  1.00 94.32           N  
ATOM    479  H   GLU A  33       3.533 -16.974 -31.938  1.00 94.32           H  
ATOM    480  CA  GLU A  33       3.077 -15.999 -30.131  1.00 94.32           C  
ATOM    481  HA  GLU A  33       2.126 -16.248 -29.659  1.00 94.32           H  
ATOM    482  C   GLU A  33       3.372 -14.525 -29.840  1.00 94.32           C  
ATOM    483  CB  GLU A  33       4.178 -16.906 -29.538  1.00 94.32           C  
ATOM    484  HB2 GLU A  33       5.097 -16.800 -30.116  1.00 94.32           H  
ATOM    485  HB3 GLU A  33       4.391 -16.541 -28.534  1.00 94.32           H  
ATOM    486  O   GLU A  33       2.719 -13.917 -28.992  1.00 94.32           O  
ATOM    487  CG  GLU A  33       3.821 -18.402 -29.400  1.00 94.32           C  
ATOM    488  HG2 GLU A  33       4.595 -18.863 -28.785  1.00 94.32           H  
ATOM    489  HG3 GLU A  33       2.885 -18.476 -28.848  1.00 94.32           H  
ATOM    490  CD  GLU A  33       3.703 -19.215 -30.709  1.00 94.32           C  
ATOM    491  OE1 GLU A  33       3.349 -20.407 -30.626  1.00 94.32           O  
ATOM    492  OE2 GLU A  33       3.907 -18.647 -31.805  1.00 94.32           O  
ATOM    493  N   LEU A  34       4.278 -13.901 -30.603  1.00 96.49           N  
ATOM    494  H   LEU A  34       4.788 -14.457 -31.274  1.00 96.49           H  
ATOM    495  CA  LEU A  34       4.526 -12.461 -30.509  1.00 96.49           C  
ATOM    496  HA  LEU A  34       4.817 -12.241 -29.482  1.00 96.49           H  
ATOM    497  C   LEU A  34       3.262 -11.638 -30.810  1.00 96.49           C  
ATOM    498  CB  LEU A  34       5.682 -12.084 -31.454  1.00 96.49           C  
ATOM    499  HB2 LEU A  34       5.399 -12.364 -32.468  1.00 96.49           H  
ATOM    500  HB3 LEU A  34       6.565 -12.664 -31.185  1.00 96.49           H  
ATOM    501  O   LEU A  34       2.976 -10.682 -30.086  1.00 96.49           O  
ATOM    502  CG  LEU A  34       6.037 -10.583 -31.446  1.00 96.49           C  
ATOM    503  HG  LEU A  34       5.149  -9.994 -31.678  1.00 96.49           H  
ATOM    504  CD1 LEU A  34       6.607 -10.105 -30.108  1.00 96.49           C  
ATOM    505 HD11 LEU A  34       7.539 -10.626 -29.889  1.00 96.49           H  
ATOM    506 HD12 LEU A  34       6.802  -9.033 -30.157  1.00 96.49           H  
ATOM    507 HD13 LEU A  34       5.888 -10.284 -29.309  1.00 96.49           H  
ATOM    508  CD2 LEU A  34       7.074 -10.294 -32.531  1.00 96.49           C  
ATOM    509 HD21 LEU A  34       7.982 -10.865 -32.337  1.00 96.49           H  
ATOM    510 HD22 LEU A  34       6.671 -10.580 -33.502  1.00 96.49           H  
ATOM    511 HD23 LEU A  34       7.306  -9.229 -32.545  1.00 96.49           H  
ATOM    512  N   VAL A  35       2.503 -12.001 -31.852  1.00 97.49           N  
ATOM    513  H   VAL A  35       2.790 -12.806 -32.390  1.00 97.49           H  
ATOM    514  CA  VAL A  35       1.239 -11.335 -32.210  1.00 97.49           C  
ATOM    515  HA  VAL A  35       1.429 -10.268 -32.323  1.00 97.49           H  
ATOM    516  C   VAL A  35       0.212 -11.474 -31.091  1.00 97.49           C  
ATOM    517  CB  VAL A  35       0.677 -11.865 -33.549  1.00 97.49           C  
ATOM    518  HB  VAL A  35       0.716 -12.955 -33.562  1.00 97.49           H  
ATOM    519  O   VAL A  35      -0.417 -10.477 -30.736  1.00 97.49           O  
ATOM    520  CG1 VAL A  35      -0.777 -11.441 -33.809  1.00 97.49           C  
ATOM    521 HG11 VAL A  35      -1.078 -11.757 -34.808  1.00 97.49           H  
ATOM    522 HG12 VAL A  35      -0.877 -10.359 -33.723  1.00 97.49           H  
ATOM    523 HG13 VAL A  35      -1.443 -11.928 -33.097  1.00 97.49           H  
ATOM    524  CG2 VAL A  35       1.513 -11.336 -34.721  1.00 97.49           C  
ATOM    525 HG21 VAL A  35       1.383 -10.258 -34.818  1.00 97.49           H  
ATOM    526 HG22 VAL A  35       2.570 -11.547 -34.560  1.00 97.49           H  
ATOM    527 HG23 VAL A  35       1.199 -11.827 -35.642  1.00 97.49           H  
ATOM    528  N   ILE A  36       0.066 -12.664 -30.502  1.00 97.48           N  
ATOM    529  H   ILE A  36       0.608 -13.441 -30.852  1.00 97.48           H  
ATOM    530  CA  ILE A  36      -0.859 -12.899 -29.386  1.00 97.48           C  
ATOM    531  HA  ILE A  36      -1.862 -12.607 -29.698  1.00 97.48           H  
ATOM    532  C   ILE A  36      -0.473 -12.013 -28.202  1.00 97.48           C  
ATOM    533  CB  ILE A  36      -0.896 -14.394 -28.986  1.00 97.48           C  
ATOM    534  HB  ILE A  36       0.121 -14.730 -28.785  1.00 97.48           H  
ATOM    535  O   ILE A  36      -1.303 -11.248 -27.718  1.00 97.48           O  
ATOM    536  CG1 ILE A  36      -1.475 -15.245 -30.135  1.00 97.48           C  
ATOM    537 HG12 ILE A  36      -2.532 -15.015 -30.271  1.00 97.48           H  
ATOM    538 HG13 ILE A  36      -0.959 -14.980 -31.058  1.00 97.48           H  
ATOM    539  CG2 ILE A  36      -1.737 -14.596 -27.710  1.00 97.48           C  
ATOM    540 HG21 ILE A  36      -2.732 -14.171 -27.845  1.00 97.48           H  
ATOM    541 HG22 ILE A  36      -1.834 -15.656 -27.475  1.00 97.48           H  
ATOM    542 HG23 ILE A  36      -1.257 -14.124 -26.853  1.00 97.48           H  
ATOM    543  CD1 ILE A  36      -1.317 -16.759 -29.951  1.00 97.48           C  
ATOM    544 HD11 ILE A  36      -1.606 -17.267 -30.871  1.00 97.48           H  
ATOM    545 HD12 ILE A  36      -1.957 -17.119 -29.146  1.00 97.48           H  
ATOM    546 HD13 ILE A  36      -0.277 -17.001 -29.731  1.00 97.48           H  
ATOM    547  N   ILE A  37       0.786 -12.072 -27.767  1.00 97.54           N  
ATOM    548  H   ILE A  37       1.416 -12.705 -28.238  1.00 97.54           H  
ATOM    549  CA  ILE A  37       1.248 -11.435 -26.529  1.00 97.54           C  
ATOM    550  HA  ILE A  37       0.552 -11.686 -25.728  1.00 97.54           H  
ATOM    551  C   ILE A  37       1.260  -9.913 -26.657  1.00 97.54           C  
ATOM    552  CB  ILE A  37       2.637 -11.984 -26.145  1.00 97.54           C  
ATOM    553  HB  ILE A  37       3.320 -11.813 -26.977  1.00 97.54           H  
ATOM    554  O   ILE A  37       0.611  -9.215 -25.876  1.00 97.54           O  
ATOM    555  CG1 ILE A  37       2.548 -13.496 -25.875  1.00 97.54           C  
ATOM    556 HG12 ILE A  37       2.037 -13.648 -24.924  1.00 97.54           H  
ATOM    557 HG13 ILE A  37       1.946 -13.999 -26.633  1.00 97.54           H  
ATOM    558  CG2 ILE A  37       3.192 -11.272 -24.896  1.00 97.54           C  
ATOM    559 HG21 ILE A  37       3.320 -10.207 -25.090  1.00 97.54           H  
ATOM    560 HG22 ILE A  37       2.519 -11.409 -24.050  1.00 97.54           H  
ATOM    561 HG23 ILE A  37       4.173 -11.674 -24.642  1.00 97.54           H  
ATOM    562  CD1 ILE A  37       3.913 -14.182 -25.855  1.00 97.54           C  
ATOM    563 HD11 ILE A  37       3.751 -15.259 -25.797  1.00 97.54           H  
ATOM    564 HD12 ILE A  37       4.496 -13.860 -24.992  1.00 97.54           H  
ATOM    565 HD13 ILE A  37       4.454 -13.958 -26.774  1.00 97.54           H  
ATOM    566  N   ALA A  38       1.975  -9.381 -27.652  1.00 98.10           N  
ATOM    567  H   ALA A  38       2.424  -9.996 -28.317  1.00 98.10           H  
ATOM    568  CA  ALA A  38       2.086  -7.939 -27.843  1.00 98.10           C  
ATOM    569  HA  ALA A  38       2.358  -7.481 -26.892  1.00 98.10           H  
ATOM    570  C   ALA A  38       0.746  -7.335 -28.282  1.00 98.10           C  
ATOM    571  CB  ALA A  38       3.200  -7.652 -28.857  1.00 98.10           C  
ATOM    572  HB1 ALA A  38       2.934  -8.060 -29.833  1.00 98.10           H  
ATOM    573  HB2 ALA A  38       3.340  -6.575 -28.949  1.00 98.10           H  
ATOM    574  HB3 ALA A  38       4.132  -8.106 -28.521  1.00 98.10           H  
ATOM    575  O   ALA A  38       0.366  -6.261 -27.817  1.00 98.10           O  
ATOM    576  N   GLY A  39       0.003  -8.039 -29.141  1.00 98.03           N  
ATOM    577  H   GLY A  39       0.340  -8.937 -29.459  1.00 98.03           H  
ATOM    578  CA  GLY A  39      -1.312  -7.616 -29.603  1.00 98.03           C  
ATOM    579  HA2 GLY A  39      -1.243  -6.632 -30.065  1.00 98.03           H  
ATOM    580  HA3 GLY A  39      -1.654  -8.336 -30.347  1.00 98.03           H  
ATOM    581  C   GLY A  39      -2.343  -7.564 -28.478  1.00 98.03           C  
ATOM    582  O   GLY A  39      -3.016  -6.545 -28.326  1.00 98.03           O  
ATOM    583  N   ALA A  40      -2.417  -8.600 -27.636  1.00 97.86           N  
ATOM    584  H   ALA A  40      -1.838  -9.413 -27.788  1.00 97.86           H  
ATOM    585  CA  ALA A  40      -3.318  -8.609 -26.486  1.00 97.86           C  
ATOM    586  HA  ALA A  40      -4.313  -8.327 -26.830  1.00 97.86           H  
ATOM    587  C   ALA A  40      -2.895  -7.589 -25.421  1.00 97.86           C  
ATOM    588  CB  ALA A  40      -3.403 -10.021 -25.909  1.00 97.86           C  
ATOM    589  HB1 ALA A  40      -4.143 -10.041 -25.109  1.00 97.86           H  
ATOM    590  HB2 ALA A  40      -2.434 -10.319 -25.511  1.00 97.86           H  
ATOM    591  HB3 ALA A  40      -3.704 -10.724 -26.687  1.00 97.86           H  
ATOM    592  O   ALA A  40      -3.760  -6.918 -24.862  1.00 97.86           O  
ATOM    593  N   GLY A  41      -1.589  -7.389 -25.207  1.00 97.82           N  
ATOM    594  H   GLY A  41      -0.928  -8.020 -25.639  1.00 97.82           H  
ATOM    595  CA  GLY A  41      -1.065  -6.321 -24.351  1.00 97.82           C  
ATOM    596  HA2 GLY A  41       0.024  -6.361 -24.363  1.00 97.82           H  
ATOM    597  HA3 GLY A  41      -1.405  -6.468 -23.326  1.00 97.82           H  
ATOM    598  C   GLY A  41      -1.505  -4.928 -24.819  1.00 97.82           C  
ATOM    599  O   GLY A  41      -2.030  -4.143 -24.031  1.00 97.82           O  
ATOM    600  N   ILE A  42      -1.383  -4.634 -26.120  1.00 98.06           N  
ATOM    601  H   ILE A  42      -0.935  -5.312 -26.719  1.00 98.06           H  
ATOM    602  CA  ILE A  42      -1.870  -3.378 -26.720  1.00 98.06           C  
ATOM    603  HA  ILE A  42      -1.468  -2.542 -26.148  1.00 98.06           H  
ATOM    604  C   ILE A  42      -3.398  -3.286 -26.638  1.00 98.06           C  
ATOM    605  CB  ILE A  42      -1.381  -3.247 -28.182  1.00 98.06           C  
ATOM    606  HB  ILE A  42      -1.626  -4.168 -28.711  1.00 98.06           H  
ATOM    607  O   ILE A  42      -3.940  -2.225 -26.332  1.00 98.06           O  
ATOM    608  CG1 ILE A  42       0.150  -3.040 -28.222  1.00 98.06           C  
ATOM    609 HG12 ILE A  42       0.392  -2.035 -27.878  1.00 98.06           H  
ATOM    610 HG13 ILE A  42       0.637  -3.738 -27.541  1.00 98.06           H  
ATOM    611  CG2 ILE A  42      -2.075  -2.073 -28.907  1.00 98.06           C  
ATOM    612 HG21 ILE A  42      -1.926  -1.149 -28.348  1.00 98.06           H  
ATOM    613 HG22 ILE A  42      -1.681  -1.956 -29.916  1.00 98.06           H  
ATOM    614 HG23 ILE A  42      -3.143  -2.269 -29.005  1.00 98.06           H  
ATOM    615  CD1 ILE A  42       0.761  -3.255 -29.614  1.00 98.06           C  
ATOM    616 HD11 ILE A  42       1.848  -3.212 -29.538  1.00 98.06           H  
ATOM    617 HD12 ILE A  42       0.476  -4.235 -29.996  1.00 98.06           H  
ATOM    618 HD13 ILE A  42       0.433  -2.481 -30.307  1.00 98.06           H  
ATOM    619  N   GLY A  43      -4.110  -4.381 -26.900  1.00 97.97           N  
ATOM    620  H   GLY A  43      -3.618  -5.217 -27.182  1.00 97.97           H  
ATOM    621  CA  GLY A  43      -5.564  -4.432 -26.808  1.00 97.97           C  
ATOM    622  HA2 GLY A  43      -6.001  -3.713 -27.502  1.00 97.97           H  
ATOM    623  HA3 GLY A  43      -5.895  -5.434 -27.080  1.00 97.97           H  
ATOM    624  C   GLY A  43      -6.049  -4.106 -25.396  1.00 97.97           C  
ATOM    625  O   GLY A  43      -6.858  -3.198 -25.231  1.00 97.97           O  
ATOM    626  N   SER A  44      -5.489  -4.767 -24.382  1.00 97.33           N  
ATOM    627  H   SER A  44      -4.808  -5.479 -24.601  1.00 97.33           H  
ATOM    628  CA  SER A  44      -5.768  -4.517 -22.963  1.00 97.33           C  
ATOM    629  HA  SER A  44      -6.830  -4.676 -22.776  1.00 97.33           H  
ATOM    630  C   SER A  44      -5.430  -3.081 -22.561  1.00 97.33           C  
ATOM    631  CB  SER A  44      -4.979  -5.512 -22.110  1.00 97.33           C  
ATOM    632  HB2 SER A  44      -3.910  -5.384 -22.284  1.00 97.33           H  
ATOM    633  HB3 SER A  44      -5.266  -6.523 -22.397  1.00 97.33           H  
ATOM    634  O   SER A  44      -6.248  -2.412 -21.932  1.00 97.33           O  
ATOM    635  OG  SER A  44      -5.259  -5.311 -20.743  1.00 97.33           O  
ATOM    636  HG  SER A  44      -5.594  -6.127 -20.364  1.00 97.33           H  
ATOM    637  N   PHE A  45      -4.299  -2.544 -23.030  1.00 97.49           N  
ATOM    638  H   PHE A  45      -3.634  -3.147 -23.494  1.00 97.49           H  
ATOM    639  CA  PHE A  45      -3.950  -1.132 -22.863  1.00 97.49           C  
ATOM    640  HA  PHE A  45      -3.867  -0.914 -21.799  1.00 97.49           H  
ATOM    641  C   PHE A  45      -5.012  -0.187 -23.445  1.00 97.49           C  
ATOM    642  CB  PHE A  45      -2.589  -0.889 -23.517  1.00 97.49           C  
ATOM    643  HB2 PHE A  45      -1.834  -1.420 -22.937  1.00 97.49           H  
ATOM    644  HB3 PHE A  45      -2.577  -1.328 -24.514  1.00 97.49           H  
ATOM    645  O   PHE A  45      -5.377   0.792 -22.797  1.00 97.49           O  
ATOM    646  CG  PHE A  45      -2.181   0.562 -23.637  1.00 97.49           C  
ATOM    647  CD1 PHE A  45      -2.334   1.222 -24.870  1.00 97.49           C  
ATOM    648  HD1 PHE A  45      -2.753   0.693 -25.713  1.00 97.49           H  
ATOM    649  CD2 PHE A  45      -1.620   1.242 -22.544  1.00 97.49           C  
ATOM    650  HD2 PHE A  45      -1.477   0.741 -21.598  1.00 97.49           H  
ATOM    651  CE1 PHE A  45      -1.933   2.560 -25.010  1.00 97.49           C  
ATOM    652  HE1 PHE A  45      -2.033   3.049 -25.968  1.00 97.49           H  
ATOM    653  CE2 PHE A  45      -1.201   2.575 -22.698  1.00 97.49           C  
ATOM    654  HE2 PHE A  45      -0.708   3.080 -21.881  1.00 97.49           H  
ATOM    655  CZ  PHE A  45      -1.372   3.241 -23.919  1.00 97.49           C  
ATOM    656  HZ  PHE A  45      -1.037   4.262 -24.030  1.00 97.49           H  
ATOM    657  N   ILE A  46      -5.547  -0.476 -24.636  1.00 98.24           N  
ATOM    658  H   ILE A  46      -5.199  -1.288 -25.126  1.00 98.24           H  
ATOM    659  CA  ILE A  46      -6.618   0.325 -25.250  1.00 98.24           C  
ATOM    660  HA  ILE A  46      -6.324   1.374 -25.214  1.00 98.24           H  
ATOM    661  C   ILE A  46      -7.925   0.206 -24.456  1.00 98.24           C  
ATOM    662  CB  ILE A  46      -6.823  -0.073 -26.732  1.00 98.24           C  
ATOM    663  HB  ILE A  46      -6.977  -1.150 -26.783  1.00 98.24           H  
ATOM    664  O   ILE A  46      -8.651   1.194 -24.336  1.00 98.24           O  
ATOM    665  CG1 ILE A  46      -5.588   0.292 -27.585  1.00 98.24           C  
ATOM    666 HG12 ILE A  46      -5.559   1.369 -27.744  1.00 98.24           H  
ATOM    667 HG13 ILE A  46      -4.673   0.025 -27.055  1.00 98.24           H  
ATOM    668  CG2 ILE A  46      -8.062   0.620 -27.338  1.00 98.24           C  
ATOM    669 HG21 ILE A  46      -8.962   0.288 -26.822  1.00 98.24           H  
ATOM    670 HG22 ILE A  46      -7.969   1.702 -27.239  1.00 98.24           H  
ATOM    671 HG23 ILE A  46      -8.180   0.352 -28.388  1.00 98.24           H  
ATOM    672  CD1 ILE A  46      -5.563  -0.421 -28.944  1.00 98.24           C  
ATOM    673 HD11 ILE A  46      -6.382  -0.082 -29.580  1.00 98.24           H  
ATOM    674 HD12 ILE A  46      -4.623  -0.196 -29.447  1.00 98.24           H  
ATOM    675 HD13 ILE A  46      -5.636  -1.499 -28.799  1.00 98.24           H  
ATOM    676  N   VAL A  47      -8.245  -0.978 -23.921  1.00 97.43           N  
ATOM    677  H   VAL A  47      -7.618  -1.758 -24.064  1.00 97.43           H  
ATOM    678  CA  VAL A  47      -9.424  -1.155 -23.062  1.00 97.43           C  
ATOM    679  HA  VAL A  47     -10.297  -0.768 -23.587  1.00 97.43           H  
ATOM    680  C   VAL A  47      -9.267  -0.347 -21.782  1.00 97.43           C  
ATOM    681  CB  VAL A  47      -9.691  -2.625 -22.686  1.00 97.43           C  
ATOM    682  HB  VAL A  47      -8.841  -3.019 -22.130  1.00 97.43           H  
ATOM    683  O   VAL A  47     -10.189   0.377 -21.432  1.00 97.43           O  
ATOM    684  CG1 VAL A  47     -10.950  -2.753 -21.817  1.00 97.43           C  
ATOM    685 HG11 VAL A  47     -11.053  -3.783 -21.476  1.00 97.43           H  
ATOM    686 HG12 VAL A  47     -10.885  -2.130 -20.924  1.00 97.43           H  
ATOM    687 HG13 VAL A  47     -11.831  -2.461 -22.388  1.00 97.43           H  
ATOM    688  CG2 VAL A  47      -9.935  -3.519 -23.899  1.00 97.43           C  
ATOM    689 HG21 VAL A  47     -10.833  -3.210 -24.435  1.00 97.43           H  
ATOM    690 HG22 VAL A  47      -9.074  -3.497 -24.566  1.00 97.43           H  
ATOM    691 HG23 VAL A  47     -10.035  -4.547 -23.553  1.00 97.43           H  
ATOM    692  N   GLY A  48      -8.123  -0.473 -21.107  1.00 96.07           N  
ATOM    693  H   GLY A  48      -7.422  -1.089 -21.494  1.00 96.07           H  
ATOM    694  CA  GLY A  48      -7.867   0.033 -19.758  1.00 96.07           C  
ATOM    695  HA2 GLY A  48      -6.989  -0.477 -19.361  1.00 96.07           H  
ATOM    696  HA3 GLY A  48      -8.713  -0.212 -19.116  1.00 96.07           H  
ATOM    697  C   GLY A  48      -7.605   1.533 -19.657  1.00 96.07           C  
ATOM    698  O   GLY A  48      -7.420   2.035 -18.552  1.00 96.07           O  
ATOM    699  N   ASN A  49      -7.569   2.258 -20.778  1.00 96.73           N  
ATOM    700  H   ASN A  49      -7.751   1.795 -21.657  1.00 96.73           H  
ATOM    701  CA  ASN A  49      -7.204   3.669 -20.799  1.00 96.73           C  
ATOM    702  HA  ASN A  49      -7.256   4.065 -19.785  1.00 96.73           H  
ATOM    703  C   ASN A  49      -8.157   4.513 -21.644  1.00 96.73           C  
ATOM    704  CB  ASN A  49      -5.756   3.817 -21.282  1.00 96.73           C  
ATOM    705  HB2 ASN A  49      -5.518   4.872 -21.413  1.00 96.73           H  
ATOM    706  HB3 ASN A  49      -5.636   3.321 -22.245  1.00 96.73           H  
ATOM    707  O   ASN A  49      -8.577   4.143 -22.744  1.00 96.73           O  
ATOM    708  CG  ASN A  49      -4.770   3.249 -20.285  1.00 96.73           C  
ATOM    709  ND2 ASN A  49      -4.301   2.047 -20.507  1.00 96.73           N  
ATOM    710 HD21 ASN A  49      -3.573   1.702 -19.897  1.00 96.73           H  
ATOM    711 HD22 ASN A  49      -4.620   1.536 -21.317  1.00 96.73           H  
ATOM    712  OD1 ASN A  49      -4.411   3.892 -19.311  1.00 96.73           O  
ATOM    713  N   ASN A  50      -8.455   5.714 -21.155  1.00 92.27           N  
ATOM    714  H   ASN A  50      -8.142   5.943 -20.222  1.00 92.27           H  
ATOM    715  CA  ASN A  50      -9.141   6.724 -21.945  1.00 92.27           C  
ATOM    716  HA  ASN A  50      -9.958   6.218 -22.460  1.00 92.27           H  
ATOM    717  C   ASN A  50      -8.220   7.305 -23.049  1.00 92.27           C  
ATOM    718  CB  ASN A  50      -9.784   7.752 -20.985  1.00 92.27           C  
ATOM    719  HB2 ASN A  50     -10.303   7.214 -20.191  1.00 92.27           H  
ATOM    720  HB3 ASN A  50     -10.522   8.349 -21.520  1.00 92.27           H  
ATOM    721  O   ASN A  50      -7.008   7.088 -23.093  1.00 92.27           O  
ATOM    722  CG  ASN A  50      -8.805   8.716 -20.333  1.00 92.27           C  
ATOM    723  ND2 ASN A  50      -9.171   9.352 -19.249  1.00 92.27           N  
ATOM    724 HD21 ASN A  50      -8.509   9.979 -18.814  1.00 92.27           H  
ATOM    725 HD22 ASN A  50     -10.055   9.198 -18.785  1.00 92.27           H  
ATOM    726  OD1 ASN A  50      -7.751   9.000 -20.871  1.00 92.27           O  
ATOM    727  N   GLY A  51      -8.796   8.083 -23.972  1.00 93.32           N  
ATOM    728  H   GLY A  51      -9.789   8.253 -23.905  1.00 93.32           H  
ATOM    729  CA  GLY A  51      -8.036   8.626 -25.106  1.00 93.32           C  
ATOM    730  HA2 GLY A  51      -8.721   9.141 -25.778  1.00 93.32           H  
ATOM    731  HA3 GLY A  51      -7.574   7.800 -25.648  1.00 93.32           H  
ATOM    732  C   GLY A  51      -6.924   9.611 -24.716  1.00 93.32           C  
ATOM    733  O   GLY A  51      -5.943   9.731 -25.451  1.00 93.32           O  
ATOM    734  N   LYS A  52      -7.056  10.307 -23.577  1.00 91.25           N  
ATOM    735  H   LYS A  52      -7.787  10.037 -22.935  1.00 91.25           H  
ATOM    736  CA  LYS A  52      -6.037  11.240 -23.073  1.00 91.25           C  
ATOM    737  HA  LYS A  52      -5.646  11.848 -23.889  1.00 91.25           H  
ATOM    738  C   LYS A  52      -4.850  10.473 -22.499  1.00 91.25           C  
ATOM    739  CB  LYS A  52      -6.620  12.173 -22.003  1.00 91.25           C  
ATOM    740  HB2 LYS A  52      -7.065  11.563 -21.216  1.00 91.25           H  
ATOM    741  HB3 LYS A  52      -5.802  12.735 -21.552  1.00 91.25           H  
ATOM    742  O   LYS A  52      -3.728  10.758 -22.900  1.00 91.25           O  
ATOM    743  CG  LYS A  52      -7.660  13.184 -22.517  1.00 91.25           C  
ATOM    744  HG2 LYS A  52      -7.185  13.910 -23.176  1.00 91.25           H  
ATOM    745  HG3 LYS A  52      -8.457  12.665 -23.050  1.00 91.25           H  
ATOM    746  CD  LYS A  52      -8.248  13.889 -21.287  1.00 91.25           C  
ATOM    747  HD2 LYS A  52      -7.445  14.389 -20.745  1.00 91.25           H  
ATOM    748  HD3 LYS A  52      -8.644  13.121 -20.623  1.00 91.25           H  
ATOM    749  CE  LYS A  52      -9.363  14.905 -21.550  1.00 91.25           C  
ATOM    750  HE2 LYS A  52      -8.912  15.829 -21.912  1.00 91.25           H  
ATOM    751  HE3 LYS A  52     -10.056  14.508 -22.292  1.00 91.25           H  
ATOM    752  NZ  LYS A  52     -10.073  15.151 -20.266  1.00 91.25           N  
ATOM    753  HZ1 LYS A  52     -10.465  14.314 -19.859  1.00 91.25           H  
ATOM    754  HZ2 LYS A  52      -9.391  15.417 -19.571  1.00 91.25           H  
ATOM    755  HZ3 LYS A  52     -10.780  15.872 -20.262  1.00 91.25           H  
ATOM    756  N   ALA A  53      -5.106   9.451 -21.685  1.00 93.94           N  
ATOM    757  H   ALA A  53      -6.059   9.299 -21.388  1.00 93.94           H  
ATOM    758  CA  ALA A  53      -4.101   8.551 -21.135  1.00 93.94           C  
ATOM    759  HA  ALA A  53      -3.398   9.128 -20.534  1.00 93.94           H  
ATOM    760  C   ALA A  53      -3.300   7.864 -22.250  1.00 93.94           C  
ATOM    761  CB  ALA A  53      -4.805   7.549 -20.212  1.00 93.94           C  
ATOM    762  HB1 ALA A  53      -5.247   8.074 -19.365  1.00 93.94           H  
ATOM    763  HB2 ALA A  53      -5.597   7.026 -20.748  1.00 93.94           H  
ATOM    764  HB3 ALA A  53      -4.084   6.825 -19.832  1.00 93.94           H  
ATOM    765  O   ALA A  53      -2.079   7.971 -22.264  1.00 93.94           O  
ATOM    766  N   ILE A  54      -3.960   7.290 -23.270  1.00 96.88           N  
ATOM    767  H   ILE A  54      -4.963   7.202 -23.192  1.00 96.88           H  
ATOM    768  CA  ILE A  54      -3.268   6.679 -24.426  1.00 96.88           C  
ATOM    769  HA  ILE A  54      -2.649   5.861 -24.057  1.00 96.88           H  
ATOM    770  C   ILE A  54      -2.323   7.682 -25.109  1.00 96.88           C  
ATOM    771  CB  ILE A  54      -4.290   6.100 -25.437  1.00 96.88           C  
ATOM    772  HB  ILE A  54      -5.025   6.874 -25.660  1.00 96.88           H  
ATOM    773  O   ILE A  54      -1.163   7.374 -25.397  1.00 96.88           O  
ATOM    774  CG1 ILE A  54      -5.032   4.893 -24.821  1.00 96.88           C  
ATOM    775 HG12 ILE A  54      -5.453   5.189 -23.860  1.00 96.88           H  
ATOM    776 HG13 ILE A  54      -4.328   4.083 -24.633  1.00 96.88           H  
ATOM    777  CG2 ILE A  54      -3.607   5.703 -26.764  1.00 96.88           C  
ATOM    778 HG21 ILE A  54      -3.239   6.587 -27.285  1.00 96.88           H  
ATOM    779 HG22 ILE A  54      -2.767   5.037 -26.565  1.00 96.88           H  
ATOM    780 HG23 ILE A  54      -4.309   5.205 -27.432  1.00 96.88           H  
ATOM    781  CD1 ILE A  54      -6.190   4.357 -25.673  1.00 96.88           C  
ATOM    782 HD11 ILE A  54      -5.812   3.815 -26.540  1.00 96.88           H  
ATOM    783 HD12 ILE A  54      -6.825   5.182 -25.999  1.00 96.88           H  
ATOM    784 HD13 ILE A  54      -6.787   3.671 -25.072  1.00 96.88           H  
ATOM    785  N   LYS A  55      -2.809   8.903 -25.369  1.00 95.14           N  
ATOM    786  H   LYS A  55      -3.751   9.108 -25.069  1.00 95.14           H  
ATOM    787  CA  LYS A  55      -2.017   9.958 -26.018  1.00 95.14           C  
ATOM    788  HA  LYS A  55      -1.544   9.527 -26.901  1.00 95.14           H  
ATOM    789  C   LYS A  55      -0.882  10.458 -25.118  1.00 95.14           C  
ATOM    790  CB  LYS A  55      -2.963  11.086 -26.450  1.00 95.14           C  
ATOM    791  HB2 LYS A  55      -3.307  11.628 -25.569  1.00 95.14           H  
ATOM    792  HB3 LYS A  55      -3.830  10.642 -26.938  1.00 95.14           H  
ATOM    793  O   LYS A  55       0.192  10.764 -25.635  1.00 95.14           O  
ATOM    794  CG  LYS A  55      -2.304  12.060 -27.438  1.00 95.14           C  
ATOM    795  HG2 LYS A  55      -1.964  11.506 -28.313  1.00 95.14           H  
ATOM    796  HG3 LYS A  55      -1.448  12.544 -26.968  1.00 95.14           H  
ATOM    797  CD  LYS A  55      -3.314  13.130 -27.873  1.00 95.14           C  
ATOM    798  HD2 LYS A  55      -4.200  12.637 -28.272  1.00 95.14           H  
ATOM    799  HD3 LYS A  55      -3.601  13.717 -27.000  1.00 95.14           H  
ATOM    800  CE  LYS A  55      -2.714  14.045 -28.946  1.00 95.14           C  
ATOM    801  HE2 LYS A  55      -1.813  14.507 -28.542  1.00 95.14           H  
ATOM    802  HE3 LYS A  55      -2.424  13.431 -29.798  1.00 95.14           H  
ATOM    803  NZ  LYS A  55      -3.684  15.087 -29.372  1.00 95.14           N  
ATOM    804  HZ1 LYS A  55      -4.515  14.656 -29.751  1.00 95.14           H  
ATOM    805  HZ2 LYS A  55      -3.292  15.687 -30.084  1.00 95.14           H  
ATOM    806  HZ3 LYS A  55      -3.966  15.658 -28.587  1.00 95.14           H  
ATOM    807  N   GLY A  56      -1.117  10.528 -23.809  1.00 93.62           N  
ATOM    808  H   GLY A  56      -2.038  10.278 -23.480  1.00 93.62           H  
ATOM    809  CA  GLY A  56      -0.132  10.860 -22.783  1.00 93.62           C  
ATOM    810  HA2 GLY A  56      -0.616  10.850 -21.806  1.00 93.62           H  
ATOM    811  HA3 GLY A  56       0.278  11.855 -22.959  1.00 93.62           H  
ATOM    812  C   GLY A  56       1.008   9.848 -22.759  1.00 93.62           C  
ATOM    813  O   GLY A  56       2.161  10.234 -22.937  1.00 93.62           O  
ATOM    814  N   THR A  57       0.693   8.553 -22.693  1.00 97.00           N  
ATOM    815  H   THR A  57      -0.259   8.294 -22.474  1.00 97.00           H  
ATOM    816  CA  THR A  57       1.682   7.464 -22.724  1.00 97.00           C  
ATOM    817  HA  THR A  57       2.382   7.593 -21.898  1.00 97.00           H  
ATOM    818  C   THR A  57       2.522   7.491 -23.996  1.00 97.00           C  
ATOM    819  CB  THR A  57       1.002   6.096 -22.550  1.00 97.00           C  
ATOM    820  HB  THR A  57       0.446   5.850 -23.454  1.00 97.00           H  
ATOM    821  O   THR A  57       3.749   7.468 -23.924  1.00 97.00           O  
ATOM    822  CG2 THR A  57       2.011   4.990 -22.252  1.00 97.00           C  
ATOM    823 HG21 THR A  57       1.495   4.041 -22.109  1.00 97.00           H  
ATOM    824 HG22 THR A  57       2.564   5.228 -21.343  1.00 97.00           H  
ATOM    825 HG23 THR A  57       2.713   4.882 -23.078  1.00 97.00           H  
ATOM    826  OG1 THR A  57       0.112   6.143 -21.464  1.00 97.00           O  
ATOM    827  HG1 THR A  57      -0.261   5.271 -21.315  1.00 97.00           H  
ATOM    828  N   LEU A  58       1.897   7.640 -25.170  1.00 97.01           N  
ATOM    829  H   LEU A  58       0.887   7.647 -25.176  1.00 97.01           H  
ATOM    830  CA  LEU A  58       2.627   7.740 -26.441  1.00 97.01           C  
ATOM    831  HA  LEU A  58       3.278   6.871 -26.535  1.00 97.01           H  
ATOM    832  C   LEU A  58       3.543   8.974 -26.504  1.00 97.01           C  
ATOM    833  CB  LEU A  58       1.621   7.752 -27.604  1.00 97.01           C  
ATOM    834  HB2 LEU A  58       0.826   8.458 -27.362  1.00 97.01           H  
ATOM    835  HB3 LEU A  58       2.120   8.113 -28.503  1.00 97.01           H  
ATOM    836  O   LEU A  58       4.661   8.882 -27.013  1.00 97.01           O  
ATOM    837  CG  LEU A  58       1.006   6.375 -27.911  1.00 97.01           C  
ATOM    838  HG  LEU A  58       0.674   5.900 -26.988  1.00 97.01           H  
ATOM    839  CD1 LEU A  58      -0.206   6.554 -28.826  1.00 97.01           C  
ATOM    840 HD11 LEU A  58      -0.949   7.173 -28.324  1.00 97.01           H  
ATOM    841 HD12 LEU A  58       0.095   7.021 -29.764  1.00 97.01           H  
ATOM    842 HD13 LEU A  58      -0.651   5.580 -29.031  1.00 97.01           H  
ATOM    843  CD2 LEU A  58       2.003   5.455 -28.622  1.00 97.01           C  
ATOM    844 HD21 LEU A  58       1.519   4.510 -28.865  1.00 97.01           H  
ATOM    845 HD22 LEU A  58       2.845   5.238 -27.964  1.00 97.01           H  
ATOM    846 HD23 LEU A  58       2.368   5.919 -29.538  1.00 97.01           H  
ATOM    847  N   LYS A  59       3.105  10.123 -25.970  1.00 94.60           N  
ATOM    848  H   LYS A  59       2.187  10.131 -25.551  1.00 94.60           H  
ATOM    849  CA  LYS A  59       3.940  11.333 -25.861  1.00 94.60           C  
ATOM    850  HA  LYS A  59       4.426  11.521 -26.818  1.00 94.60           H  
ATOM    851  C   LYS A  59       5.080  11.182 -24.849  1.00 94.60           C  
ATOM    852  CB  LYS A  59       3.081  12.544 -25.472  1.00 94.60           C  
ATOM    853  HB2 LYS A  59       2.288  12.236 -24.791  1.00 94.60           H  
ATOM    854  HB3 LYS A  59       3.713  13.248 -24.932  1.00 94.60           H  
ATOM    855  O   LYS A  59       6.107  11.839 -25.017  1.00 94.60           O  
ATOM    856  CG  LYS A  59       2.487  13.285 -26.679  1.00 94.60           C  
ATOM    857  HG2 LYS A  59       1.788  12.641 -27.211  1.00 94.60           H  
ATOM    858  HG3 LYS A  59       3.293  13.583 -27.350  1.00 94.60           H  
ATOM    859  CD  LYS A  59       1.764  14.536 -26.160  1.00 94.60           C  
ATOM    860  HD2 LYS A  59       0.887  14.224 -25.593  1.00 94.60           H  
ATOM    861  HD3 LYS A  59       2.434  15.064 -25.481  1.00 94.60           H  
ATOM    862  CE  LYS A  59       1.351  15.499 -27.275  1.00 94.60           C  
ATOM    863  HE2 LYS A  59       0.598  15.016 -27.898  1.00 94.60           H  
ATOM    864  HE3 LYS A  59       2.226  15.707 -27.891  1.00 94.60           H  
ATOM    865  NZ  LYS A  59       0.833  16.763 -26.684  1.00 94.60           N  
ATOM    866  HZ1 LYS A  59       1.545  17.189 -26.108  1.00 94.60           H  
ATOM    867  HZ2 LYS A  59       0.056  16.593 -26.062  1.00 94.60           H  
ATOM    868  HZ3 LYS A  59       0.572  17.443 -27.384  1.00 94.60           H  
ATOM    869  N   ALA A  60       4.919  10.334 -23.837  1.00 94.98           N  
ATOM    870  H   ALA A  60       4.013   9.907 -23.710  1.00 94.98           H  
ATOM    871  CA  ALA A  60       5.922  10.088 -22.808  1.00 94.98           C  
ATOM    872  HA  ALA A  60       6.387  11.037 -22.540  1.00 94.98           H  
ATOM    873  C   ALA A  60       7.049   9.144 -23.276  1.00 94.98           C  
ATOM    874  CB  ALA A  60       5.195   9.566 -21.566  1.00 94.98           C  
ATOM    875  HB1 ALA A  60       5.897   9.503 -20.734  1.00 94.98           H  
ATOM    876  HB2 ALA A  60       4.394  10.249 -21.283  1.00 94.98           H  
ATOM    877  HB3 ALA A  60       4.778   8.577 -21.753  1.00 94.98           H  
ATOM    878  O   ALA A  60       8.184   9.265 -22.820  1.00 94.98           O  
ATOM    879  N   LEU A  61       6.804   8.263 -24.253  1.00 96.14           N  
ATOM    880  H   LEU A  61       5.844   8.144 -24.546  1.00 96.14           H  
ATOM    881  CA  LEU A  61       7.831   7.363 -24.804  1.00 96.14           C  
ATOM    882  HA  LEU A  61       8.124   6.682 -24.005  1.00 96.14           H  
ATOM    883  C   LEU A  61       9.138   8.063 -25.247  1.00 96.14           C  
ATOM    884  CB  LEU A  61       7.250   6.537 -25.965  1.00 96.14           C  
ATOM    885  HB2 LEU A  61       8.071   6.032 -26.475  1.00 96.14           H  
ATOM    886  HB3 LEU A  61       6.781   7.213 -26.680  1.00 96.14           H  
ATOM    887  O   LEU A  61      10.212   7.619 -24.839  1.00 96.14           O  
ATOM    888  CG  LEU A  61       6.222   5.469 -25.557  1.00 96.14           C  
ATOM    889  HG  LEU A  61       5.394   5.940 -25.027  1.00 96.14           H  
ATOM    890  CD1 LEU A  61       5.669   4.809 -26.820  1.00 96.14           C  
ATOM    891 HD11 LEU A  61       5.237   5.568 -27.472  1.00 96.14           H  
ATOM    892 HD12 LEU A  61       6.464   4.283 -27.349  1.00 96.14           H  
ATOM    893 HD13 LEU A  61       4.891   4.097 -26.545  1.00 96.14           H  
ATOM    894  CD2 LEU A  61       6.828   4.382 -24.666  1.00 96.14           C  
ATOM    895 HD21 LEU A  61       7.091   4.796 -23.693  1.00 96.14           H  
ATOM    896 HD22 LEU A  61       7.711   3.949 -25.135  1.00 96.14           H  
ATOM    897 HD23 LEU A  61       6.092   3.596 -24.497  1.00 96.14           H  
ATOM    898  N   PRO A  62       9.132   9.162 -26.032  1.00 93.52           N  
ATOM    899  CA  PRO A  62      10.372   9.851 -26.398  1.00 93.52           C  
ATOM    900  HA  PRO A  62      11.056   9.134 -26.853  1.00 93.52           H  
ATOM    901  C   PRO A  62      11.099  10.488 -25.203  1.00 93.52           C  
ATOM    902  CB  PRO A  62       9.977  10.887 -27.457  1.00 93.52           C  
ATOM    903  HB2 PRO A  62      10.124  10.459 -28.448  1.00 93.52           H  
ATOM    904  HB3 PRO A  62      10.540  11.815 -27.360  1.00 93.52           H  
ATOM    905  O   PRO A  62      12.318  10.680 -25.277  1.00 93.52           O  
ATOM    906  CG  PRO A  62       8.485  11.108 -27.222  1.00 93.52           C  
ATOM    907  HG2 PRO A  62       8.349  11.842 -26.428  1.00 93.52           H  
ATOM    908  HG3 PRO A  62       7.970  11.422 -28.129  1.00 93.52           H  
ATOM    909  CD  PRO A  62       8.006   9.742 -26.745  1.00 93.52           C  
ATOM    910  HD2 PRO A  62       7.766   9.120 -27.607  1.00 93.52           H  
ATOM    911  HD3 PRO A  62       7.121   9.856 -26.119  1.00 93.52           H  
ATOM    912  N   LEU A  63      10.407  10.788 -24.091  1.00 90.19           N  
ATOM    913  H   LEU A  63       9.434  10.523 -24.025  1.00 90.19           H  
ATOM    914  CA  LEU A  63      11.065  11.286 -22.879  1.00 90.19           C  
ATOM    915  HA  LEU A  63      11.666  12.153 -23.152  1.00 90.19           H  
ATOM    916  C   LEU A  63      12.036  10.254 -22.310  1.00 90.19           C  
ATOM    917  CB  LEU A  63      10.069  11.710 -21.777  1.00 90.19           C  
ATOM    918  HB2 LEU A  63      10.471  11.391 -20.816  1.00 90.19           H  
ATOM    919  HB3 LEU A  63       9.106  11.210 -21.884  1.00 90.19           H  
ATOM    920  O   LEU A  63      13.089  10.667 -21.826  1.00 90.19           O  
ATOM    921  CG  LEU A  63       9.830  13.222 -21.692  1.00 90.19           C  
ATOM    922  HG  LEU A  63      10.781  13.744 -21.797  1.00 90.19           H  
ATOM    923  CD1 LEU A  63       8.879  13.697 -22.789  1.00 90.19           C  
ATOM    924 HD11 LEU A  63       9.292  13.473 -23.773  1.00 90.19           H  
ATOM    925 HD12 LEU A  63       8.719  14.771 -22.696  1.00 90.19           H  
ATOM    926 HD13 LEU A  63       7.917  13.194 -22.686  1.00 90.19           H  
ATOM    927  CD2 LEU A  63       9.247  13.572 -20.327  1.00 90.19           C  
ATOM    928 HD21 LEU A  63       8.302  13.051 -20.173  1.00 90.19           H  
ATOM    929 HD22 LEU A  63       9.063  14.644 -20.256  1.00 90.19           H  
ATOM    930 HD23 LEU A  63       9.932  13.290 -19.528  1.00 90.19           H  
ATOM    931  N   LEU A  64      11.745   8.955 -22.428  1.00 94.05           N  
ATOM    932  H   LEU A  64      10.855   8.703 -22.834  1.00 94.05           H  
ATOM    933  CA  LEU A  64      12.609   7.866 -21.954  1.00 94.05           C  
ATOM    934  HA  LEU A  64      12.676   7.904 -20.867  1.00 94.05           H  
ATOM    935  C   LEU A  64      14.039   7.975 -22.512  1.00 94.05           C  
ATOM    936  CB  LEU A  64      11.983   6.519 -22.368  1.00 94.05           C  
ATOM    937  HB2 LEU A  64      11.896   6.490 -23.454  1.00 94.05           H  
ATOM    938  HB3 LEU A  64      12.670   5.718 -22.093  1.00 94.05           H  
ATOM    939  O   LEU A  64      15.013   7.687 -21.818  1.00 94.05           O  
ATOM    940  CG  LEU A  64      10.619   6.198 -21.729  1.00 94.05           C  
ATOM    941  HG  LEU A  64       9.945   7.047 -21.843  1.00 94.05           H  
ATOM    942  CD1 LEU A  64       9.989   4.995 -22.429  1.00 94.05           C  
ATOM    943 HD11 LEU A  64       9.024   4.771 -21.973  1.00 94.05           H  
ATOM    944 HD12 LEU A  64      10.636   4.123 -22.340  1.00 94.05           H  
ATOM    945 HD13 LEU A  64       9.840   5.216 -23.486  1.00 94.05           H  
ATOM    946  CD2 LEU A  64      10.779   5.877 -20.242  1.00 94.05           C  
ATOM    947 HD21 LEU A  64      11.097   6.762 -19.689  1.00 94.05           H  
ATOM    948 HD22 LEU A  64       9.823   5.554 -19.830  1.00 94.05           H  
ATOM    949 HD23 LEU A  64      11.500   5.074 -20.092  1.00 94.05           H  
ATOM    950  N   PHE A  65      14.186   8.464 -23.747  1.00 92.32           N  
ATOM    951  H   PHE A  65      13.345   8.691 -24.260  1.00 92.32           H  
ATOM    952  CA  PHE A  65      15.480   8.577 -24.425  1.00 92.32           C  
ATOM    953  HA  PHE A  65      16.159   7.848 -23.984  1.00 92.32           H  
ATOM    954  C   PHE A  65      16.157   9.942 -24.267  1.00 92.32           C  
ATOM    955  CB  PHE A  65      15.309   8.204 -25.900  1.00 92.32           C  
ATOM    956  HB2 PHE A  65      16.271   8.293 -26.406  1.00 92.32           H  
ATOM    957  HB3 PHE A  65      14.622   8.907 -26.371  1.00 92.32           H  
ATOM    958  O   PHE A  65      17.352  10.060 -24.558  1.00 92.32           O  
ATOM    959  CG  PHE A  65      14.794   6.793 -26.089  1.00 92.32           C  
ATOM    960  CD1 PHE A  65      15.680   5.700 -26.024  1.00 92.32           C  
ATOM    961  HD1 PHE A  65      16.737   5.868 -25.880  1.00 92.32           H  
ATOM    962  CD2 PHE A  65      13.417   6.568 -26.274  1.00 92.32           C  
ATOM    963  HD2 PHE A  65      12.723   7.395 -26.301  1.00 92.32           H  
ATOM    964  CE1 PHE A  65      15.189   4.387 -26.142  1.00 92.32           C  
ATOM    965  HE1 PHE A  65      15.854   3.538 -26.085  1.00 92.32           H  
ATOM    966  CE2 PHE A  65      12.930   5.257 -26.396  1.00 92.32           C  
ATOM    967  HE2 PHE A  65      11.871   5.084 -26.519  1.00 92.32           H  
ATOM    968  CZ  PHE A  65      13.815   4.168 -26.330  1.00 92.32           C  
ATOM    969  HZ  PHE A  65      13.432   3.161 -26.411  1.00 92.32           H  
ATOM    970  N   ARG A  66      15.440  10.971 -23.795  1.00 87.91           N  
ATOM    971  H   ARG A  66      14.487  10.791 -23.515  1.00 87.91           H  
ATOM    972  CA  ARG A  66      16.029  12.293 -23.543  1.00 87.91           C  
ATOM    973  HA  ARG A  66      16.667  12.542 -24.391  1.00 87.91           H  
ATOM    974  C   ARG A  66      16.932  12.262 -22.315  1.00 87.91           C  
ATOM    975  CB  ARG A  66      14.949  13.379 -23.412  1.00 87.91           C  
ATOM    976  HB2 ARG A  66      15.406  14.261 -22.963  1.00 87.91           H  
ATOM    977  HB3 ARG A  66      14.149  13.041 -22.754  1.00 87.91           H  
ATOM    978  O   ARG A  66      16.602  11.657 -21.296  1.00 87.91           O  
ATOM    979  CG  ARG A  66      14.377  13.776 -24.780  1.00 87.91           C  
ATOM    980  HG2 ARG A  66      15.199  13.957 -25.472  1.00 87.91           H  
ATOM    981  HG3 ARG A  66      13.756  12.970 -25.169  1.00 87.91           H  
ATOM    982  CD  ARG A  66      13.549  15.061 -24.662  1.00 87.91           C  
ATOM    983  HD2 ARG A  66      14.154  15.821 -24.168  1.00 87.91           H  
ATOM    984  HD3 ARG A  66      12.669  14.860 -24.050  1.00 87.91           H  
ATOM    985  NE  ARG A  66      13.128  15.556 -25.988  1.00 87.91           N  
ATOM    986  HE  ARG A  66      13.175  14.898 -26.753  1.00 87.91           H  
ATOM    987  NH1 ARG A  66      12.509  17.675 -25.344  1.00 87.91           N  
ATOM    988 HH11 ARG A  66      12.112  18.575 -25.574  1.00 87.91           H  
ATOM    989 HH12 ARG A  66      12.662  17.421 -24.379  1.00 87.91           H  
ATOM    990  NH2 ARG A  66      12.345  17.086 -27.487  1.00 87.91           N  
ATOM    991 HH21 ARG A  66      12.436  16.415 -28.236  1.00 87.91           H  
ATOM    992 HH22 ARG A  66      11.990  18.009 -27.690  1.00 87.91           H  
ATOM    993  CZ  ARG A  66      12.667  16.765 -26.265  1.00 87.91           C  
ATOM    994  N   ARG A  67      18.063  12.964 -22.385  1.00 84.53           N  
ATOM    995  H   ARG A  67      18.247  13.486 -23.229  1.00 84.53           H  
ATOM    996  CA  ARG A  67      18.919  13.186 -21.213  1.00 84.53           C  
ATOM    997  HA  ARG A  67      19.125  12.218 -20.757  1.00 84.53           H  
ATOM    998  C   ARG A  67      18.163  14.033 -20.183  1.00 84.53           C  
ATOM    999  CB  ARG A  67      20.236  13.835 -21.662  1.00 84.53           C  
ATOM   1000  HB2 ARG A  67      20.558  13.362 -22.589  1.00 84.53           H  
ATOM   1001  HB3 ARG A  67      20.075  14.895 -21.855  1.00 84.53           H  
ATOM   1002  O   ARG A  67      17.367  14.884 -20.574  1.00 84.53           O  
ATOM   1003  CG  ARG A  67      21.354  13.657 -20.625  1.00 84.53           C  
ATOM   1004  HG2 ARG A  67      21.481  12.595 -20.415  1.00 84.53           H  
ATOM   1005  HG3 ARG A  67      21.095  14.178 -19.704  1.00 84.53           H  
ATOM   1006  CD  ARG A  67      22.669  14.223 -21.171  1.00 84.53           C  
ATOM   1007  HD2 ARG A  67      22.569  15.304 -21.260  1.00 84.53           H  
ATOM   1008  HD3 ARG A  67      22.852  13.804 -22.161  1.00 84.53           H  
ATOM   1009  NE  ARG A  67      23.807  13.896 -20.292  1.00 84.53           N  
ATOM   1010  HE  ARG A  67      23.599  13.393 -19.441  1.00 84.53           H  
ATOM   1011  NH1 ARG A  67      25.429  14.992 -21.495  1.00 84.53           N  
ATOM   1012 HH11 ARG A  67      26.390  15.285 -21.605  1.00 84.53           H  
ATOM   1013 HH12 ARG A  67      24.724  15.343 -22.127  1.00 84.53           H  
ATOM   1014  NH2 ARG A  67      25.991  13.886 -19.644  1.00 84.53           N  
ATOM   1015 HH21 ARG A  67      26.943  14.197 -19.780  1.00 84.53           H  
ATOM   1016 HH22 ARG A  67      25.755  13.351 -18.821  1.00 84.53           H  
ATOM   1017  CZ  ARG A  67      25.065  14.257 -20.481  1.00 84.53           C  
ATOM   1018  N   SER A  68      18.404  13.783 -18.896  1.00 83.61           N  
ATOM   1019  H   SER A  68      19.044  13.047 -18.633  1.00 83.61           H  
ATOM   1020  CA  SER A  68      17.886  14.650 -17.834  1.00 83.61           C  
ATOM   1021  HA  SER A  68      16.797  14.644 -17.862  1.00 83.61           H  
ATOM   1022  C   SER A  68      18.378  16.082 -18.047  1.00 83.61           C  
ATOM   1023  CB  SER A  68      18.317  14.157 -16.453  1.00 83.61           C  
ATOM   1024  HB2 SER A  68      19.403  14.083 -16.406  1.00 83.61           H  
ATOM   1025  HB3 SER A  68      17.874  13.183 -16.244  1.00 83.61           H  
ATOM   1026  O   SER A  68      19.560  16.296 -18.342  1.00 83.61           O  
ATOM   1027  OG  SER A  68      17.876  15.092 -15.507  1.00 83.61           O  
ATOM   1028  HG  SER A  68      17.219  14.646 -14.968  1.00 83.61           H  
ATOM   1029  N   LYS A  69      17.461  17.045 -17.925  1.00 79.46           N  
ATOM   1030  H   LYS A  69      16.529  16.773 -17.644  1.00 79.46           H  
ATOM   1031  CA  LYS A  69      17.788  18.473 -17.902  1.00 79.46           C  
ATOM   1032  HA  LYS A  69      18.612  18.685 -18.584  1.00 79.46           H  
ATOM   1033  C   LYS A  69      18.248  18.923 -16.509  1.00 79.46           C  
ATOM   1034  CB  LYS A  69      16.565  19.289 -18.328  1.00 79.46           C  
ATOM   1035  HB2 LYS A  69      16.809  20.340 -18.176  1.00 79.46           H  
ATOM   1036  HB3 LYS A  69      15.736  19.050 -17.662  1.00 79.46           H  
ATOM   1037  O   LYS A  69      19.015  19.879 -16.405  1.00 79.46           O  
ATOM   1038  CG  LYS A  69      16.120  19.098 -19.791  1.00 79.46           C  
ATOM   1039  HG2 LYS A  69      16.943  19.316 -20.471  1.00 79.46           H  
ATOM   1040  HG3 LYS A  69      15.755  18.083 -19.952  1.00 79.46           H  
ATOM   1041  CD  LYS A  69      14.987  20.107 -19.993  1.00 79.46           C  
ATOM   1042  HD2 LYS A  69      14.230  19.899 -19.237  1.00 79.46           H  
ATOM   1043  HD3 LYS A  69      15.382  21.102 -19.786  1.00 79.46           H  
ATOM   1044  CE  LYS A  69      14.279  20.154 -21.343  1.00 79.46           C  
ATOM   1045  HE2 LYS A  69      13.768  19.203 -21.492  1.00 79.46           H  
ATOM   1046  HE3 LYS A  69      15.001  20.330 -22.140  1.00 79.46           H  
ATOM   1047  NZ  LYS A  69      13.297  21.267 -21.256  1.00 79.46           N  
ATOM   1048  HZ1 LYS A  69      13.733  22.171 -21.371  1.00 79.46           H  
ATOM   1049  HZ2 LYS A  69      12.956  21.332 -20.307  1.00 79.46           H  
ATOM   1050  HZ3 LYS A  69      12.497  21.191 -21.867  1.00 79.46           H  
ATOM   1051  N   TYR A  70      17.839  18.202 -15.465  1.00 84.60           N  
ATOM   1052  H   TYR A  70      17.264  17.390 -15.639  1.00 84.60           H  
ATOM   1053  CA  TYR A  70      18.029  18.530 -14.052  1.00 84.60           C  
ATOM   1054  HA  TYR A  70      17.987  19.614 -13.939  1.00 84.60           H  
ATOM   1055  C   TYR A  70      19.412  18.079 -13.571  1.00 84.60           C  
ATOM   1056  CB  TYR A  70      16.850  17.966 -13.255  1.00 84.60           C  
ATOM   1057  HB2 TYR A  70      16.913  16.878 -13.233  1.00 84.60           H  
ATOM   1058  HB3 TYR A  70      16.908  18.322 -12.226  1.00 84.60           H  
ATOM   1059  O   TYR A  70      19.639  17.059 -12.912  1.00 84.60           O  
ATOM   1060  CG  TYR A  70      15.514  18.381 -13.844  1.00 84.60           C  
ATOM   1061  CD1 TYR A  70      15.125  19.729 -13.805  1.00 84.60           C  
ATOM   1062  HD1 TYR A  70      15.778  20.430 -13.306  1.00 84.60           H  
ATOM   1063  CD2 TYR A  70      14.682  17.437 -14.468  1.00 84.60           C  
ATOM   1064  HD2 TYR A  70      14.961  16.394 -14.491  1.00 84.60           H  
ATOM   1065  CE1 TYR A  70      13.885  20.143 -14.330  1.00 84.60           C  
ATOM   1066  HE1 TYR A  70      13.567  21.172 -14.247  1.00 84.60           H  
ATOM   1067  CE2 TYR A  70      13.448  17.839 -15.003  1.00 84.60           C  
ATOM   1068  HE2 TYR A  70      12.791  17.100 -15.438  1.00 84.60           H  
ATOM   1069  OH  TYR A  70      11.814  19.542 -15.399  1.00 84.60           O  
ATOM   1070  HH  TYR A  70      11.606  20.462 -15.218  1.00 84.60           H  
ATOM   1071  CZ  TYR A  70      13.030  19.184 -14.912  1.00 84.60           C  
ATOM   1072  N   THR A  71      20.402  18.837 -14.024  1.00 87.60           N  
ATOM   1073  H   THR A  71      20.132  19.657 -14.548  1.00 87.60           H  
ATOM   1074  CA  THR A  71      21.806  18.667 -13.649  1.00 87.60           C  
ATOM   1075  HA  THR A  71      21.950  17.670 -13.233  1.00 87.60           H  
ATOM   1076  C   THR A  71      22.185  19.667 -12.565  1.00 87.60           C  
ATOM   1077  CB  THR A  71      22.727  18.803 -14.868  1.00 87.60           C  
ATOM   1078  HB  THR A  71      23.755  18.645 -14.542  1.00 87.60           H  
ATOM   1079  O   THR A  71      21.521  20.685 -12.405  1.00 87.60           O  
ATOM   1080  CG2 THR A  71      22.413  17.782 -15.962  1.00 87.60           C  
ATOM   1081 HG21 THR A  71      22.463  16.774 -15.548  1.00 87.60           H  
ATOM   1082 HG22 THR A  71      21.414  17.949 -16.365  1.00 87.60           H  
ATOM   1083 HG23 THR A  71      23.141  17.879 -16.767  1.00 87.60           H  
ATOM   1084  OG1 THR A  71      22.637  20.086 -15.438  1.00 87.60           O  
ATOM   1085  HG1 THR A  71      21.751  20.191 -15.794  1.00 87.60           H  
ATOM   1086  N   LYS A  72      23.308  19.434 -11.876  1.00 90.70           N  
ATOM   1087  H   LYS A  72      23.776  18.547 -11.987  1.00 90.70           H  
ATOM   1088  CA  LYS A  72      23.880  20.395 -10.918  1.00 90.70           C  
ATOM   1089  HA  LYS A  72      23.242  20.459 -10.036  1.00 90.70           H  
ATOM   1090  C   LYS A  72      23.979  21.815 -11.490  1.00 90.70           C  
ATOM   1091  CB  LYS A  72      25.258  19.877 -10.491  1.00 90.70           C  
ATOM   1092  HB2 LYS A  72      25.912  19.811 -11.361  1.00 90.70           H  
ATOM   1093  HB3 LYS A  72      25.137  18.880 -10.068  1.00 90.70           H  
ATOM   1094  O   LYS A  72      23.660  22.777 -10.810  1.00 90.70           O  
ATOM   1095  CG  LYS A  72      25.917  20.775  -9.439  1.00 90.70           C  
ATOM   1096  HG2 LYS A  72      26.093  21.771  -9.844  1.00 90.70           H  
ATOM   1097  HG3 LYS A  72      25.261  20.870  -8.573  1.00 90.70           H  
ATOM   1098  CD  LYS A  72      27.258  20.180  -9.010  1.00 90.70           C  
ATOM   1099  HD2 LYS A  72      27.994  20.355  -9.794  1.00 90.70           H  
ATOM   1100  HD3 LYS A  72      27.159  19.111  -8.821  1.00 90.70           H  
ATOM   1101  CE  LYS A  72      27.680  20.869  -7.723  1.00 90.70           C  
ATOM   1102  HE2 LYS A  72      27.498  21.940  -7.812  1.00 90.70           H  
ATOM   1103  HE3 LYS A  72      27.063  20.491  -6.908  1.00 90.70           H  
ATOM   1104  NZ  LYS A  72      29.108  20.669  -7.419  1.00 90.70           N  
ATOM   1105  HZ1 LYS A  72      29.402  19.709  -7.312  1.00 90.70           H  
ATOM   1106  HZ2 LYS A  72      29.677  21.220  -8.045  1.00 90.70           H  
ATOM   1107  HZ3 LYS A  72      29.306  21.197  -6.581  1.00 90.70           H  
ATOM   1108  N   ALA A  73      24.363  21.939 -12.761  1.00 90.03           N  
ATOM   1109  H   ALA A  73      24.577  21.103 -13.286  1.00 90.03           H  
ATOM   1110  CA  ALA A  73      24.448  23.228 -13.441  1.00 90.03           C  
ATOM   1111  HA  ALA A  73      25.053  23.901 -12.835  1.00 90.03           H  
ATOM   1112  C   ALA A  73      23.064  23.888 -13.615  1.00 90.03           C  
ATOM   1113  CB  ALA A  73      25.169  22.999 -14.775  1.00 90.03           C  
ATOM   1114  HB1 ALA A  73      24.516  22.475 -15.474  1.00 90.03           H  
ATOM   1115  HB2 ALA A  73      26.078  22.419 -14.614  1.00 90.03           H  
ATOM   1116  HB3 ALA A  73      25.462  23.962 -15.195  1.00 90.03           H  
ATOM   1117  O   ALA A  73      22.945  25.094 -13.463  1.00 90.03           O  
ATOM   1118  N   MET A  74      22.013  23.103 -13.880  1.00 91.25           N  
ATOM   1119  H   MET A  74      22.145  22.102 -13.873  1.00 91.25           H  
ATOM   1120  CA  MET A  74      20.637  23.609 -13.944  1.00 91.25           C  
ATOM   1121  HA  MET A  74      20.605  24.461 -14.623  1.00 91.25           H  
ATOM   1122  C   MET A  74      20.146  24.096 -12.575  1.00 91.25           C  
ATOM   1123  CB  MET A  74      19.711  22.509 -14.478  1.00 91.25           C  
ATOM   1124  HB2 MET A  74      19.594  21.734 -13.721  1.00 91.25           H  
ATOM   1125  HB3 MET A  74      20.153  22.062 -15.369  1.00 91.25           H  
ATOM   1126  O   MET A  74      19.526  25.149 -12.502  1.00 91.25           O  
ATOM   1127  CG  MET A  74      18.322  23.036 -14.834  1.00 91.25           C  
ATOM   1128  HG2 MET A  74      17.648  22.182 -14.911  1.00 91.25           H  
ATOM   1129  HG3 MET A  74      17.966  23.702 -14.048  1.00 91.25           H  
ATOM   1130  SD  MET A  74      18.239  23.962 -16.372  1.00 91.25           S  
ATOM   1131  CE  MET A  74      16.482  23.745 -16.749  1.00 91.25           C  
ATOM   1132  HE1 MET A  74      15.880  24.188 -15.956  1.00 91.25           H  
ATOM   1133  HE2 MET A  74      16.244  22.684 -16.828  1.00 91.25           H  
ATOM   1134  HE3 MET A  74      16.242  24.239 -17.691  1.00 91.25           H  
ATOM   1135  N   TYR A  75      20.451  23.366 -11.498  1.00 92.44           N  
ATOM   1136  H   TYR A  75      20.909  22.473 -11.617  1.00 92.44           H  
ATOM   1137  CA  TYR A  75      20.130  23.803 -10.136  1.00 92.44           C  
ATOM   1138  HA  TYR A  75      19.071  24.058 -10.086  1.00 92.44           H  
ATOM   1139  C   TYR A  75      20.907  25.060  -9.732  1.00 92.44           C  
ATOM   1140  CB  TYR A  75      20.397  22.670  -9.141  1.00 92.44           C  
ATOM   1141  HB2 TYR A  75      20.389  23.089  -8.135  1.00 92.44           H  
ATOM   1142  HB3 TYR A  75      21.392  22.257  -9.310  1.00 92.44           H  
ATOM   1143  O   TYR A  75      20.338  25.951  -9.118  1.00 92.44           O  
ATOM   1144  CG  TYR A  75      19.360  21.568  -9.177  1.00 92.44           C  
ATOM   1145  CD1 TYR A  75      18.054  21.837  -8.727  1.00 92.44           C  
ATOM   1146  HD1 TYR A  75      17.782  22.821  -8.374  1.00 92.44           H  
ATOM   1147  CD2 TYR A  75      19.705  20.268  -9.597  1.00 92.44           C  
ATOM   1148  HD2 TYR A  75      20.719  20.053  -9.900  1.00 92.44           H  
ATOM   1149  CE1 TYR A  75      17.099  20.805  -8.687  1.00 92.44           C  
ATOM   1150  HE1 TYR A  75      16.106  20.991  -8.306  1.00 92.44           H  
ATOM   1151  CE2 TYR A  75      18.748  19.234  -9.550  1.00 92.44           C  
ATOM   1152  HE2 TYR A  75      19.010  18.219  -9.810  1.00 92.44           H  
ATOM   1153  OH  TYR A  75      16.540  18.495  -8.973  1.00 92.44           O  
ATOM   1154  HH  TYR A  75      16.955  17.630  -8.984  1.00 92.44           H  
ATOM   1155  CZ  TYR A  75      17.442  19.501  -9.088  1.00 92.44           C  
ATOM   1156  N   MET A  76      22.180  25.170 -10.120  1.00 92.34           N  
ATOM   1157  H   MET A  76      22.615  24.377 -10.569  1.00 92.34           H  
ATOM   1158  CA  MET A  76      22.983  26.381  -9.911  1.00 92.34           C  
ATOM   1159  HA  MET A  76      22.991  26.630  -8.850  1.00 92.34           H  
ATOM   1160  C   MET A  76      22.391  27.586 -10.643  1.00 92.34           C  
ATOM   1161  CB  MET A  76      24.422  26.127 -10.372  1.00 92.34           C  
ATOM   1162  HB2 MET A  76      24.415  25.640 -11.347  1.00 92.34           H  
ATOM   1163  HB3 MET A  76      24.955  27.073 -10.469  1.00 92.34           H  
ATOM   1164  O   MET A  76      22.219  28.634 -10.027  1.00 92.34           O  
ATOM   1165  CG  MET A  76      25.158  25.242  -9.365  1.00 92.34           C  
ATOM   1166  HG2 MET A  76      25.989  24.748  -9.868  1.00 92.34           H  
ATOM   1167  HG3 MET A  76      24.484  24.468  -8.998  1.00 92.34           H  
ATOM   1168  SD  MET A  76      25.800  26.161  -7.952  1.00 92.34           S  
ATOM   1169  CE  MET A  76      27.395  26.605  -8.664  1.00 92.34           C  
ATOM   1170  HE1 MET A  76      27.245  27.216  -9.554  1.00 92.34           H  
ATOM   1171  HE2 MET A  76      27.943  25.702  -8.933  1.00 92.34           H  
ATOM   1172  HE3 MET A  76      27.970  27.164  -7.925  1.00 92.34           H  
ATOM   1173  N   ASP A  77      22.009  27.422 -11.914  1.00 92.74           N  
ATOM   1174  H   ASP A  77      22.255  26.569 -12.395  1.00 92.74           H  
ATOM   1175  CA  ASP A  77      21.319  28.471 -12.672  1.00 92.74           C  
ATOM   1176  HA  ASP A  77      21.948  29.361 -12.709  1.00 92.74           H  
ATOM   1177  C   ASP A  77      19.987  28.852 -12.003  1.00 92.74           C  
ATOM   1178  CB  ASP A  77      21.006  28.017 -14.108  1.00 92.74           C  
ATOM   1179  HB2 ASP A  77      20.447  27.083 -14.067  1.00 92.74           H  
ATOM   1180  HB3 ASP A  77      20.344  28.760 -14.554  1.00 92.74           H  
ATOM   1181  O   ASP A  77      19.685  30.035 -11.879  1.00 92.74           O  
ATOM   1182  CG  ASP A  77      22.175  27.825 -15.079  1.00 92.74           C  
ATOM   1183  OD1 ASP A  77      23.371  27.924 -14.729  1.00 92.74           O  
ATOM   1184  OD2 ASP A  77      21.869  27.442 -16.236  1.00 92.74           O  
ATOM   1185  N   LEU A  78      19.195  27.866 -11.557  1.00 94.84           N  
ATOM   1186  H   LEU A  78      19.493  26.913 -11.709  1.00 94.84           H  
ATOM   1187  CA  LEU A  78      17.905  28.083 -10.897  1.00 94.84           C  
ATOM   1188  HA  LEU A  78      17.270  28.663 -11.567  1.00 94.84           H  
ATOM   1189  C   LEU A  78      18.068  28.886  -9.602  1.00 94.84           C  
ATOM   1190  CB  LEU A  78      17.240  26.719 -10.611  1.00 94.84           C  
ATOM   1191  HB2 LEU A  78      17.084  26.184 -11.547  1.00 94.84           H  
ATOM   1192  HB3 LEU A  78      17.917  26.123  -9.999  1.00 94.84           H  
ATOM   1193  O   LEU A  78      17.444  29.929  -9.428  1.00 94.84           O  
ATOM   1194  CG  LEU A  78      15.898  26.825  -9.861  1.00 94.84           C  
ATOM   1195  HG  LEU A  78      16.022  27.414  -8.952  1.00 94.84           H  
ATOM   1196  CD1 LEU A  78      14.844  27.487 -10.746  1.00 94.84           C  
ATOM   1197 HD11 LEU A  78      14.688  26.900 -11.651  1.00 94.84           H  
ATOM   1198 HD12 LEU A  78      13.902  27.547 -10.201  1.00 94.84           H  
ATOM   1199 HD13 LEU A  78      15.142  28.504 -11.001  1.00 94.84           H  
ATOM   1200  CD2 LEU A  78      15.415  25.437  -9.449  1.00 94.84           C  
ATOM   1201 HD21 LEU A  78      14.522  25.530  -8.830  1.00 94.84           H  
ATOM   1202 HD22 LEU A  78      15.176  24.834 -10.325  1.00 94.84           H  
ATOM   1203 HD23 LEU A  78      16.177  24.936  -8.852  1.00 94.84           H  
ATOM   1204  N   LEU A  79      18.931  28.412  -8.707  1.00 94.96           N  
ATOM   1205  H   LEU A  79      19.419  27.555  -8.929  1.00 94.96           H  
ATOM   1206  CA  LEU A  79      19.193  29.028  -7.414  1.00 94.96           C  
ATOM   1207  HA  LEU A  79      18.253  29.157  -6.879  1.00 94.96           H  
ATOM   1208  C   LEU A  79      19.806  30.431  -7.576  1.00 94.96           C  
ATOM   1209  CB  LEU A  79      20.105  28.069  -6.628  1.00 94.96           C  
ATOM   1210  HB2 LEU A  79      20.544  28.606  -5.787  1.00 94.96           H  
ATOM   1211  HB3 LEU A  79      20.937  27.783  -7.271  1.00 94.96           H  
ATOM   1212  O   LEU A  79      19.426  31.353  -6.855  1.00 94.96           O  
ATOM   1213  CG  LEU A  79      19.429  26.786  -6.090  1.00 94.96           C  
ATOM   1214  HG  LEU A  79      18.990  26.240  -6.925  1.00 94.96           H  
ATOM   1215  CD1 LEU A  79      20.491  25.897  -5.436  1.00 94.96           C  
ATOM   1216 HD11 LEU A  79      20.022  24.979  -5.082  1.00 94.96           H  
ATOM   1217 HD12 LEU A  79      20.940  26.416  -4.589  1.00 94.96           H  
ATOM   1218 HD13 LEU A  79      21.258  25.645  -6.168  1.00 94.96           H  
ATOM   1219  CD2 LEU A  79      18.326  27.018  -5.054  1.00 94.96           C  
ATOM   1220 HD21 LEU A  79      17.852  26.066  -4.819  1.00 94.96           H  
ATOM   1221 HD22 LEU A  79      17.553  27.683  -5.440  1.00 94.96           H  
ATOM   1222 HD23 LEU A  79      18.736  27.419  -4.128  1.00 94.96           H  
ATOM   1223  N   ALA A  80      20.684  30.640  -8.566  1.00 93.08           N  
ATOM   1224  H   ALA A  80      20.981  29.852  -9.124  1.00 93.08           H  
ATOM   1225  CA  ALA A  80      21.246  31.954  -8.878  1.00 93.08           C  
ATOM   1226  HA  ALA A  80      21.574  32.410  -7.944  1.00 93.08           H  
ATOM   1227  C   ALA A  80      20.225  32.915  -9.512  1.00 93.08           C  
ATOM   1228  CB  ALA A  80      22.471  31.768  -9.776  1.00 93.08           C  
ATOM   1229  HB1 ALA A  80      22.927  32.735  -9.992  1.00 93.08           H  
ATOM   1230  HB2 ALA A  80      22.181  31.287 -10.711  1.00 93.08           H  
ATOM   1231  HB3 ALA A  80      23.201  31.144  -9.261  1.00 93.08           H  
ATOM   1232  O   ALA A  80      20.231  34.113  -9.204  1.00 93.08           O  
ATOM   1233  N   LEU A  81      19.325  32.414 -10.364  1.00 94.44           N  
ATOM   1234  H   LEU A  81      19.407  31.445 -10.637  1.00 94.44           H  
ATOM   1235  CA  LEU A  81      18.193  33.175 -10.889  1.00 94.44           C  
ATOM   1236  HA  LEU A  81      18.570  34.070 -11.385  1.00 94.44           H  
ATOM   1237  C   LEU A  81      17.282  33.633  -9.747  1.00 94.44           C  
ATOM   1238  CB  LEU A  81      17.435  32.325 -11.926  1.00 94.44           C  
ATOM   1239  HB2 LEU A  81      17.233  31.345 -11.493  1.00 94.44           H  
ATOM   1240  HB3 LEU A  81      18.075  32.170 -12.795  1.00 94.44           H  
ATOM   1241  O   LEU A  81      17.054  34.836  -9.606  1.00 94.44           O  
ATOM   1242  CG  LEU A  81      16.089  32.921 -12.380  1.00 94.44           C  
ATOM   1243  HG  LEU A  81      15.452  33.101 -11.514  1.00 94.44           H  
ATOM   1244  CD1 LEU A  81      16.261  34.231 -13.148  1.00 94.44           C  
ATOM   1245 HD11 LEU A  81      16.874  34.065 -14.034  1.00 94.44           H  
ATOM   1246 HD12 LEU A  81      15.285  34.601 -13.463  1.00 94.44           H  
ATOM   1247 HD13 LEU A  81      16.724  34.975 -12.499  1.00 94.44           H  
ATOM   1248  CD2 LEU A  81      15.369  31.922 -13.274  1.00 94.44           C  
ATOM   1249 HD21 LEU A  81      15.947  31.746 -14.182  1.00 94.44           H  
ATOM   1250 HD22 LEU A  81      15.238  30.984 -12.734  1.00 94.44           H  
ATOM   1251 HD23 LEU A  81      14.384  32.310 -13.533  1.00 94.44           H  
ATOM   1252  N   LEU A  82      16.816  32.700  -8.908  1.00 95.82           N  
ATOM   1253  H   LEU A  82      17.059  31.735  -9.083  1.00 95.82           H  
ATOM   1254  CA  LEU A  82      15.959  33.002  -7.761  1.00 95.82           C  
ATOM   1255  HA  LEU A  82      15.059  33.504  -8.116  1.00 95.82           H  
ATOM   1256  C   LEU A  82      16.656  33.984  -6.817  1.00 95.82           C  
ATOM   1257  CB  LEU A  82      15.551  31.706  -7.032  1.00 95.82           C  
ATOM   1258  HB2 LEU A  82      15.041  31.978  -6.108  1.00 95.82           H  
ATOM   1259  HB3 LEU A  82      16.453  31.156  -6.763  1.00 95.82           H  
ATOM   1260  O   LEU A  82      16.068  35.005  -6.470  1.00 95.82           O  
ATOM   1261  CG  LEU A  82      14.619  30.772  -7.831  1.00 95.82           C  
ATOM   1262  HG  LEU A  82      15.101  30.475  -8.762  1.00 95.82           H  
ATOM   1263  CD1 LEU A  82      14.327  29.514  -7.016  1.00 95.82           C  
ATOM   1264 HD11 LEU A  82      15.257  29.036  -6.710  1.00 95.82           H  
ATOM   1265 HD12 LEU A  82      13.761  28.807  -7.624  1.00 95.82           H  
ATOM   1266 HD13 LEU A  82      13.738  29.763  -6.134  1.00 95.82           H  
ATOM   1267  CD2 LEU A  82      13.283  31.430  -8.183  1.00 95.82           C  
ATOM   1268 HD21 LEU A  82      12.625  30.694  -8.647  1.00 95.82           H  
ATOM   1269 HD22 LEU A  82      13.433  32.244  -8.892  1.00 95.82           H  
ATOM   1270 HD23 LEU A  82      12.806  31.807  -7.279  1.00 95.82           H  
ATOM   1271  N   TYR A  83      17.937  33.772  -6.493  1.00 93.44           N  
ATOM   1272  H   TYR A  83      18.370  32.904  -6.772  1.00 93.44           H  
ATOM   1273  CA  TYR A  83      18.721  34.725  -5.704  1.00 93.44           C  
ATOM   1274  HA  TYR A  83      18.329  34.754  -4.687  1.00 93.44           H  
ATOM   1275  C   TYR A  83      18.662  36.141  -6.284  1.00 93.44           C  
ATOM   1276  CB  TYR A  83      20.195  34.307  -5.657  1.00 93.44           C  
ATOM   1277  HB2 TYR A  83      20.583  34.238  -6.674  1.00 93.44           H  
ATOM   1278  HB3 TYR A  83      20.301  33.311  -5.228  1.00 93.44           H  
ATOM   1279  O   TYR A  83      18.460  37.108  -5.553  1.00 93.44           O  
ATOM   1280  CG  TYR A  83      21.047  35.297  -4.887  1.00 93.44           C  
ATOM   1281  CD1 TYR A  83      21.644  36.375  -5.568  1.00 93.44           C  
ATOM   1282  HD1 TYR A  83      21.519  36.461  -6.637  1.00 93.44           H  
ATOM   1283  CD2 TYR A  83      21.218  35.168  -3.497  1.00 93.44           C  
ATOM   1284  HD2 TYR A  83      20.759  34.346  -2.967  1.00 93.44           H  
ATOM   1285  CE1 TYR A  83      22.436  37.306  -4.871  1.00 93.44           C  
ATOM   1286  HE1 TYR A  83      22.935  38.093  -5.417  1.00 93.44           H  
ATOM   1287  CE2 TYR A  83      22.027  36.080  -2.799  1.00 93.44           C  
ATOM   1288  HE2 TYR A  83      22.192  35.931  -1.742  1.00 93.44           H  
ATOM   1289  OH  TYR A  83      23.470  37.992  -2.812  1.00 93.44           O  
ATOM   1290  HH  TYR A  83      23.639  37.622  -1.942  1.00 93.44           H  
ATOM   1291  CZ  TYR A  83      22.646  37.144  -3.486  1.00 93.44           C  
ATOM   1292  N   ARG A  84      18.876  36.285  -7.596  1.00 93.14           N  
ATOM   1293  H   ARG A  84      19.003  35.444  -8.142  1.00 93.14           H  
ATOM   1294  CA  ARG A  84      18.980  37.588  -8.265  1.00 93.14           C  
ATOM   1295  HA  ARG A  84      19.637  38.222  -7.670  1.00 93.14           H  
ATOM   1296  C   ARG A  84      17.631  38.299  -8.319  1.00 93.14           C  
ATOM   1297  CB  ARG A  84      19.610  37.357  -9.642  1.00 93.14           C  
ATOM   1298  HB2 ARG A  84      18.877  36.906 -10.311  1.00 93.14           H  
ATOM   1299  HB3 ARG A  84      20.426  36.647  -9.507  1.00 93.14           H  
ATOM   1300  O   ARG A  84      17.588  39.505  -8.081  1.00 93.14           O  
ATOM   1301  CG  ARG A  84      20.209  38.609 -10.294  1.00 93.14           C  
ATOM   1302  HG2 ARG A  84      19.411  39.266 -10.640  1.00 93.14           H  
ATOM   1303  HG3 ARG A  84      20.839  39.140  -9.580  1.00 93.14           H  
ATOM   1304  CD  ARG A  84      21.061  38.126 -11.477  1.00 93.14           C  
ATOM   1305  HD2 ARG A  84      20.426  37.540 -12.141  1.00 93.14           H  
ATOM   1306  HD3 ARG A  84      21.834  37.449 -11.115  1.00 93.14           H  
ATOM   1307  NE  ARG A  84      21.655  39.227 -12.263  1.00 93.14           N  
ATOM   1308  HE  ARG A  84      21.068  39.650 -12.968  1.00 93.14           H  
ATOM   1309  NH1 ARG A  84      23.770  39.086 -11.427  1.00 93.14           N  
ATOM   1310 HH11 ARG A  84      23.471  38.373 -10.777  1.00 93.14           H  
ATOM   1311 HH12 ARG A  84      24.749  39.286 -11.577  1.00 93.14           H  
ATOM   1312  NH2 ARG A  84      23.419  40.344 -13.208  1.00 93.14           N  
ATOM   1313 HH21 ARG A  84      24.420  40.476 -13.251  1.00 93.14           H  
ATOM   1314 HH22 ARG A  84      22.841  40.674 -13.968  1.00 93.14           H  
ATOM   1315  CZ  ARG A  84      22.933  39.552 -12.298  1.00 93.14           C  
ATOM   1316  N   LEU A  85      16.549  37.554  -8.548  1.00 95.60           N  
ATOM   1317  H   LEU A  85      16.683  36.569  -8.727  1.00 95.60           H  
ATOM   1318  CA  LEU A  85      15.178  38.062  -8.472  1.00 95.60           C  
ATOM   1319  HA  LEU A  85      15.091  38.943  -9.108  1.00 95.60           H  
ATOM   1320  C   LEU A  85      14.843  38.520  -7.043  1.00 95.60           C  
ATOM   1321  CB  LEU A  85      14.200  36.982  -8.976  1.00 95.60           C  
ATOM   1322  HB2 LEU A  85      14.363  36.070  -8.401  1.00 95.60           H  
ATOM   1323  HB3 LEU A  85      13.180  37.312  -8.785  1.00 95.60           H  
ATOM   1324  O   LEU A  85      14.432  39.661  -6.849  1.00 95.60           O  
ATOM   1325  CG  LEU A  85      14.333  36.653 -10.477  1.00 95.60           C  
ATOM   1326  HG  LEU A  85      15.376  36.448 -10.720  1.00 95.60           H  
ATOM   1327  CD1 LEU A  85      13.508  35.415 -10.818  1.00 95.60           C  
ATOM   1328 HD11 LEU A  85      13.649  35.152 -11.866  1.00 95.60           H  
ATOM   1329 HD12 LEU A  85      12.450  35.618 -10.650  1.00 95.60           H  
ATOM   1330 HD13 LEU A  85      13.821  34.574 -10.199  1.00 95.60           H  
ATOM   1331  CD2 LEU A  85      13.850  37.793 -11.375  1.00 95.60           C  
ATOM   1332 HD21 LEU A  85      14.412  38.706 -11.180  1.00 95.60           H  
ATOM   1333 HD22 LEU A  85      13.994  37.516 -12.419  1.00 95.60           H  
ATOM   1334 HD23 LEU A  85      12.788  37.974 -11.208  1.00 95.60           H  
ATOM   1335  N   MET A  86      15.119  37.693  -6.032  1.00 94.38           N  
ATOM   1336  H   MET A  86      15.451  36.764  -6.247  1.00 94.38           H  
ATOM   1337  CA  MET A  86      14.879  38.030  -4.621  1.00 94.38           C  
ATOM   1338  HA  MET A  86      13.843  38.346  -4.503  1.00 94.38           H  
ATOM   1339  C   MET A  86      15.767  39.188  -4.135  1.00 94.38           C  
ATOM   1340  CB  MET A  86      15.103  36.782  -3.753  1.00 94.38           C  
ATOM   1341  HB2 MET A  86      16.124  36.427  -3.893  1.00 94.38           H  
ATOM   1342  HB3 MET A  86      14.961  37.050  -2.706  1.00 94.38           H  
ATOM   1343  O   MET A  86      15.339  40.045  -3.368  1.00 94.38           O  
ATOM   1344  CG  MET A  86      14.120  35.657  -4.091  1.00 94.38           C  
ATOM   1345  HG2 MET A  86      14.214  35.360  -5.135  1.00 94.38           H  
ATOM   1346  HG3 MET A  86      13.108  36.048  -3.981  1.00 94.38           H  
ATOM   1347  SD  MET A  86      14.252  34.175  -3.064  1.00 94.38           S  
ATOM   1348  CE  MET A  86      15.944  33.601  -3.292  1.00 94.38           C  
ATOM   1349  HE1 MET A  86      16.652  34.372  -2.987  1.00 94.38           H  
ATOM   1350  HE2 MET A  86      16.086  32.717  -2.669  1.00 94.38           H  
ATOM   1351  HE3 MET A  86      16.104  33.324  -4.334  1.00 94.38           H  
ATOM   1352  N   ALA A  87      17.014  39.275  -4.604  1.00 92.90           N  
ATOM   1353  H   ALA A  87      17.363  38.519  -5.177  1.00 92.90           H  
ATOM   1354  CA  ALA A  87      17.900  40.394  -4.295  1.00 92.90           C  
ATOM   1355  HA  ALA A  87      17.914  40.536  -3.214  1.00 92.90           H  
ATOM   1356  C   ALA A  87      17.395  41.704  -4.913  1.00 92.90           C  
ATOM   1357  CB  ALA A  87      19.323  40.062  -4.762  1.00 92.90           C  
ATOM   1358  HB1 ALA A  87      19.987  40.891  -4.521  1.00 92.90           H  
ATOM   1359  HB2 ALA A  87      19.329  39.894  -5.839  1.00 92.90           H  
ATOM   1360  HB3 ALA A  87      19.672  39.160  -4.258  1.00 92.90           H  
ATOM   1361  O   ALA A  87      17.433  42.741  -4.249  1.00 92.90           O  
ATOM   1362  N   LYS A  88      16.898  41.662  -6.157  1.00 93.17           N  
ATOM   1363  H   LYS A  88      16.896  40.780  -6.650  1.00 93.17           H  
ATOM   1364  CA  LYS A  88      16.291  42.825  -6.808  1.00 93.17           C  
ATOM   1365  HA  LYS A  88      16.980  43.666  -6.729  1.00 93.17           H  
ATOM   1366  C   LYS A  88      15.017  43.256  -6.082  1.00 93.17           C  
ATOM   1367  CB  LYS A  88      16.057  42.539  -8.300  1.00 93.17           C  
ATOM   1368  HB2 LYS A  88      15.442  41.646  -8.415  1.00 93.17           H  
ATOM   1369  HB3 LYS A  88      17.018  42.363  -8.783  1.00 93.17           H  
ATOM   1370  O   LYS A  88      14.893  44.442  -5.787  1.00 93.17           O  
ATOM   1371  CG  LYS A  88      15.356  43.726  -8.978  1.00 93.17           C  
ATOM   1372  HG2 LYS A  88      15.900  44.646  -8.764  1.00 93.17           H  
ATOM   1373  HG3 LYS A  88      14.350  43.808  -8.567  1.00 93.17           H  
ATOM   1374  CD  LYS A  88      15.237  43.560 -10.494  1.00 93.17           C  
ATOM   1375  HD2 LYS A  88      14.827  42.576 -10.722  1.00 93.17           H  
ATOM   1376  HD3 LYS A  88      16.220  43.668 -10.953  1.00 93.17           H  
ATOM   1377  CE  LYS A  88      14.296  44.642 -11.021  1.00 93.17           C  
ATOM   1378  HE2 LYS A  88      14.745  45.626 -10.885  1.00 93.17           H  
ATOM   1379  HE3 LYS A  88      13.388  44.605 -10.420  1.00 93.17           H  
ATOM   1380  NZ  LYS A  88      13.924  44.423 -12.434  1.00 93.17           N  
ATOM   1381  HZ1 LYS A  88      14.653  44.628 -13.102  1.00 93.17           H  
ATOM   1382  HZ2 LYS A  88      13.061  44.903 -12.648  1.00 93.17           H  
ATOM   1383  HZ3 LYS A  88      13.666  43.457 -12.577  1.00 93.17           H  
ATOM   1384  N   SER A  89      14.127  42.328  -5.726  1.00 93.11           N  
ATOM   1385  H   SER A  89      14.275  41.364  -5.988  1.00 93.11           H  
ATOM   1386  CA  SER A  89      12.905  42.679  -4.992  1.00 93.11           C  
ATOM   1387  HA  SER A  89      12.365  43.423  -5.578  1.00 93.11           H  
ATOM   1388  C   SER A  89      13.195  43.293  -3.625  1.00 93.11           C  
ATOM   1389  CB  SER A  89      11.980  41.482  -4.810  1.00 93.11           C  
ATOM   1390  HB2 SER A  89      11.027  41.872  -4.450  1.00 93.11           H  
ATOM   1391  HB3 SER A  89      11.821  40.989  -5.769  1.00 93.11           H  
ATOM   1392  O   SER A  89      12.530  44.240  -3.217  1.00 93.11           O  
ATOM   1393  OG  SER A  89      12.460  40.559  -3.860  1.00 93.11           O  
ATOM   1394  HG  SER A  89      11.708  40.061  -3.530  1.00 93.11           H  
ATOM   1395  N   ARG A  90      14.237  42.819  -2.939  1.00 92.11           N  
ATOM   1396  H   ARG A  90      14.638  41.950  -3.262  1.00 92.11           H  
ATOM   1397  CA  ARG A  90      14.642  43.346  -1.632  1.00 92.11           C  
ATOM   1398  HA  ARG A  90      13.739  43.481  -1.037  1.00 92.11           H  
ATOM   1399  C   ARG A  90      15.301  44.730  -1.718  1.00 92.11           C  
ATOM   1400  CB  ARG A  90      15.512  42.276  -0.962  1.00 92.11           C  
ATOM   1401  HB2 ARG A  90      15.066  41.305  -1.176  1.00 92.11           H  
ATOM   1402  HB3 ARG A  90      16.514  42.293  -1.392  1.00 92.11           H  
ATOM   1403  O   ARG A  90      15.216  45.488  -0.760  1.00 92.11           O  
ATOM   1404  CG  ARG A  90      15.590  42.391   0.565  1.00 92.11           C  
ATOM   1405  HG2 ARG A  90      16.180  43.266   0.837  1.00 92.11           H  
ATOM   1406  HG3 ARG A  90      14.588  42.483   0.983  1.00 92.11           H  
ATOM   1407  CD  ARG A  90      16.250  41.115   1.103  1.00 92.11           C  
ATOM   1408  HD2 ARG A  90      17.198  40.967   0.585  1.00 92.11           H  
ATOM   1409  HD3 ARG A  90      15.602  40.272   0.860  1.00 92.11           H  
ATOM   1410  NE  ARG A  90      16.514  41.174   2.555  1.00 92.11           N  
ATOM   1411  HE  ARG A  90      17.094  41.933   2.883  1.00 92.11           H  
ATOM   1412  NH1 ARG A  90      15.201  39.398   3.229  1.00 92.11           N  
ATOM   1413 HH11 ARG A  90      14.849  39.211   2.301  1.00 92.11           H  
ATOM   1414 HH12 ARG A  90      14.743  38.882   3.967  1.00 92.11           H  
ATOM   1415  NH2 ARG A  90      16.400  40.481   4.729  1.00 92.11           N  
ATOM   1416 HH21 ARG A  90      17.009  41.223   5.042  1.00 92.11           H  
ATOM   1417 HH22 ARG A  90      15.958  39.871   5.402  1.00 92.11           H  
ATOM   1418  CZ  ARG A  90      16.040  40.356   3.485  1.00 92.11           C  
ATOM   1419  N   GLN A  91      15.944  45.073  -2.840  1.00 93.60           N  
ATOM   1420  H   GLN A  91      15.998  44.383  -3.576  1.00 93.60           H  
ATOM   1421  CA  GLN A  91      16.565  46.392  -3.057  1.00 93.60           C  
ATOM   1422  HA  GLN A  91      16.908  46.792  -2.103  1.00 93.60           H  
ATOM   1423  C   GLN A  91      15.606  47.432  -3.643  1.00 93.60           C  
ATOM   1424  CB  GLN A  91      17.775  46.263  -3.994  1.00 93.60           C  
ATOM   1425  HB2 GLN A  91      17.497  45.687  -4.877  1.00 93.60           H  
ATOM   1426  HB3 GLN A  91      18.070  47.261  -4.317  1.00 93.60           H  
ATOM   1427  O   GLN A  91      15.623  48.586  -3.226  1.00 93.60           O  
ATOM   1428  CG  GLN A  91      18.980  45.612  -3.309  1.00 93.60           C  
ATOM   1429  HG2 GLN A  91      19.244  46.190  -2.424  1.00 93.60           H  
ATOM   1430  HG3 GLN A  91      18.718  44.603  -2.989  1.00 93.60           H  
ATOM   1431  CD  GLN A  91      20.206  45.538  -4.215  1.00 93.60           C  
ATOM   1432  NE2 GLN A  91      21.240  44.838  -3.804  1.00 93.60           N  
ATOM   1433 HE21 GLN A  91      21.224  44.429  -2.881  1.00 93.60           H  
ATOM   1434 HE22 GLN A  91      22.056  44.923  -4.392  1.00 93.60           H  
ATOM   1435  OE1 GLN A  91      20.300  46.117  -5.283  1.00 93.60           O  
ATOM   1436  N   MET A  92      14.806  47.035  -4.631  1.00 95.77           N  
ATOM   1437  H   MET A  92      14.853  46.068  -4.921  1.00 95.77           H  
ATOM   1438  CA  MET A  92      13.979  47.933  -5.445  1.00 95.77           C  
ATOM   1439  HA  MET A  92      14.225  48.968  -5.209  1.00 95.77           H  
ATOM   1440  C   MET A  92      12.473  47.772  -5.168  1.00 95.77           C  
ATOM   1441  CB  MET A  92      14.304  47.697  -6.930  1.00 95.77           C  
ATOM   1442  HB2 MET A  92      14.094  46.654  -7.164  1.00 95.77           H  
ATOM   1443  HB3 MET A  92      13.660  48.326  -7.546  1.00 95.77           H  
ATOM   1444  O   MET A  92      11.657  48.433  -5.806  1.00 95.77           O  
ATOM   1445  CG  MET A  92      15.759  47.975  -7.324  1.00 95.77           C  
ATOM   1446  HG2 MET A  92      16.427  47.398  -6.685  1.00 95.77           H  
ATOM   1447  HG3 MET A  92      15.896  47.623  -8.346  1.00 95.77           H  
ATOM   1448  SD  MET A  92      16.251  49.719  -7.270  1.00 95.77           S  
ATOM   1449  CE  MET A  92      17.899  49.587  -8.009  1.00 95.77           C  
ATOM   1450  HE1 MET A  92      17.818  49.188  -9.020  1.00 95.77           H  
ATOM   1451  HE2 MET A  92      18.359  50.575  -8.046  1.00 95.77           H  
ATOM   1452  HE3 MET A  92      18.518  48.924  -7.404  1.00 95.77           H  
ATOM   1453  N   GLY A  93      12.093  46.896  -4.234  1.00 92.63           N  
ATOM   1454  H   GLY A  93      12.807  46.355  -3.768  1.00 92.63           H  
ATOM   1455  CA  GLY A  93      10.706  46.516  -3.959  1.00 92.63           C  
ATOM   1456  HA2 GLY A  93      10.053  47.382  -4.067  1.00 92.63           H  
ATOM   1457  HA3 GLY A  93      10.642  46.168  -2.928  1.00 92.63           H  
ATOM   1458  C   GLY A  93      10.199  45.402  -4.883  1.00 92.63           C  
ATOM   1459  O   GLY A  93      10.691  45.223  -6.000  1.00 92.63           O  
ATOM   1460  N   MET A  94       9.183  44.658  -4.430  1.00 91.72           N  
ATOM   1461  H   MET A  94       8.853  44.825  -3.490  1.00 91.72           H  
ATOM   1462  CA  MET A  94       8.604  43.513  -5.158  1.00 91.72           C  
ATOM   1463  HA  MET A  94       9.385  42.763  -5.292  1.00 91.72           H  
ATOM   1464  C   MET A  94       8.118  43.885  -6.563  1.00 91.72           C  
ATOM   1465  CB  MET A  94       7.455  42.897  -4.333  1.00 91.72           C  
ATOM   1466  HB2 MET A  94       6.496  43.272  -4.691  1.00 91.72           H  
ATOM   1467  HB3 MET A  94       7.551  43.185  -3.286  1.00 91.72           H  
ATOM   1468  O   MET A  94       8.424  43.191  -7.528  1.00 91.72           O  
ATOM   1469  CG  MET A  94       7.444  41.367  -4.390  1.00 91.72           C  
ATOM   1470  HG2 MET A  94       7.432  41.027  -5.425  1.00 91.72           H  
ATOM   1471  HG3 MET A  94       6.534  41.017  -3.903  1.00 91.72           H  
ATOM   1472  SD  MET A  94       8.873  40.655  -3.525  1.00 91.72           S  
ATOM   1473  CE  MET A  94       8.269  39.011  -3.111  1.00 91.72           C  
ATOM   1474  HE1 MET A  94       8.289  38.400  -4.013  1.00 91.72           H  
ATOM   1475  HE2 MET A  94       8.924  38.558  -2.367  1.00 91.72           H  
ATOM   1476  HE3 MET A  94       7.265  39.083  -2.693  1.00 91.72           H  
ATOM   1477  N   PHE A  95       7.466  45.044  -6.695  1.00 92.52           N  
ATOM   1478  H   PHE A  95       7.219  45.546  -5.855  1.00 92.52           H  
ATOM   1479  CA  PHE A  95       6.971  45.576  -7.970  1.00 92.52           C  
ATOM   1480  HA  PHE A  95       6.260  44.870  -8.400  1.00 92.52           H  
ATOM   1481  C   PHE A  95       8.058  45.789  -9.031  1.00 92.52           C  
ATOM   1482  CB  PHE A  95       6.238  46.899  -7.703  1.00 92.52           C  
ATOM   1483  HB2 PHE A  95       6.325  47.537  -8.583  1.00 92.52           H  
ATOM   1484  HB3 PHE A  95       6.704  47.434  -6.875  1.00 92.52           H  
ATOM   1485  O   PHE A  95       7.769  45.762 -10.222  1.00 92.52           O  
ATOM   1486  CG  PHE A  95       4.763  46.705  -7.439  1.00 92.52           C  
ATOM   1487  CD1 PHE A  95       3.892  46.546  -8.533  1.00 92.52           C  
ATOM   1488  HD1 PHE A  95       4.265  46.569  -9.546  1.00 92.52           H  
ATOM   1489  CD2 PHE A  95       4.261  46.643  -6.125  1.00 92.52           C  
ATOM   1490  HD2 PHE A  95       4.924  46.747  -5.279  1.00 92.52           H  
ATOM   1491  CE1 PHE A  95       2.523  46.324  -8.316  1.00 92.52           C  
ATOM   1492  HE1 PHE A  95       1.872  46.169  -9.164  1.00 92.52           H  
ATOM   1493  CE2 PHE A  95       2.889  46.421  -5.910  1.00 92.52           C  
ATOM   1494  HE2 PHE A  95       2.500  46.341  -4.906  1.00 92.52           H  
ATOM   1495  CZ  PHE A  95       2.021  46.261  -7.006  1.00 92.52           C  
ATOM   1496  HZ  PHE A  95       0.974  46.055  -6.841  1.00 92.52           H  
ATOM   1497  N   SER A  96       9.328  45.950  -8.645  1.00 93.74           N  
ATOM   1498  H   SER A  96       9.550  45.901  -7.661  1.00 93.74           H  
ATOM   1499  CA  SER A  96      10.418  46.099  -9.620  1.00 93.74           C  
ATOM   1500  HA  SER A  96      10.172  46.934 -10.275  1.00 93.74           H  
ATOM   1501  C   SER A  96      10.615  44.865 -10.512  1.00 93.74           C  
ATOM   1502  CB  SER A  96      11.723  46.427  -8.900  1.00 93.74           C  
ATOM   1503  HB2 SER A  96      11.562  47.255  -8.209  1.00 93.74           H  
ATOM   1504  HB3 SER A  96      12.466  46.730  -9.638  1.00 93.74           H  
ATOM   1505  O   SER A  96      11.243  44.975 -11.571  1.00 93.74           O  
ATOM   1506  OG  SER A  96      12.206  45.299  -8.199  1.00 93.74           O  
ATOM   1507  HG  SER A  96      11.691  45.210  -7.394  1.00 93.74           H  
ATOM   1508  N   LEU A  97      10.095  43.707 -10.087  1.00 95.60           N  
ATOM   1509  H   LEU A  97       9.596  43.706  -9.209  1.00 95.60           H  
ATOM   1510  CA  LEU A  97      10.126  42.448 -10.825  1.00 95.60           C  
ATOM   1511  HA  LEU A  97      11.060  42.367 -11.382  1.00 95.60           H  
ATOM   1512  C   LEU A  97       9.004  42.323 -11.857  1.00 95.60           C  
ATOM   1513  CB  LEU A  97      10.019  41.282  -9.830  1.00 95.60           C  
ATOM   1514  HB2 LEU A  97       9.105  41.410  -9.250  1.00 95.60           H  
ATOM   1515  HB3 LEU A  97       9.919  40.360 -10.403  1.00 95.60           H  
ATOM   1516  O   LEU A  97       9.108  41.486 -12.742  1.00 95.60           O  
ATOM   1517  CG  LEU A  97      11.185  41.104  -8.852  1.00 95.60           C  
ATOM   1518  HG  LEU A  97      11.283  41.981  -8.212  1.00 95.60           H  
ATOM   1519  CD1 LEU A  97      10.896  39.880  -7.981  1.00 95.60           C  
ATOM   1520 HD11 LEU A  97      10.662  39.021  -8.609  1.00 95.60           H  
ATOM   1521 HD12 LEU A  97      10.042  40.084  -7.335  1.00 95.60           H  
ATOM   1522 HD13 LEU A  97      11.765  39.627  -7.374  1.00 95.60           H  
ATOM   1523  CD2 LEU A  97      12.501  40.878  -9.594  1.00 95.60           C  
ATOM   1524 HD21 LEU A  97      12.761  41.774 -10.158  1.00 95.60           H  
ATOM   1525 HD22 LEU A  97      13.297  40.667  -8.879  1.00 95.60           H  
ATOM   1526 HD23 LEU A  97      12.392  40.043 -10.285  1.00 95.60           H  
ATOM   1527  N   GLU A  98       7.953  43.140 -11.792  1.00 94.56           N  
ATOM   1528  H   GLU A  98       7.922  43.848 -11.072  1.00 94.56           H  
ATOM   1529  CA  GLU A  98       6.761  42.996 -12.640  1.00 94.56           C  
ATOM   1530  HA  GLU A  98       6.254  42.062 -12.394  1.00 94.56           H  
ATOM   1531  C   GLU A  98       7.121  42.951 -14.134  1.00 94.56           C  
ATOM   1532  CB  GLU A  98       5.827  44.163 -12.299  1.00 94.56           C  
ATOM   1533  HB2 GLU A  98       5.747  44.224 -11.214  1.00 94.56           H  
ATOM   1534  HB3 GLU A  98       6.274  45.088 -12.663  1.00 94.56           H  
ATOM   1535  O   GLU A  98       6.663  42.080 -14.870  1.00 94.56           O  
ATOM   1536  CG  GLU A  98       4.407  44.022 -12.854  1.00 94.56           C  
ATOM   1537  HG2 GLU A  98       4.441  44.076 -13.942  1.00 94.56           H  
ATOM   1538  HG3 GLU A  98       4.017  43.045 -12.568  1.00 94.56           H  
ATOM   1539  CD  GLU A  98       3.494  45.132 -12.306  1.00 94.56           C  
ATOM   1540  OE1 GLU A  98       2.301  44.848 -12.068  1.00 94.56           O  
ATOM   1541  OE2 GLU A  98       3.997  46.267 -12.123  1.00 94.56           O  
ATOM   1542  N   ARG A  99       8.065  43.803 -14.561  1.00 93.87           N  
ATOM   1543  H   ARG A  99       8.421  44.460 -13.882  1.00 93.87           H  
ATOM   1544  CA  ARG A  99       8.584  43.814 -15.938  1.00 93.87           C  
ATOM   1545  HA  ARG A  99       7.721  43.831 -16.603  1.00 93.87           H  
ATOM   1546  C   ARG A  99       9.349  42.544 -16.317  1.00 93.87           C  
ATOM   1547  CB  ARG A  99       9.455  45.065 -16.169  1.00 93.87           C  
ATOM   1548  HB2 ARG A  99       9.386  45.731 -15.309  1.00 93.87           H  
ATOM   1549  HB3 ARG A  99      10.500  44.781 -16.295  1.00 93.87           H  
ATOM   1550  O   ARG A  99       9.292  42.141 -17.474  1.00 93.87           O  
ATOM   1551  CG  ARG A  99       8.972  45.824 -17.410  1.00 93.87           C  
ATOM   1552  HG2 ARG A  99       7.935  46.113 -17.241  1.00 93.87           H  
ATOM   1553  HG3 ARG A  99       9.001  45.172 -18.283  1.00 93.87           H  
ATOM   1554  CD  ARG A  99       9.784  47.099 -17.672  1.00 93.87           C  
ATOM   1555  HD2 ARG A  99       9.093  47.836 -18.081  1.00 93.87           H  
ATOM   1556  HD3 ARG A  99      10.180  47.485 -16.733  1.00 93.87           H  
ATOM   1557  NE  ARG A  99      10.874  46.876 -18.642  1.00 93.87           N  
ATOM   1558  HE  ARG A  99      11.150  45.917 -18.799  1.00 93.87           H  
ATOM   1559  NH1 ARG A  99      11.130  49.063 -19.294  1.00 93.87           N  
ATOM   1560 HH11 ARG A  99      10.447  49.327 -18.599  1.00 93.87           H  
ATOM   1561 HH12 ARG A  99      11.550  49.746 -19.908  1.00 93.87           H  
ATOM   1562  NH2 ARG A  99      12.303  47.461 -20.318  1.00 93.87           N  
ATOM   1563 HH21 ARG A  99      12.518  46.485 -20.466  1.00 93.87           H  
ATOM   1564 HH22 ARG A  99      12.732  48.151 -20.918  1.00 93.87           H  
ATOM   1565  CZ  ARG A  99      11.431  47.797 -19.410  1.00 93.87           C  
ATOM   1566  N   ASP A 100      10.071  41.944 -15.369  1.00 96.71           N  
ATOM   1567  H   ASP A 100       9.942  42.242 -14.413  1.00 96.71           H  
ATOM   1568  CA  ASP A 100      10.820  40.706 -15.604  1.00 96.71           C  
ATOM   1569  HA  ASP A 100      11.342  40.800 -16.556  1.00 96.71           H  
ATOM   1570  C   ASP A 100       9.896  39.491 -15.693  1.00 96.71           C  
ATOM   1571  CB  ASP A 100      11.848  40.447 -14.490  1.00 96.71           C  
ATOM   1572  HB2 ASP A 100      12.372  39.517 -14.709  1.00 96.71           H  
ATOM   1573  HB3 ASP A 100      11.329  40.310 -13.541  1.00 96.71           H  
ATOM   1574  O   ASP A 100      10.172  38.566 -16.448  1.00 96.71           O  
ATOM   1575  CG  ASP A 100      12.888  41.548 -14.341  1.00 96.71           C  
ATOM   1576  OD1 ASP A 100      13.628  41.829 -15.312  1.00 96.71           O  
ATOM   1577  OD2 ASP A 100      12.992  42.107 -13.229  1.00 96.71           O  
ATOM   1578  N   ILE A 101       8.810  39.497 -14.919  1.00 95.01           N  
ATOM   1579  H   ILE A 101       8.675  40.288 -14.306  1.00 95.01           H  
ATOM   1580  CA  ILE A 101       7.861  38.387 -14.819  1.00 95.01           C  
ATOM   1581  HA  ILE A 101       8.394  37.447 -14.963  1.00 95.01           H  
ATOM   1582  C   ILE A 101       6.815  38.427 -15.937  1.00 95.01           C  
ATOM   1583  CB  ILE A 101       7.247  38.385 -13.401  1.00 95.01           C  
ATOM   1584  HB  ILE A 101       6.739  39.337 -13.247  1.00 95.01           H  
ATOM   1585  O   ILE A 101       6.430  37.377 -16.441  1.00 95.01           O  
ATOM   1586  CG1 ILE A 101       8.315  38.234 -12.291  1.00 95.01           C  
ATOM   1587 HG12 ILE A 101       8.890  39.157 -12.216  1.00 95.01           H  
ATOM   1588 HG13 ILE A 101       7.813  38.093 -11.333  1.00 95.01           H  
ATOM   1589  CG2 ILE A 101       6.204  37.279 -13.211  1.00 95.01           C  
ATOM   1590 HG21 ILE A 101       6.666  36.301 -13.346  1.00 95.01           H  
ATOM   1591 HG22 ILE A 101       5.383  37.398 -13.918  1.00 95.01           H  
ATOM   1592 HG23 ILE A 101       5.789  37.331 -12.205  1.00 95.01           H  
ATOM   1593  CD1 ILE A 101       9.324  37.095 -12.468  1.00 95.01           C  
ATOM   1594 HD11 ILE A 101       9.870  37.208 -13.405  1.00 95.01           H  
ATOM   1595 HD12 ILE A 101      10.051  37.140 -11.657  1.00 95.01           H  
ATOM   1596 HD13 ILE A 101       8.818  36.130 -12.455  1.00 95.01           H  
ATOM   1597  N   GLU A 102       6.388  39.609 -16.388  1.00 92.32           N  
ATOM   1598  H   GLU A 102       6.652  40.450 -15.895  1.00 92.32           H  
ATOM   1599  CA  GLU A 102       5.484  39.722 -17.541  1.00 92.32           C  
ATOM   1600  HA  GLU A 102       4.628  39.067 -17.379  1.00 92.32           H  
ATOM   1601  C   GLU A 102       6.128  39.241 -18.846  1.00 92.32           C  
ATOM   1602  CB  GLU A 102       4.993  41.173 -17.708  1.00 92.32           C  
ATOM   1603  HB2 GLU A 102       4.787  41.369 -18.761  1.00 92.32           H  
ATOM   1604  HB3 GLU A 102       5.785  41.861 -17.411  1.00 92.32           H  
ATOM   1605  O   GLU A 102       5.512  38.513 -19.620  1.00 92.32           O  
ATOM   1606  CG  GLU A 102       3.715  41.485 -16.917  1.00 92.32           C  
ATOM   1607  HG2 GLU A 102       3.536  42.559 -16.977  1.00 92.32           H  
ATOM   1608  HG3 GLU A 102       3.875  41.228 -15.870  1.00 92.32           H  
ATOM   1609  CD  GLU A 102       2.477  40.744 -17.447  1.00 92.32           C  
ATOM   1610  OE1 GLU A 102       1.395  40.895 -16.848  1.00 92.32           O  
ATOM   1611  OE2 GLU A 102       2.595  39.893 -18.352  1.00 92.32           O  
ATOM   1612  N   ASN A 103       7.386  39.619 -19.088  1.00 93.57           N  
ATOM   1613  H   ASN A 103       7.860  40.171 -18.387  1.00 93.57           H  
ATOM   1614  CA  ASN A 103       8.110  39.263 -20.309  1.00 93.57           C  
ATOM   1615  HA  ASN A 103       7.568  38.475 -20.831  1.00 93.57           H  
ATOM   1616  C   ASN A 103       9.501  38.700 -19.981  1.00 93.57           C  
ATOM   1617  CB  ASN A 103       8.135  40.464 -21.268  1.00 93.57           C  
ATOM   1618  HB2 ASN A 103       8.500  41.353 -20.753  1.00 93.57           H  
ATOM   1619  HB3 ASN A 103       8.804  40.257 -22.103  1.00 93.57           H  
ATOM   1620  O   ASN A 103      10.518  39.343 -20.254  1.00 93.57           O  
ATOM   1621  CG  ASN A 103       6.760  40.715 -21.854  1.00 93.57           C  
ATOM   1622  ND2 ASN A 103       6.050  41.708 -21.374  1.00 93.57           N  
ATOM   1623 HD21 ASN A 103       5.088  41.730 -21.680  1.00 93.57           H  
ATOM   1624 HD22 ASN A 103       6.387  42.227 -20.575  1.00 93.57           H  
ATOM   1625  OD1 ASN A 103       6.299  39.996 -22.724  1.00 93.57           O  
ATOM   1626  N   PRO A 104       9.589  37.463 -19.458  1.00 94.12           N  
ATOM   1627  CA  PRO A 104      10.856  36.875 -19.022  1.00 94.12           C  
ATOM   1628  HA  PRO A 104      11.313  37.494 -18.250  1.00 94.12           H  
ATOM   1629  C   PRO A 104      11.873  36.743 -20.156  1.00 94.12           C  
ATOM   1630  CB  PRO A 104      10.485  35.518 -18.418  1.00 94.12           C  
ATOM   1631  HB2 PRO A 104      10.337  35.628 -17.344  1.00 94.12           H  
ATOM   1632  HB3 PRO A 104      11.248  34.766 -18.621  1.00 94.12           H  
ATOM   1633  O   PRO A 104      13.071  36.856 -19.930  1.00 94.12           O  
ATOM   1634  CG  PRO A 104       9.151  35.175 -19.083  1.00 94.12           C  
ATOM   1635  HG2 PRO A 104       9.330  34.751 -20.071  1.00 94.12           H  
ATOM   1636  HG3 PRO A 104       8.548  34.495 -18.481  1.00 94.12           H  
ATOM   1637  CD  PRO A 104       8.491  36.539 -19.224  1.00 94.12           C  
ATOM   1638  HD2 PRO A 104       7.992  36.803 -18.291  1.00 94.12           H  
ATOM   1639  HD3 PRO A 104       7.772  36.523 -20.043  1.00 94.12           H  
ATOM   1640  N   ARG A 105      11.428  36.570 -21.406  1.00 92.29           N  
ATOM   1641  H   ARG A 105      10.429  36.557 -21.549  1.00 92.29           H  
ATOM   1642  CA  ARG A 105      12.340  36.511 -22.563  1.00 92.29           C  
ATOM   1643  HA  ARG A 105      13.160  35.833 -22.326  1.00 92.29           H  
ATOM   1644  C   ARG A 105      13.021  37.848 -22.875  1.00 92.29           C  
ATOM   1645  CB  ARG A 105      11.604  35.994 -23.803  1.00 92.29           C  
ATOM   1646  HB2 ARG A 105      10.765  36.653 -24.028  1.00 92.29           H  
ATOM   1647  HB3 ARG A 105      12.293  36.015 -24.647  1.00 92.29           H  
ATOM   1648  O   ARG A 105      14.069  37.834 -23.512  1.00 92.29           O  
ATOM   1649  CG  ARG A 105      11.099  34.559 -23.617  1.00 92.29           C  
ATOM   1650  HG2 ARG A 105      11.924  33.914 -23.315  1.00 92.29           H  
ATOM   1651  HG3 ARG A 105      10.327  34.542 -22.848  1.00 92.29           H  
ATOM   1652  CD  ARG A 105      10.521  34.041 -24.932  1.00 92.29           C  
ATOM   1653  HD2 ARG A 105       9.810  34.772 -25.318  1.00 92.29           H  
ATOM   1654  HD3 ARG A 105      11.337  33.930 -25.646  1.00 92.29           H  
ATOM   1655  NE  ARG A 105       9.823  32.761 -24.725  1.00 92.29           N  
ATOM   1656  HE  ARG A 105       9.444  32.605 -23.802  1.00 92.29           H  
ATOM   1657  NH1 ARG A 105      10.036  31.924 -26.850  1.00 92.29           N  
ATOM   1658 HH11 ARG A 105      10.549  32.759 -27.096  1.00 92.29           H  
ATOM   1659 HH12 ARG A 105       9.805  31.222 -27.538  1.00 92.29           H  
ATOM   1660  NH2 ARG A 105       8.872  30.787 -25.312  1.00 92.29           N  
ATOM   1661 HH21 ARG A 105       8.506  30.702 -24.374  1.00 92.29           H  
ATOM   1662 HH22 ARG A 105       8.651  30.074 -25.992  1.00 92.29           H  
ATOM   1663  CZ  ARG A 105       9.584  31.831 -25.628  1.00 92.29           C  
ATOM   1664  N   GLU A 106      12.441  38.969 -22.447  1.00 94.08           N  
ATOM   1665  H   GLU A 106      11.597  38.899 -21.898  1.00 94.08           H  
ATOM   1666  CA  GLU A 106      13.001  40.319 -22.613  1.00 94.08           C  
ATOM   1667  HA  GLU A 106      13.752  40.311 -23.403  1.00 94.08           H  
ATOM   1668  C   GLU A 106      13.710  40.827 -21.346  1.00 94.08           C  
ATOM   1669  CB  GLU A 106      11.896  41.304 -23.027  1.00 94.08           C  
ATOM   1670  HB2 GLU A 106      12.335  42.299 -23.090  1.00 94.08           H  
ATOM   1671  HB3 GLU A 106      11.120  41.316 -22.261  1.00 94.08           H  
ATOM   1672  O   GLU A 106      14.362  41.870 -21.374  1.00 94.08           O  
ATOM   1673  CG  GLU A 106      11.269  40.966 -24.388  1.00 94.08           C  
ATOM   1674  HG2 GLU A 106      12.070  40.860 -25.120  1.00 94.08           H  
ATOM   1675  HG3 GLU A 106      10.753  40.009 -24.315  1.00 94.08           H  
ATOM   1676  CD  GLU A 106      10.278  42.035 -24.881  1.00 94.08           C  
ATOM   1677  OE1 GLU A 106       9.809  41.872 -26.031  1.00 94.08           O  
ATOM   1678  OE2 GLU A 106      10.018  43.010 -24.138  1.00 94.08           O  
ATOM   1679  N   SER A 107      13.606  40.099 -20.231  1.00 94.36           N  
ATOM   1680  H   SER A 107      13.063  39.248 -20.264  1.00 94.36           H  
ATOM   1681  CA  SER A 107      14.278  40.444 -18.980  1.00 94.36           C  
ATOM   1682  HA  SER A 107      14.082  41.491 -18.751  1.00 94.36           H  
ATOM   1683  C   SER A 107      15.787  40.225 -19.074  1.00 94.36           C  
ATOM   1684  CB  SER A 107      13.726  39.594 -17.841  1.00 94.36           C  
ATOM   1685  HB2 SER A 107      12.673  39.827 -17.681  1.00 94.36           H  
ATOM   1686  HB3 SER A 107      13.797  38.545 -18.128  1.00 94.36           H  
ATOM   1687  O   SER A 107      16.254  39.126 -19.382  1.00 94.36           O  
ATOM   1688  OG  SER A 107      14.483  39.800 -16.657  1.00 94.36           O  
ATOM   1689  HG  SER A 107      14.147  40.584 -16.217  1.00 94.36           H  
ATOM   1690  N   GLU A 108      16.568  41.238 -18.689  1.00 92.32           N  
ATOM   1691  H   GLU A 108      16.137  42.131 -18.496  1.00 92.32           H  
ATOM   1692  CA  GLU A 108      18.027  41.119 -18.556  1.00 92.32           C  
ATOM   1693  HA  GLU A 108      18.456  40.829 -19.515  1.00 92.32           H  
ATOM   1694  C   GLU A 108      18.441  40.053 -17.526  1.00 92.32           C  
ATOM   1695  CB  GLU A 108      18.627  42.467 -18.127  1.00 92.32           C  
ATOM   1696  HB2 GLU A 108      18.091  42.829 -17.250  1.00 92.32           H  
ATOM   1697  HB3 GLU A 108      19.668  42.302 -17.849  1.00 92.32           H  
ATOM   1698  O   GLU A 108      19.483  39.408 -17.672  1.00 92.32           O  
ATOM   1699  CG  GLU A 108      18.599  43.532 -19.233  1.00 92.32           C  
ATOM   1700  HG2 GLU A 108      17.562  43.762 -19.477  1.00 92.32           H  
ATOM   1701  HG3 GLU A 108      19.075  43.119 -20.123  1.00 92.32           H  
ATOM   1702  CD  GLU A 108      19.321  44.826 -18.819  1.00 92.32           C  
ATOM   1703  OE1 GLU A 108      19.728  45.578 -19.732  1.00 92.32           O  
ATOM   1704  OE2 GLU A 108      19.450  45.070 -17.595  1.00 92.32           O  
ATOM   1705  N   ILE A 109      17.626  39.836 -16.486  1.00 93.59           N  
ATOM   1706  H   ILE A 109      16.736  40.314 -16.469  1.00 93.59           H  
ATOM   1707  CA  ILE A 109      17.914  38.834 -15.455  1.00 93.59           C  
ATOM   1708  HA  ILE A 109      18.959  38.938 -15.163  1.00 93.59           H  
ATOM   1709  C   ILE A 109      17.764  37.433 -16.044  1.00 93.59           C  
ATOM   1710  CB  ILE A 109      17.044  39.041 -14.194  1.00 93.59           C  
ATOM   1711  HB  ILE A 109      15.991  39.005 -14.473  1.00 93.59           H  
ATOM   1712  O   ILE A 109      18.709  36.649 -15.990  1.00 93.59           O  
ATOM   1713  CG1 ILE A 109      17.350  40.423 -13.575  1.00 93.59           C  
ATOM   1714 HG12 ILE A 109      18.409  40.480 -13.325  1.00 93.59           H  
ATOM   1715 HG13 ILE A 109      17.134  41.198 -14.311  1.00 93.59           H  
ATOM   1716  CG2 ILE A 109      17.314  37.917 -13.174  1.00 93.59           C  
ATOM   1717 HG21 ILE A 109      17.072  36.949 -13.612  1.00 93.59           H  
ATOM   1718 HG22 ILE A 109      18.361  37.924 -12.871  1.00 93.59           H  
ATOM   1719 HG23 ILE A 109      16.675  38.029 -12.298  1.00 93.59           H  
ATOM   1720  CD1 ILE A 109      16.534  40.752 -12.323  1.00 93.59           C  
ATOM   1721 HD11 ILE A 109      16.805  40.098 -11.494  1.00 93.59           H  
ATOM   1722 HD12 ILE A 109      15.468  40.662 -12.536  1.00 93.59           H  
ATOM   1723 HD13 ILE A 109      16.759  41.779 -12.034  1.00 93.59           H  
ATOM   1724  N   PHE A 110      16.612  37.122 -16.640  1.00 95.38           N  
ATOM   1725  H   PHE A 110      15.889  37.824 -16.703  1.00 95.38           H  
ATOM   1726  CA  PHE A 110      16.359  35.797 -17.215  1.00 95.38           C  
ATOM   1727  HA  PHE A 110      16.579  35.034 -16.469  1.00 95.38           H  
ATOM   1728  C   PHE A 110      17.241  35.504 -18.432  1.00 95.38           C  
ATOM   1729  CB  PHE A 110      14.888  35.677 -17.599  1.00 95.38           C  
ATOM   1730  HB2 PHE A 110      14.608  36.591 -18.123  1.00 95.38           H  
ATOM   1731  HB3 PHE A 110      14.775  34.848 -18.297  1.00 95.38           H  
ATOM   1732  O   PHE A 110      17.654  34.358 -18.608  1.00 95.38           O  
ATOM   1733  CG  PHE A 110      13.937  35.443 -16.446  1.00 95.38           C  
ATOM   1734  CD1 PHE A 110      13.606  34.129 -16.066  1.00 95.38           C  
ATOM   1735  HD1 PHE A 110      14.042  33.287 -16.584  1.00 95.38           H  
ATOM   1736  CD2 PHE A 110      13.349  36.528 -15.773  1.00 95.38           C  
ATOM   1737  HD2 PHE A 110      13.579  37.543 -16.062  1.00 95.38           H  
ATOM   1738  CE1 PHE A 110      12.685  33.907 -15.027  1.00 95.38           C  
ATOM   1739  HE1 PHE A 110      12.409  32.901 -14.749  1.00 95.38           H  
ATOM   1740  CE2 PHE A 110      12.436  36.307 -14.731  1.00 95.38           C  
ATOM   1741  HE2 PHE A 110      11.974  37.147 -14.235  1.00 95.38           H  
ATOM   1742  CZ  PHE A 110      12.100  34.995 -14.359  1.00 95.38           C  
ATOM   1743  HZ  PHE A 110      11.380  34.824 -13.572  1.00 95.38           H  
ATOM   1744  N   ALA A 111      17.600  36.517 -19.232  1.00 93.58           N  
ATOM   1745  H   ALA A 111      17.179  37.424 -19.086  1.00 93.58           H  
ATOM   1746  CA  ALA A 111      18.514  36.368 -20.369  1.00 93.58           C  
ATOM   1747  HA  ALA A 111      18.062  35.694 -21.096  1.00 93.58           H  
ATOM   1748  C   ALA A 111      19.877  35.771 -19.971  1.00 93.58           C  
ATOM   1749  CB  ALA A 111      18.694  37.741 -21.026  1.00 93.58           C  
ATOM   1750  HB1 ALA A 111      19.367  37.654 -21.880  1.00 93.58           H  
ATOM   1751  HB2 ALA A 111      19.114  38.448 -20.311  1.00 93.58           H  
ATOM   1752  HB3 ALA A 111      17.731  38.113 -21.376  1.00 93.58           H  
ATOM   1753  O   ALA A 111      20.513  35.086 -20.773  1.00 93.58           O  
ATOM   1754  N   SER A 112      20.295  35.971 -18.716  1.00 92.28           N  
ATOM   1755  H   SER A 112      19.697  36.506 -18.103  1.00 92.28           H  
ATOM   1756  CA  SER A 112      21.530  35.404 -18.160  1.00 92.28           C  
ATOM   1757  HA  SER A 112      22.343  35.573 -18.866  1.00 92.28           H  
ATOM   1758  C   SER A 112      21.446  33.888 -17.910  1.00 92.28           C  
ATOM   1759  CB  SER A 112      21.883  36.121 -16.852  1.00 92.28           C  
ATOM   1760  HB2 SER A 112      21.136  35.880 -16.095  1.00 92.28           H  
ATOM   1761  HB3 SER A 112      22.850  35.760 -16.501  1.00 92.28           H  
ATOM   1762  O   SER A 112      22.477  33.237 -17.758  1.00 92.28           O  
ATOM   1763  OG  SER A 112      21.949  37.532 -17.015  1.00 92.28           O  
ATOM   1764  HG  SER A 112      21.092  37.875 -17.280  1.00 92.28           H  
ATOM   1765  N   TYR A 113      20.241  33.306 -17.896  1.00 93.53           N  
ATOM   1766  H   TYR A 113      19.434  33.887 -18.072  1.00 93.53           H  
ATOM   1767  CA  TYR A 113      19.985  31.900 -17.557  1.00 93.53           C  
ATOM   1768  HA  TYR A 113      20.937  31.385 -17.431  1.00 93.53           H  
ATOM   1769  C   TYR A 113      19.216  31.178 -18.677  1.00 93.53           C  
ATOM   1770  CB  TYR A 113      19.275  31.819 -16.203  1.00 93.53           C  
ATOM   1771  HB2 TYR A 113      18.276  32.246 -16.296  1.00 93.53           H  
ATOM   1772  HB3 TYR A 113      19.162  30.771 -15.925  1.00 93.53           H  
ATOM   1773  O   TYR A 113      18.073  30.739 -18.495  1.00 93.53           O  
ATOM   1774  CG  TYR A 113      20.016  32.532 -15.095  1.00 93.53           C  
ATOM   1775  CD1 TYR A 113      21.146  31.947 -14.491  1.00 93.53           C  
ATOM   1776  HD1 TYR A 113      21.501  30.981 -14.817  1.00 93.53           H  
ATOM   1777  CD2 TYR A 113      19.580  33.803 -14.684  1.00 93.53           C  
ATOM   1778  HD2 TYR A 113      18.743  34.268 -15.184  1.00 93.53           H  
ATOM   1779  CE1 TYR A 113      21.811  32.617 -13.446  1.00 93.53           C  
ATOM   1780  HE1 TYR A 113      22.664  32.164 -12.964  1.00 93.53           H  
ATOM   1781  CE2 TYR A 113      20.216  34.460 -13.617  1.00 93.53           C  
ATOM   1782  HE2 TYR A 113      19.849  35.422 -13.290  1.00 93.53           H  
ATOM   1783  OH  TYR A 113      21.898  34.463 -11.914  1.00 93.53           O  
ATOM   1784  HH  TYR A 113      21.250  34.992 -11.443  1.00 93.53           H  
ATOM   1785  CZ  TYR A 113      21.326  33.859 -12.988  1.00 93.53           C  
ATOM   1786  N   PRO A 114      19.838  30.993 -19.858  1.00 93.46           N  
ATOM   1787  CA  PRO A 114      19.174  30.439 -21.037  1.00 93.46           C  
ATOM   1788  HA  PRO A 114      18.342  31.086 -21.312  1.00 93.46           H  
ATOM   1789  C   PRO A 114      18.626  29.021 -20.829  1.00 93.46           C  
ATOM   1790  CB  PRO A 114      20.225  30.487 -22.153  1.00 93.46           C  
ATOM   1791  HB2 PRO A 114      20.159  29.629 -22.823  1.00 93.46           H  
ATOM   1792  HB3 PRO A 114      20.102  31.411 -22.718  1.00 93.46           H  
ATOM   1793  O   PRO A 114      17.696  28.624 -21.528  1.00 93.46           O  
ATOM   1794  CG  PRO A 114      21.561  30.526 -21.413  1.00 93.46           C  
ATOM   1795  HG2 PRO A 114      22.338  31.015 -22.001  1.00 93.46           H  
ATOM   1796  HG3 PRO A 114      21.861  29.514 -21.140  1.00 93.46           H  
ATOM   1797  CD  PRO A 114      21.225  31.315 -20.156  1.00 93.46           C  
ATOM   1798  HD2 PRO A 114      21.897  31.030 -19.347  1.00 93.46           H  
ATOM   1799  HD3 PRO A 114      21.313  32.382 -20.360  1.00 93.46           H  
ATOM   1800  N   ARG A 115      19.160  28.244 -19.873  1.00 92.92           N  
ATOM   1801  H   ARG A 115      19.881  28.634 -19.282  1.00 92.92           H  
ATOM   1802  CA  ARG A 115      18.634  26.902 -19.577  1.00 92.92           C  
ATOM   1803  HA  ARG A 115      18.501  26.366 -20.517  1.00 92.92           H  
ATOM   1804  C   ARG A 115      17.249  26.950 -18.936  1.00 92.92           C  
ATOM   1805  CB  ARG A 115      19.578  26.091 -18.684  1.00 92.92           C  
ATOM   1806  HB2 ARG A 115      19.615  26.537 -17.690  1.00 92.92           H  
ATOM   1807  HB3 ARG A 115      19.153  25.090 -18.611  1.00 92.92           H  
ATOM   1808  O   ARG A 115      16.411  26.134 -19.305  1.00 92.92           O  
ATOM   1809  CG  ARG A 115      20.999  25.938 -19.223  1.00 92.92           C  
ATOM   1810  HG2 ARG A 115      20.978  25.572 -20.249  1.00 92.92           H  
ATOM   1811  HG3 ARG A 115      21.484  26.914 -19.199  1.00 92.92           H  
ATOM   1812  CD  ARG A 115      21.786  24.961 -18.342  1.00 92.92           C  
ATOM   1813  HD2 ARG A 115      21.526  23.939 -18.614  1.00 92.92           H  
ATOM   1814  HD3 ARG A 115      21.482  25.112 -17.306  1.00 92.92           H  
ATOM   1815  NE  ARG A 115      23.242  25.175 -18.495  1.00 92.92           N  
ATOM   1816  HE  ARG A 115      23.604  25.226 -19.436  1.00 92.92           H  
ATOM   1817  NH1 ARG A 115      23.716  25.526 -16.281  1.00 92.92           N  
ATOM   1818 HH11 ARG A 115      24.216  26.111 -15.626  1.00 92.92           H  
ATOM   1819 HH12 ARG A 115      22.749  25.790 -16.160  1.00 92.92           H  
ATOM   1820  NH2 ARG A 115      25.320  25.799 -17.769  1.00 92.92           N  
ATOM   1821 HH21 ARG A 115      25.630  25.959 -18.717  1.00 92.92           H  
ATOM   1822 HH22 ARG A 115      25.854  26.166 -16.994  1.00 92.92           H  
ATOM   1823  CZ  ARG A 115      24.081  25.492 -17.519  1.00 92.92           C  
ATOM   1824  N   ILE A 116      17.006  27.911 -18.042  1.00 94.46           N  
ATOM   1825  H   ILE A 116      17.735  28.580 -17.839  1.00 94.46           H  
ATOM   1826  CA  ILE A 116      15.691  28.122 -17.425  1.00 94.46           C  
ATOM   1827  HA  ILE A 116      15.300  27.160 -17.092  1.00 94.46           H  
ATOM   1828  C   ILE A 116      14.713  28.663 -18.470  1.00 94.46           C  
ATOM   1829  CB  ILE A 116      15.781  29.058 -16.197  1.00 94.46           C  
ATOM   1830  HB  ILE A 116      16.119  30.037 -16.538  1.00 94.46           H  
ATOM   1831  O   ILE A 116      13.628  28.116 -18.621  1.00 94.46           O  
ATOM   1832  CG1 ILE A 116      16.788  28.581 -15.124  1.00 94.46           C  
ATOM   1833 HG12 ILE A 116      17.770  28.446 -15.577  1.00 94.46           H  
ATOM   1834 HG13 ILE A 116      16.894  29.367 -14.376  1.00 94.46           H  
ATOM   1835  CG2 ILE A 116      14.379  29.235 -15.586  1.00 94.46           C  
ATOM   1836 HG21 ILE A 116      13.740  29.822 -16.246  1.00 94.46           H  
ATOM   1837 HG22 ILE A 116      13.904  28.268 -15.418  1.00 94.46           H  
ATOM   1838 HG23 ILE A 116      14.441  29.756 -14.630  1.00 94.46           H  
ATOM   1839  CD1 ILE A 116      16.406  27.289 -14.393  1.00 94.46           C  
ATOM   1840 HD11 ILE A 116      17.220  27.007 -13.725  1.00 94.46           H  
ATOM   1841 HD12 ILE A 116      16.251  26.481 -15.108  1.00 94.46           H  
ATOM   1842 HD13 ILE A 116      15.500  27.437 -13.805  1.00 94.46           H  
ATOM   1843  N   LEU A 117      15.126  29.650 -19.277  1.00 94.63           N  
ATOM   1844  H   LEU A 117      16.020  30.081 -19.089  1.00 94.63           H  
ATOM   1845  CA  LEU A 117      14.303  30.170 -20.382  1.00 94.63           C  
ATOM   1846  HA  LEU A 117      13.372  30.557 -19.969  1.00 94.63           H  
ATOM   1847  C   LEU A 117      13.901  29.091 -21.405  1.00 94.63           C  
ATOM   1848  CB  LEU A 117      15.069  31.294 -21.105  1.00 94.63           C  
ATOM   1849  HB2 LEU A 117      16.117  31.006 -21.188  1.00 94.63           H  
ATOM   1850  HB3 LEU A 117      14.680  31.384 -22.120  1.00 94.63           H  
ATOM   1851  O   LEU A 117      12.843  29.187 -22.024  1.00 94.63           O  
ATOM   1852  CG  LEU A 117      14.973  32.681 -20.448  1.00 94.63           C  
ATOM   1853  HG  LEU A 117      15.284  32.622 -19.405  1.00 94.63           H  
ATOM   1854  CD1 LEU A 117      15.896  33.642 -21.197  1.00 94.63           C  
ATOM   1855 HD11 LEU A 117      15.796  34.643 -20.778  1.00 94.63           H  
ATOM   1856 HD12 LEU A 117      16.932  33.322 -21.080  1.00 94.63           H  
ATOM   1857 HD13 LEU A 117      15.637  33.678 -22.255  1.00 94.63           H  
ATOM   1858  CD2 LEU A 117      13.549  33.238 -20.532  1.00 94.63           C  
ATOM   1859 HD21 LEU A 117      13.539  34.271 -20.186  1.00 94.63           H  
ATOM   1860 HD22 LEU A 117      12.881  32.667 -19.888  1.00 94.63           H  
ATOM   1861 HD23 LEU A 117      13.190  33.201 -21.561  1.00 94.63           H  
ATOM   1862  N   ALA A 118      14.742  28.072 -21.604  1.00 92.85           N  
ATOM   1863  H   ALA A 118      15.627  28.088 -21.117  1.00 92.85           H  
ATOM   1864  CA  ALA A 118      14.461  26.946 -22.493  1.00 92.85           C  
ATOM   1865  HA  ALA A 118      13.939  27.326 -23.371  1.00 92.85           H  
ATOM   1866  C   ALA A 118      13.552  25.868 -21.867  1.00 92.85           C  
ATOM   1867  CB  ALA A 118      15.798  26.353 -22.951  1.00 92.85           C  
ATOM   1868  HB1 ALA A 118      16.345  25.968 -22.091  1.00 92.85           H  
ATOM   1869  HB2 ALA A 118      15.619  25.544 -23.659  1.00 92.85           H  
ATOM   1870  HB3 ALA A 118      16.394  27.126 -23.437  1.00 92.85           H  
ATOM   1871  O   ALA A 118      13.116  24.949 -22.572  1.00 92.85           O  
ATOM   1872  N   ASP A 119      13.281  25.931 -20.562  1.00 93.26           N  
ATOM   1873  H   ASP A 119      13.607  26.722 -20.025  1.00 93.26           H  
ATOM   1874  CA  ASP A 119      12.388  25.009 -19.871  1.00 93.26           C  
ATOM   1875  HA  ASP A 119      12.156  24.179 -20.539  1.00 93.26           H  
ATOM   1876  C   ASP A 119      11.054  25.678 -19.540  1.00 93.26           C  
ATOM   1877  CB  ASP A 119      13.066  24.393 -18.641  1.00 93.26           C  
ATOM   1878  HB2 ASP A 119      14.111  24.188 -18.875  1.00 93.26           H  
ATOM   1879  HB3 ASP A 119      13.033  25.064 -17.783  1.00 93.26           H  
ATOM   1880  O   ASP A 119      10.902  26.289 -18.490  1.00 93.26           O  
ATOM   1881  CG  ASP A 119      12.360  23.074 -18.342  1.00 93.26           C  
ATOM   1882  OD1 ASP A 119      11.125  23.076 -18.160  1.00 93.26           O  
ATOM   1883  OD2 ASP A 119      13.011  22.030 -18.587  1.00 93.26           O  
ATOM   1884  N   SER A 120      10.081  25.537 -20.448  1.00 90.23           N  
ATOM   1885  H   SER A 120      10.301  25.085 -21.324  1.00 90.23           H  
ATOM   1886  CA  SER A 120       8.747  26.134 -20.279  1.00 90.23           C  
ATOM   1887  HA  SER A 120       8.838  27.219 -20.307  1.00 90.23           H  
ATOM   1888  C   SER A 120       8.110  25.755 -18.946  1.00 90.23           C  
ATOM   1889  CB  SER A 120       7.804  25.691 -21.399  1.00 90.23           C  
ATOM   1890  HB2 SER A 120       7.468  24.671 -21.212  1.00 90.23           H  
ATOM   1891  HB3 SER A 120       8.351  25.701 -22.341  1.00 90.23           H  
ATOM   1892  O   SER A 120       7.598  26.633 -18.281  1.00 90.23           O  
ATOM   1893  OG  SER A 120       6.677  26.532 -21.550  1.00 90.23           O  
ATOM   1894  HG  SER A 120       6.237  26.737 -20.722  1.00 90.23           H  
ATOM   1895  N   VAL A 121       8.189  24.489 -18.511  1.00 88.82           N  
ATOM   1896  H   VAL A 121       8.815  23.844 -18.973  1.00 88.82           H  
ATOM   1897  CA  VAL A 121       7.499  24.042 -17.286  1.00 88.82           C  
ATOM   1898  HA  VAL A 121       6.447  24.320 -17.357  1.00 88.82           H  
ATOM   1899  C   VAL A 121       8.060  24.765 -16.063  1.00 88.82           C  
ATOM   1900  CB  VAL A 121       7.591  22.513 -17.101  1.00 88.82           C  
ATOM   1901  HB  VAL A 121       8.637  22.227 -16.992  1.00 88.82           H  
ATOM   1902  O   VAL A 121       7.298  25.263 -15.243  1.00 88.82           O  
ATOM   1903  CG1 VAL A 121       6.826  22.029 -15.862  1.00 88.82           C  
ATOM   1904 HG11 VAL A 121       7.221  22.490 -14.957  1.00 88.82           H  
ATOM   1905 HG12 VAL A 121       6.917  20.948 -15.757  1.00 88.82           H  
ATOM   1906 HG13 VAL A 121       5.772  22.295 -15.943  1.00 88.82           H  
ATOM   1907  CG2 VAL A 121       7.010  21.769 -18.315  1.00 88.82           C  
ATOM   1908 HG21 VAL A 121       7.046  20.694 -18.134  1.00 88.82           H  
ATOM   1909 HG22 VAL A 121       7.592  21.994 -19.209  1.00 88.82           H  
ATOM   1910 HG23 VAL A 121       5.975  22.073 -18.467  1.00 88.82           H  
ATOM   1911  N   MET A 122       9.389  24.872 -15.961  1.00 93.27           N  
ATOM   1912  H   MET A 122       9.966  24.490 -16.696  1.00 93.27           H  
ATOM   1913  CA  MET A 122      10.015  25.608 -14.857  1.00 93.27           C  
ATOM   1914  HA  MET A 122       9.531  25.332 -13.920  1.00 93.27           H  
ATOM   1915  C   MET A 122       9.827  27.115 -14.970  1.00 93.27           C  
ATOM   1916  CB  MET A 122      11.510  25.285 -14.764  1.00 93.27           C  
ATOM   1917  HB2 MET A 122      11.979  25.437 -15.736  1.00 93.27           H  
ATOM   1918  HB3 MET A 122      11.973  25.970 -14.053  1.00 93.27           H  
ATOM   1919  O   MET A 122       9.588  27.767 -13.958  1.00 93.27           O  
ATOM   1920  CG  MET A 122      11.780  23.860 -14.281  1.00 93.27           C  
ATOM   1921  HG2 MET A 122      11.386  23.149 -15.007  1.00 93.27           H  
ATOM   1922  HG3 MET A 122      12.861  23.729 -14.237  1.00 93.27           H  
ATOM   1923  SD  MET A 122      11.114  23.481 -12.637  1.00 93.27           S  
ATOM   1924  CE  MET A 122       9.456  22.866 -13.042  1.00 93.27           C  
ATOM   1925  HE1 MET A 122       9.277  21.940 -12.495  1.00 93.27           H  
ATOM   1926  HE2 MET A 122       8.705  23.602 -12.756  1.00 93.27           H  
ATOM   1927  HE3 MET A 122       9.377  22.660 -14.109  1.00 93.27           H  
ATOM   1928  N   LEU A 123       9.938  27.674 -16.176  1.00 94.33           N  
ATOM   1929  H   LEU A 123      10.123  27.086 -16.977  1.00 94.33           H  
ATOM   1930  CA  LEU A 123       9.744  29.102 -16.394  1.00 94.33           C  
ATOM   1931  HA  LEU A 123      10.427  29.636 -15.734  1.00 94.33           H  
ATOM   1932  C   LEU A 123       8.321  29.517 -16.017  1.00 94.33           C  
ATOM   1933  CB  LEU A 123      10.059  29.445 -17.859  1.00 94.33           C  
ATOM   1934  HB2 LEU A 123       9.325  28.951 -18.494  1.00 94.33           H  
ATOM   1935  HB3 LEU A 123      11.044  29.054 -18.116  1.00 94.33           H  
ATOM   1936  O   LEU A 123       8.167  30.473 -15.265  1.00 94.33           O  
ATOM   1937  CG  LEU A 123      10.029  30.957 -18.144  1.00 94.33           C  
ATOM   1938  HG  LEU A 123       9.094  31.393 -17.790  1.00 94.33           H  
ATOM   1939  CD1 LEU A 123      11.202  31.670 -17.467  1.00 94.33           C  
ATOM   1940 HD11 LEU A 123      12.147  31.224 -17.776  1.00 94.33           H  
ATOM   1941 HD12 LEU A 123      11.188  32.730 -17.723  1.00 94.33           H  
ATOM   1942 HD13 LEU A 123      11.097  31.596 -16.385  1.00 94.33           H  
ATOM   1943  CD2 LEU A 123      10.118  31.200 -19.652  1.00 94.33           C  
ATOM   1944 HD21 LEU A 123      11.017  30.732 -20.054  1.00 94.33           H  
ATOM   1945 HD22 LEU A 123       9.239  30.763 -20.125  1.00 94.33           H  
ATOM   1946 HD23 LEU A 123      10.129  32.272 -19.849  1.00 94.33           H  
ATOM   1947  N   ASP A 124       7.320  28.777 -16.494  1.00 91.66           N  
ATOM   1948  H   ASP A 124       7.536  28.009 -17.113  1.00 91.66           H  
ATOM   1949  CA  ASP A 124       5.904  29.034 -16.239  1.00 91.66           C  
ATOM   1950  HA  ASP A 124       5.672  30.059 -16.529  1.00 91.66           H  
ATOM   1951  C   ASP A 124       5.608  28.910 -14.737  1.00 91.66           C  
ATOM   1952  CB  ASP A 124       5.024  28.089 -17.092  1.00 91.66           C  
ATOM   1953  HB2 ASP A 124       3.981  28.261 -16.824  1.00 91.66           H  
ATOM   1954  HB3 ASP A 124       5.263  27.057 -16.837  1.00 91.66           H  
ATOM   1955  O   ASP A 124       4.999  29.807 -14.166  1.00 91.66           O  
ATOM   1956  CG  ASP A 124       5.160  28.282 -18.620  1.00 91.66           C  
ATOM   1957  OD1 ASP A 124       5.506  29.399 -19.068  1.00 91.66           O  
ATOM   1958  OD2 ASP A 124       4.942  27.299 -19.379  1.00 91.66           O  
ATOM   1959  N   PHE A 125       6.135  27.886 -14.054  1.00 94.69           N  
ATOM   1960  H   PHE A 125       6.619  27.160 -14.563  1.00 94.69           H  
ATOM   1961  CA  PHE A 125       5.988  27.742 -12.600  1.00 94.69           C  
ATOM   1962  HA  PHE A 125       4.925  27.707 -12.364  1.00 94.69           H  
ATOM   1963  C   PHE A 125       6.583  28.943 -11.838  1.00 94.69           C  
ATOM   1964  CB  PHE A 125       6.620  26.407 -12.171  1.00 94.69           C  
ATOM   1965  HB2 PHE A 125       7.701  26.460 -12.296  1.00 94.69           H  
ATOM   1966  HB3 PHE A 125       6.257  25.627 -12.840  1.00 94.69           H  
ATOM   1967  O   PHE A 125       5.900  29.575 -11.035  1.00 94.69           O  
ATOM   1968  CG  PHE A 125       6.298  25.966 -10.756  1.00 94.69           C  
ATOM   1969  CD1 PHE A 125       7.200  26.215  -9.705  1.00 94.69           C  
ATOM   1970  HD1 PHE A 125       8.119  26.750  -9.899  1.00 94.69           H  
ATOM   1971  CD2 PHE A 125       5.115  25.247 -10.501  1.00 94.69           C  
ATOM   1972  HD2 PHE A 125       4.416  25.039 -11.297  1.00 94.69           H  
ATOM   1973  CE1 PHE A 125       6.915  25.756  -8.406  1.00 94.69           C  
ATOM   1974  HE1 PHE A 125       7.611  25.930  -7.599  1.00 94.69           H  
ATOM   1975  CE2 PHE A 125       4.838  24.778  -9.204  1.00 94.69           C  
ATOM   1976  HE2 PHE A 125       3.935  24.219  -9.009  1.00 94.69           H  
ATOM   1977  CZ  PHE A 125       5.728  25.046  -8.153  1.00 94.69           C  
ATOM   1978  HZ  PHE A 125       5.504  24.684  -7.161  1.00 94.69           H  
ATOM   1979  N   ILE A 126       7.834  29.324 -12.128  1.00 96.01           N  
ATOM   1980  H   ILE A 126       8.335  28.805 -12.835  1.00 96.01           H  
ATOM   1981  CA  ILE A 126       8.500  30.465 -11.472  1.00 96.01           C  
ATOM   1982  HA  ILE A 126       8.481  30.306 -10.394  1.00 96.01           H  
ATOM   1983  C   ILE A 126       7.750  31.775 -11.747  1.00 96.01           C  
ATOM   1984  CB  ILE A 126       9.974  30.568 -11.933  1.00 96.01           C  
ATOM   1985  HB  ILE A 126       9.982  30.592 -13.023  1.00 96.01           H  
ATOM   1986  O   ILE A 126       7.524  32.558 -10.826  1.00 96.01           O  
ATOM   1987  CG1 ILE A 126      10.798  29.350 -11.460  1.00 96.01           C  
ATOM   1988 HG12 ILE A 126      10.222  28.434 -11.595  1.00 96.01           H  
ATOM   1989 HG13 ILE A 126      11.014  29.440 -10.396  1.00 96.01           H  
ATOM   1990  CG2 ILE A 126      10.647  31.859 -11.421  1.00 96.01           C  
ATOM   1991 HG21 ILE A 126      11.705  31.876 -11.681  1.00 96.01           H  
ATOM   1992 HG22 ILE A 126      10.539  31.929 -10.339  1.00 96.01           H  
ATOM   1993 HG23 ILE A 126      10.182  32.727 -11.889  1.00 96.01           H  
ATOM   1994  CD1 ILE A 126      12.114  29.191 -12.234  1.00 96.01           C  
ATOM   1995 HD11 ILE A 126      12.515  28.195 -12.042  1.00 96.01           H  
ATOM   1996 HD12 ILE A 126      11.935  29.285 -13.305  1.00 96.01           H  
ATOM   1997 HD13 ILE A 126      12.842  29.937 -11.915  1.00 96.01           H  
ATOM   1998  N   VAL A 127       7.383  32.026 -13.006  1.00 93.05           N  
ATOM   1999  H   VAL A 127       7.552  31.314 -13.702  1.00 93.05           H  
ATOM   2000  CA  VAL A 127       6.700  33.252 -13.440  1.00 93.05           C  
ATOM   2001  HA  VAL A 127       7.263  34.113 -13.081  1.00 93.05           H  
ATOM   2002  C   VAL A 127       5.311  33.347 -12.822  1.00 93.05           C  
ATOM   2003  CB  VAL A 127       6.644  33.312 -14.980  1.00 93.05           C  
ATOM   2004  HB  VAL A 127       6.354  32.333 -15.360  1.00 93.05           H  
ATOM   2005  O   VAL A 127       4.969  34.407 -12.305  1.00 93.05           O  
ATOM   2006  CG1 VAL A 127       5.642  34.327 -15.544  1.00 93.05           C  
ATOM   2007 HG11 VAL A 127       4.626  34.002 -15.321  1.00 93.05           H  
ATOM   2008 HG12 VAL A 127       5.747  34.386 -16.628  1.00 93.05           H  
ATOM   2009 HG13 VAL A 127       5.813  35.314 -15.113  1.00 93.05           H  
ATOM   2010  CG2 VAL A 127       8.035  33.664 -15.529  1.00 93.05           C  
ATOM   2011 HG21 VAL A 127       8.274  34.706 -15.314  1.00 93.05           H  
ATOM   2012 HG22 VAL A 127       8.034  33.497 -16.606  1.00 93.05           H  
ATOM   2013 HG23 VAL A 127       8.794  33.019 -15.086  1.00 93.05           H  
ATOM   2014  N   ASP A 128       4.539  32.261 -12.814  1.00 89.28           N  
ATOM   2015  H   ASP A 128       4.860  31.423 -13.277  1.00 89.28           H  
ATOM   2016  CA  ASP A 128       3.188  32.236 -12.252  1.00 89.28           C  
ATOM   2017  HA  ASP A 128       2.590  33.014 -12.726  1.00 89.28           H  
ATOM   2018  C   ASP A 128       3.199  32.523 -10.744  1.00 89.28           C  
ATOM   2019  CB  ASP A 128       2.515  30.879 -12.524  1.00 89.28           C  
ATOM   2020  HB2 ASP A 128       3.186  30.074 -12.227  1.00 89.28           H  
ATOM   2021  HB3 ASP A 128       1.634  30.814 -11.885  1.00 89.28           H  
ATOM   2022  O   ASP A 128       2.468  33.401 -10.279  1.00 89.28           O  
ATOM   2023  CG  ASP A 128       2.039  30.653 -13.967  1.00 89.28           C  
ATOM   2024  OD1 ASP A 128       2.076  31.599 -14.785  1.00 89.28           O  
ATOM   2025  OD2 ASP A 128       1.517  29.533 -14.201  1.00 89.28           O  
ATOM   2026  N   TYR A 129       4.062  31.852  -9.970  1.00 92.52           N  
ATOM   2027  H   TYR A 129       4.635  31.127 -10.379  1.00 92.52           H  
ATOM   2028  CA  TYR A 129       4.130  32.093  -8.525  1.00 92.52           C  
ATOM   2029  HA  TYR A 129       3.108  32.137  -8.148  1.00 92.52           H  
ATOM   2030  C   TYR A 129       4.753  33.443  -8.189  1.00 92.52           C  
ATOM   2031  CB  TYR A 129       4.826  30.944  -7.790  1.00 92.52           C  
ATOM   2032  HB2 TYR A 129       5.757  30.687  -8.296  1.00 92.52           H  
ATOM   2033  HB3 TYR A 129       5.070  31.262  -6.776  1.00 92.52           H  
ATOM   2034  O   TYR A 129       4.246  34.129  -7.307  1.00 92.52           O  
ATOM   2035  CG  TYR A 129       3.922  29.738  -7.692  1.00 92.52           C  
ATOM   2036  CD1 TYR A 129       2.804  29.766  -6.836  1.00 92.52           C  
ATOM   2037  HD1 TYR A 129       2.640  30.609  -6.181  1.00 92.52           H  
ATOM   2038  CD2 TYR A 129       4.146  28.625  -8.515  1.00 92.52           C  
ATOM   2039  HD2 TYR A 129       5.028  28.560  -9.134  1.00 92.52           H  
ATOM   2040  CE1 TYR A 129       1.884  28.701  -6.841  1.00 92.52           C  
ATOM   2041  HE1 TYR A 129       1.033  28.697  -6.175  1.00 92.52           H  
ATOM   2042  CE2 TYR A 129       3.209  27.587  -8.549  1.00 92.52           C  
ATOM   2043  HE2 TYR A 129       3.353  26.754  -9.221  1.00 92.52           H  
ATOM   2044  OH  TYR A 129       1.141  26.649  -7.828  1.00 92.52           O  
ATOM   2045  HH  TYR A 129       1.306  26.097  -8.596  1.00 92.52           H  
ATOM   2046  CZ  TYR A 129       2.071  27.622  -7.726  1.00 92.52           C  
ATOM   2047  N   LEU A 130       5.779  33.905  -8.912  1.00 94.46           N  
ATOM   2048  H   LEU A 130       6.173  33.327  -9.640  1.00 94.46           H  
ATOM   2049  CA  LEU A 130       6.284  35.267  -8.709  1.00 94.46           C  
ATOM   2050  HA  LEU A 130       6.477  35.399  -7.645  1.00 94.46           H  
ATOM   2051  C   LEU A 130       5.241  36.325  -9.073  1.00 94.46           C  
ATOM   2052  CB  LEU A 130       7.589  35.500  -9.481  1.00 94.46           C  
ATOM   2053  HB2 LEU A 130       7.465  35.140 -10.502  1.00 94.46           H  
ATOM   2054  HB3 LEU A 130       7.779  36.572  -9.527  1.00 94.46           H  
ATOM   2055  O   LEU A 130       5.161  37.340  -8.389  1.00 94.46           O  
ATOM   2056  CG  LEU A 130       8.808  34.830  -8.826  1.00 94.46           C  
ATOM   2057  HG  LEU A 130       8.627  33.764  -8.687  1.00 94.46           H  
ATOM   2058  CD1 LEU A 130      10.028  35.010  -9.720  1.00 94.46           C  
ATOM   2059 HD11 LEU A 130       9.790  34.670 -10.728  1.00 94.46           H  
ATOM   2060 HD12 LEU A 130      10.848  34.407  -9.330  1.00 94.46           H  
ATOM   2061 HD13 LEU A 130      10.318  36.061  -9.737  1.00 94.46           H  
ATOM   2062  CD2 LEU A 130       9.167  35.464  -7.476  1.00 94.46           C  
ATOM   2063 HD21 LEU A 130       9.240  36.547  -7.572  1.00 94.46           H  
ATOM   2064 HD22 LEU A 130       8.406  35.217  -6.735  1.00 94.46           H  
ATOM   2065 HD23 LEU A 130      10.117  35.064  -7.122  1.00 94.46           H  
ATOM   2066  N   ARG A 131       4.410  36.092 -10.092  1.00 89.01           N  
ATOM   2067  H   ARG A 131       4.544  35.251 -10.635  1.00 89.01           H  
ATOM   2068  CA  ARG A 131       3.287  36.972 -10.443  1.00 89.01           C  
ATOM   2069  HA  ARG A 131       3.661  37.985 -10.589  1.00 89.01           H  
ATOM   2070  C   ARG A 131       2.267  37.045  -9.305  1.00 89.01           C  
ATOM   2071  CB  ARG A 131       2.684  36.470 -11.762  1.00 89.01           C  
ATOM   2072  HB2 ARG A 131       2.361  35.436 -11.638  1.00 89.01           H  
ATOM   2073  HB3 ARG A 131       3.466  36.488 -12.521  1.00 89.01           H  
ATOM   2074  O   ARG A 131       1.874  38.149  -8.929  1.00 89.01           O  
ATOM   2075  CG  ARG A 131       1.496  37.283 -12.282  1.00 89.01           C  
ATOM   2076  HG2 ARG A 131       0.711  37.313 -11.526  1.00 89.01           H  
ATOM   2077  HG3 ARG A 131       1.810  38.301 -12.512  1.00 89.01           H  
ATOM   2078  CD  ARG A 131       0.932  36.604 -13.540  1.00 89.01           C  
ATOM   2079  HD2 ARG A 131      -0.017  37.073 -13.802  1.00 89.01           H  
ATOM   2080  HD3 ARG A 131       0.713  35.561 -13.307  1.00 89.01           H  
ATOM   2081  NE  ARG A 131       1.872  36.652 -14.685  1.00 89.01           N  
ATOM   2082  HE  ARG A 131       2.533  35.892 -14.764  1.00 89.01           H  
ATOM   2083  NH1 ARG A 131       1.037  38.544 -15.635  1.00 89.01           N  
ATOM   2084 HH11 ARG A 131       0.373  38.641 -14.880  1.00 89.01           H  
ATOM   2085 HH12 ARG A 131       1.117  39.302 -16.297  1.00 89.01           H  
ATOM   2086  NH2 ARG A 131       2.740  37.535 -16.626  1.00 89.01           N  
ATOM   2087 HH21 ARG A 131       3.468  36.837 -16.682  1.00 89.01           H  
ATOM   2088 HH22 ARG A 131       2.658  38.241 -17.343  1.00 89.01           H  
ATOM   2089  CZ  ARG A 131       1.887  37.566 -15.642  1.00 89.01           C  
ATOM   2090  N   LEU A 132       1.891  35.906  -8.714  1.00 87.52           N  
ATOM   2091  H   LEU A 132       2.233  35.036  -9.095  1.00 87.52           H  
ATOM   2092  CA  LEU A 132       1.024  35.866  -7.527  1.00 87.52           C  
ATOM   2093  HA  LEU A 132       0.091  36.381  -7.753  1.00 87.52           H  
ATOM   2094  C   LEU A 132       1.651  36.614  -6.345  1.00 87.52           C  
ATOM   2095  CB  LEU A 132       0.720  34.404  -7.143  1.00 87.52           C  
ATOM   2096  HB2 LEU A 132       1.645  33.829  -7.177  1.00 87.52           H  
ATOM   2097  HB3 LEU A 132       0.359  34.375  -6.114  1.00 87.52           H  
ATOM   2098  O   LEU A 132       1.001  37.465  -5.738  1.00 87.52           O  
ATOM   2099  CG  LEU A 132      -0.331  33.724  -8.035  1.00 87.52           C  
ATOM   2100  HG  LEU A 132      -0.069  33.866  -9.084  1.00 87.52           H  
ATOM   2101  CD1 LEU A 132      -0.367  32.224  -7.745  1.00 87.52           C  
ATOM   2102 HD11 LEU A 132      -1.113  31.738  -8.374  1.00 87.52           H  
ATOM   2103 HD12 LEU A 132      -0.616  32.047  -6.699  1.00 87.52           H  
ATOM   2104 HD13 LEU A 132       0.606  31.781  -7.960  1.00 87.52           H  
ATOM   2105  CD2 LEU A 132      -1.733  34.294  -7.793  1.00 87.52           C  
ATOM   2106 HD21 LEU A 132      -1.775  35.344  -8.080  1.00 87.52           H  
ATOM   2107 HD22 LEU A 132      -1.999  34.196  -6.740  1.00 87.52           H  
ATOM   2108 HD23 LEU A 132      -2.457  33.744  -8.395  1.00 87.52           H  
ATOM   2109  N   ILE A 133       2.933  36.374  -6.078  1.00 90.85           N  
ATOM   2110  H   ILE A 133       3.387  35.637  -6.598  1.00 90.85           H  
ATOM   2111  CA  ILE A 133       3.683  37.017  -4.998  1.00 90.85           C  
ATOM   2112  HA  ILE A 133       3.155  36.848  -4.060  1.00 90.85           H  
ATOM   2113  C   ILE A 133       3.773  38.544  -5.188  1.00 90.85           C  
ATOM   2114  CB  ILE A 133       5.072  36.351  -4.899  1.00 90.85           C  
ATOM   2115  HB  ILE A 133       5.520  36.318  -5.892  1.00 90.85           H  
ATOM   2116  O   ILE A 133       3.541  39.293  -4.240  1.00 90.85           O  
ATOM   2117  CG1 ILE A 133       4.964  34.913  -4.360  1.00 90.85           C  
ATOM   2118 HG12 ILE A 133       4.202  34.367  -4.916  1.00 90.85           H  
ATOM   2119 HG13 ILE A 133       4.608  34.966  -3.331  1.00 90.85           H  
ATOM   2120  CG2 ILE A 133       5.979  37.189  -4.005  1.00 90.85           C  
ATOM   2121 HG21 ILE A 133       6.898  36.651  -3.772  1.00 90.85           H  
ATOM   2122 HG22 ILE A 133       5.463  37.452  -3.081  1.00 90.85           H  
ATOM   2123 HG23 ILE A 133       6.228  38.103  -4.543  1.00 90.85           H  
ATOM   2124  CD1 ILE A 133       6.258  34.085  -4.427  1.00 90.85           C  
ATOM   2125 HD11 ILE A 133       6.649  34.091  -5.444  1.00 90.85           H  
ATOM   2126 HD12 ILE A 133       7.009  34.471  -3.738  1.00 90.85           H  
ATOM   2127 HD13 ILE A 133       6.035  33.056  -4.147  1.00 90.85           H  
ATOM   2128  N   ILE A 134       4.086  39.030  -6.398  1.00 89.99           N  
ATOM   2129  H   ILE A 134       4.275  38.369  -7.137  1.00 89.99           H  
ATOM   2130  CA  ILE A 134       4.185  40.472  -6.704  1.00 89.99           C  
ATOM   2131  HA  ILE A 134       4.865  40.935  -5.990  1.00 89.99           H  
ATOM   2132  C   ILE A 134       2.833  41.163  -6.530  1.00 89.99           C  
ATOM   2133  CB  ILE A 134       4.738  40.705  -8.131  1.00 89.99           C  
ATOM   2134  HB  ILE A 134       4.164  40.088  -8.822  1.00 89.99           H  
ATOM   2135  O   ILE A 134       2.797  42.299  -6.060  1.00 89.99           O  
ATOM   2136  CG1 ILE A 134       6.225  40.297  -8.202  1.00 89.99           C  
ATOM   2137 HG12 ILE A 134       6.390  39.374  -7.645  1.00 89.99           H  
ATOM   2138 HG13 ILE A 134       6.841  41.065  -7.735  1.00 89.99           H  
ATOM   2139  CG2 ILE A 134       4.614  42.178  -8.577  1.00 89.99           C  
ATOM   2140 HG21 ILE A 134       5.086  42.835  -7.847  1.00 89.99           H  
ATOM   2141 HG22 ILE A 134       5.073  42.331  -9.554  1.00 89.99           H  
ATOM   2142 HG23 ILE A 134       3.566  42.461  -8.678  1.00 89.99           H  
ATOM   2143  CD1 ILE A 134       6.703  40.070  -9.640  1.00 89.99           C  
ATOM   2144 HD11 ILE A 134       6.770  41.015 -10.179  1.00 89.99           H  
ATOM   2145 HD12 ILE A 134       6.019  39.400 -10.161  1.00 89.99           H  
ATOM   2146 HD13 ILE A 134       7.688  39.606  -9.609  1.00 89.99           H  
ATOM   2147  N   SER A 135       1.729  40.478  -6.852  1.00 81.64           N  
ATOM   2148  H   SER A 135       1.827  39.558  -7.257  1.00 81.64           H  
ATOM   2149  CA  SER A 135       0.385  41.027  -6.651  1.00 81.64           C  
ATOM   2150  HA  SER A 135       0.331  41.969  -7.197  1.00 81.64           H  
ATOM   2151  C   SER A 135       0.083  41.354  -5.180  1.00 81.64           C  
ATOM   2152  CB  SER A 135      -0.676  40.092  -7.244  1.00 81.64           C  
ATOM   2153  HB2 SER A 135      -1.569  40.680  -7.454  1.00 81.64           H  
ATOM   2154  HB3 SER A 135      -0.317  39.674  -8.184  1.00 81.64           H  
ATOM   2155  O   SER A 135      -0.788  42.175  -4.909  1.00 81.64           O  
ATOM   2156  OG  SER A 135      -1.038  39.047  -6.359  1.00 81.64           O  
ATOM   2157  HG  SER A 135      -0.277  38.489  -6.182  1.00 81.64           H  
ATOM   2158  N   GLY A 136       0.809  40.750  -4.226  1.00 73.30           N  
ATOM   2159  H   GLY A 136       1.529  40.105  -4.520  1.00 73.30           H  
ATOM   2160  CA  GLY A 136       0.779  41.102  -2.803  1.00 73.30           C  
ATOM   2161  HA2 GLY A 136       0.988  42.167  -2.701  1.00 73.30           H  
ATOM   2162  HA3 GLY A 136       1.567  40.546  -2.294  1.00 73.30           H  
ATOM   2163  C   GLY A 136      -0.539  40.811  -2.081  1.00 73.30           C  
ATOM   2164  O   GLY A 136      -0.712  41.235  -0.943  1.00 73.30           O  
ATOM   2165  N   HIS A 137      -1.478  40.117  -2.725  1.00 64.59           N  
ATOM   2166  H   HIS A 137      -1.302  39.857  -3.685  1.00 64.59           H  
ATOM   2167  CA  HIS A 137      -2.789  39.826  -2.147  1.00 64.59           C  
ATOM   2168  HA  HIS A 137      -3.055  40.629  -1.459  1.00 64.59           H  
ATOM   2169  C   HIS A 137      -2.824  38.545  -1.309  1.00 64.59           C  
ATOM   2170  CB  HIS A 137      -3.835  39.804  -3.271  1.00 64.59           C  
ATOM   2171  HB2 HIS A 137      -3.494  39.154  -4.077  1.00 64.59           H  
ATOM   2172  HB3 HIS A 137      -4.767  39.394  -2.882  1.00 64.59           H  
ATOM   2173  O   HIS A 137      -3.822  38.331  -0.629  1.00 64.59           O  
ATOM   2174  CG  HIS A 137      -4.131  41.180  -3.810  1.00 64.59           C  
ATOM   2175  CD2 HIS A 137      -3.856  41.663  -5.061  1.00 64.59           C  
ATOM   2176  HD2 HIS A 137      -3.369  41.117  -5.856  1.00 64.59           H  
ATOM   2177  ND1 HIS A 137      -4.709  42.204  -3.098  1.00 64.59           N  
ATOM   2178  HD1 HIS A 137      -4.927  42.174  -2.112  1.00 64.59           H  
ATOM   2179  CE1 HIS A 137      -4.780  43.279  -3.899  1.00 64.59           C  
ATOM   2180  HE1 HIS A 137      -5.148  44.249  -3.603  1.00 64.59           H  
ATOM   2181  NE2 HIS A 137      -4.307  42.990  -5.120  1.00 64.59           N  
ATOM   2182  N   MET A 138      -1.782  37.708  -1.372  1.00 71.51           N  
ATOM   2183  H   MET A 138      -0.949  38.002  -1.863  1.00 71.51           H  
ATOM   2184  CA  MET A 138      -1.796  36.357  -0.814  1.00 71.51           C  
ATOM   2185  HA  MET A 138      -2.822  36.132  -0.523  1.00 71.51           H  
ATOM   2186  C   MET A 138      -0.953  36.174   0.441  1.00 71.51           C  
ATOM   2187  CB  MET A 138      -1.348  35.335  -1.857  1.00 71.51           C  
ATOM   2188  HB2 MET A 138      -0.313  35.545  -2.127  1.00 71.51           H  
ATOM   2189  HB3 MET A 138      -1.375  34.351  -1.387  1.00 71.51           H  
ATOM   2190  O   MET A 138       0.163  36.688   0.523  1.00 71.51           O  
ATOM   2191  CG  MET A 138      -2.193  35.326  -3.131  1.00 71.51           C  
ATOM   2192  HG2 MET A 138      -3.220  35.600  -2.890  1.00 71.51           H  
ATOM   2193  HG3 MET A 138      -1.794  36.066  -3.826  1.00 71.51           H  
ATOM   2194  SD  MET A 138      -2.246  33.721  -3.935  1.00 71.51           S  
ATOM   2195  CE  MET A 138      -3.285  32.864  -2.704  1.00 71.51           C  
ATOM   2196  HE1 MET A 138      -2.978  31.824  -2.596  1.00 71.51           H  
ATOM   2197  HE2 MET A 138      -4.334  32.921  -2.995  1.00 71.51           H  
ATOM   2198  HE3 MET A 138      -3.169  33.311  -1.717  1.00 71.51           H  
ATOM   2199  N   ASN A 139      -1.458  35.364   1.372  1.00 76.78           N  
ATOM   2200  H   ASN A 139      -2.368  34.953   1.215  1.00 76.78           H  
ATOM   2201  CA  ASN A 139      -0.698  34.895   2.527  1.00 76.78           C  
ATOM   2202  HA  ASN A 139      -0.097  35.720   2.911  1.00 76.78           H  
ATOM   2203  C   ASN A 139       0.244  33.746   2.116  1.00 76.78           C  
ATOM   2204  CB  ASN A 139      -1.685  34.450   3.618  1.00 76.78           C  
ATOM   2205  HB2 ASN A 139      -2.179  33.536   3.291  1.00 76.78           H  
ATOM   2206  HB3 ASN A 139      -1.146  34.231   4.540  1.00 76.78           H  
ATOM   2207  O   ASN A 139      -0.078  32.985   1.201  1.00 76.78           O  
ATOM   2208  CG  ASN A 139      -2.747  35.493   3.928  1.00 76.78           C  
ATOM   2209  ND2 ASN A 139      -3.997  35.110   3.951  1.00 76.78           N  
ATOM   2210 HD21 ASN A 139      -4.229  34.298   3.397  1.00 76.78           H  
ATOM   2211 HD22 ASN A 139      -4.687  35.839   4.059  1.00 76.78           H  
ATOM   2212  OD1 ASN A 139      -2.471  36.662   4.141  1.00 76.78           O  
ATOM   2213  N   THR A 140       1.377  33.566   2.809  1.00 84.60           N  
ATOM   2214  H   THR A 140       1.652  34.243   3.506  1.00 84.60           H  
ATOM   2215  CA  THR A 140       2.358  32.515   2.463  1.00 84.60           C  
ATOM   2216  HA  THR A 140       2.731  32.717   1.459  1.00 84.60           H  
ATOM   2217  C   THR A 140       1.744  31.113   2.439  1.00 84.60           C  
ATOM   2218  CB  THR A 140       3.563  32.497   3.421  1.00 84.60           C  
ATOM   2219  HB  THR A 140       3.244  32.160   4.408  1.00 84.60           H  
ATOM   2220  O   THR A 140       1.987  30.371   1.495  1.00 84.60           O  
ATOM   2221  CG2 THR A 140       4.646  31.557   2.896  1.00 84.60           C  
ATOM   2222 HG21 THR A 140       5.587  31.683   3.432  1.00 84.60           H  
ATOM   2223 HG22 THR A 140       4.328  30.524   3.032  1.00 84.60           H  
ATOM   2224 HG23 THR A 140       4.828  31.750   1.838  1.00 84.60           H  
ATOM   2225  OG1 THR A 140       4.139  33.775   3.556  1.00 84.60           O  
ATOM   2226  HG1 THR A 140       4.907  33.648   4.118  1.00 84.60           H  
ATOM   2227  N   PHE A 141       0.908  30.775   3.426  1.00 77.93           N  
ATOM   2228  H   PHE A 141       0.753  31.433   4.177  1.00 77.93           H  
ATOM   2229  CA  PHE A 141       0.270  29.457   3.530  1.00 77.93           C  
ATOM   2230  HA  PHE A 141       1.038  28.685   3.567  1.00 77.93           H  
ATOM   2231  C   PHE A 141      -0.640  29.136   2.334  1.00 77.93           C  
ATOM   2232  CB  PHE A 141      -0.533  29.413   4.837  1.00 77.93           C  
ATOM   2233  HB2 PHE A 141      -1.302  30.186   4.814  1.00 77.93           H  
ATOM   2234  HB3 PHE A 141       0.135  29.633   5.669  1.00 77.93           H  
ATOM   2235  O   PHE A 141      -0.674  28.010   1.853  1.00 77.93           O  
ATOM   2236  CG  PHE A 141      -1.190  28.073   5.097  1.00 77.93           C  
ATOM   2237  CD1 PHE A 141      -2.540  27.860   4.754  1.00 77.93           C  
ATOM   2238  HD1 PHE A 141      -3.122  28.651   4.305  1.00 77.93           H  
ATOM   2239  CD2 PHE A 141      -0.434  27.020   5.646  1.00 77.93           C  
ATOM   2240  HD2 PHE A 141       0.612  27.159   5.876  1.00 77.93           H  
ATOM   2241  CE1 PHE A 141      -3.130  26.601   4.965  1.00 77.93           C  
ATOM   2242  HE1 PHE A 141      -4.158  26.426   4.682  1.00 77.93           H  
ATOM   2243  CE2 PHE A 141      -1.027  25.765   5.861  1.00 77.93           C  
ATOM   2244  HE2 PHE A 141      -0.439  24.950   6.258  1.00 77.93           H  
ATOM   2245  CZ  PHE A 141      -2.374  25.555   5.521  1.00 77.93           C  
ATOM   2246  HZ  PHE A 141      -2.821  24.582   5.663  1.00 77.93           H  
ATOM   2247  N   GLU A 142      -1.354  30.131   1.805  1.00 81.66           N  
ATOM   2248  H   GLU A 142      -1.246  31.067   2.170  1.00 81.66           H  
ATOM   2249  CA  GLU A 142      -2.228  29.922   0.644  1.00 81.66           C  
ATOM   2250  HA  GLU A 142      -2.796  29.002   0.776  1.00 81.66           H  
ATOM   2251  C   GLU A 142      -1.429  29.773  -0.652  1.00 81.66           C  
ATOM   2252  CB  GLU A 142      -3.205  31.091   0.513  1.00 81.66           C  
ATOM   2253  HB2 GLU A 142      -3.762  30.990  -0.418  1.00 81.66           H  
ATOM   2254  HB3 GLU A 142      -2.637  32.020   0.475  1.00 81.66           H  
ATOM   2255  O   GLU A 142      -1.836  29.023  -1.538  1.00 81.66           O  
ATOM   2256  CG  GLU A 142      -4.209  31.131   1.670  1.00 81.66           C  
ATOM   2257  HG2 GLU A 142      -3.684  31.086   2.624  1.00 81.66           H  
ATOM   2258  HG3 GLU A 142      -4.874  30.270   1.601  1.00 81.66           H  
ATOM   2259  CD  GLU A 142      -5.003  32.427   1.618  1.00 81.66           C  
ATOM   2260  OE1 GLU A 142      -6.234  32.391   1.434  1.00 81.66           O  
ATOM   2261  OE2 GLU A 142      -4.369  33.498   1.721  1.00 81.66           O  
ATOM   2262  N   ILE A 143      -0.286  30.463  -0.767  1.00 88.69           N  
ATOM   2263  H   ILE A 143       0.002  31.047   0.006  1.00 88.69           H  
ATOM   2264  CA  ILE A 143       0.652  30.229  -1.871  1.00 88.69           C  
ATOM   2265  HA  ILE A 143       0.089  30.243  -2.804  1.00 88.69           H  
ATOM   2266  C   ILE A 143       1.241  28.824  -1.770  1.00 88.69           C  
ATOM   2267  CB  ILE A 143       1.739  31.328  -1.945  1.00 88.69           C  
ATOM   2268  HB  ILE A 143       2.174  31.475  -0.957  1.00 88.69           H  
ATOM   2269  O   ILE A 143       1.284  28.131  -2.779  1.00 88.69           O  
ATOM   2270  CG1 ILE A 143       1.053  32.641  -2.389  1.00 88.69           C  
ATOM   2271 HG12 ILE A 143       0.369  32.424  -3.210  1.00 88.69           H  
ATOM   2272 HG13 ILE A 143       0.466  33.017  -1.551  1.00 88.69           H  
ATOM   2273  CG2 ILE A 143       2.882  30.924  -2.902  1.00 88.69           C  
ATOM   2274 HG21 ILE A 143       2.483  30.746  -3.901  1.00 88.69           H  
ATOM   2275 HG22 ILE A 143       3.655  31.691  -2.933  1.00 88.69           H  
ATOM   2276 HG23 ILE A 143       3.369  30.013  -2.553  1.00 88.69           H  
ATOM   2277  CD1 ILE A 143       1.984  33.760  -2.867  1.00 88.69           C  
ATOM   2278 HD11 ILE A 143       1.400  34.643  -3.127  1.00 88.69           H  
ATOM   2279 HD12 ILE A 143       2.511  33.444  -3.767  1.00 88.69           H  
ATOM   2280 HD13 ILE A 143       2.687  34.018  -2.075  1.00 88.69           H  
ATOM   2281  N   GLU A 144       1.656  28.396  -0.579  1.00 90.37           N  
ATOM   2282  H   GLU A 144       1.590  29.018   0.214  1.00 90.37           H  
ATOM   2283  CA  GLU A 144       2.165  27.045  -0.336  1.00 90.37           C  
ATOM   2284  HA  GLU A 144       3.049  26.881  -0.951  1.00 90.37           H  
ATOM   2285  C   GLU A 144       1.153  25.970  -0.738  1.00 90.37           C  
ATOM   2286  CB  GLU A 144       2.578  26.917   1.136  1.00 90.37           C  
ATOM   2287  HB2 GLU A 144       1.771  27.252   1.788  1.00 90.37           H  
ATOM   2288  HB3 GLU A 144       3.437  27.567   1.305  1.00 90.37           H  
ATOM   2289  O   GLU A 144       1.480  25.130  -1.572  1.00 90.37           O  
ATOM   2290  CG  GLU A 144       2.939  25.474   1.504  1.00 90.37           C  
ATOM   2291  HG2 GLU A 144       2.023  24.925   1.720  1.00 90.37           H  
ATOM   2292  HG3 GLU A 144       3.413  25.010   0.639  1.00 90.37           H  
ATOM   2293  CD  GLU A 144       3.884  25.378   2.702  1.00 90.37           C  
ATOM   2294  OE1 GLU A 144       4.709  24.432   2.673  1.00 90.37           O  
ATOM   2295  OE2 GLU A 144       3.851  26.288   3.564  1.00 90.37           O  
ATOM   2296  N   ALA A 145      -0.082  26.052  -0.239  1.00 86.32           N  
ATOM   2297  H   ALA A 145      -0.273  26.741   0.474  1.00 86.32           H  
ATOM   2298  CA  ALA A 145      -1.131  25.089  -0.563  1.00 86.32           C  
ATOM   2299  HA  ALA A 145      -0.805  24.100  -0.241  1.00 86.32           H  
ATOM   2300  C   ALA A 145      -1.416  25.014  -2.075  1.00 86.32           C  
ATOM   2301  CB  ALA A 145      -2.387  25.477   0.226  1.00 86.32           C  
ATOM   2302  HB1 ALA A 145      -2.165  25.478   1.293  1.00 86.32           H  
ATOM   2303  HB2 ALA A 145      -2.728  26.468  -0.073  1.00 86.32           H  
ATOM   2304  HB3 ALA A 145      -3.176  24.749   0.033  1.00 86.32           H  
ATOM   2305  O   ALA A 145      -1.641  23.931  -2.613  1.00 86.32           O  
ATOM   2306  N   LEU A 146      -1.371  26.150  -2.788  1.00 87.39           N  
ATOM   2307  H   LEU A 146      -1.190  27.018  -2.304  1.00 87.39           H  
ATOM   2308  CA  LEU A 146      -1.514  26.153  -4.246  1.00 87.39           C  
ATOM   2309  HA  LEU A 146      -2.384  25.542  -4.491  1.00 87.39           H  
ATOM   2310  C   LEU A 146      -0.307  25.512  -4.948  1.00 87.39           C  
ATOM   2311  CB  LEU A 146      -1.736  27.587  -4.757  1.00 87.39           C  
ATOM   2312  HB2 LEU A 146      -0.791  28.127  -4.695  1.00 87.39           H  
ATOM   2313  HB3 LEU A 146      -2.455  28.098  -4.117  1.00 87.39           H  
ATOM   2314  O   LEU A 146      -0.493  24.778  -5.920  1.00 87.39           O  
ATOM   2315  CG  LEU A 146      -2.250  27.602  -6.212  1.00 87.39           C  
ATOM   2316  HG  LEU A 146      -1.720  26.863  -6.814  1.00 87.39           H  
ATOM   2317  CD1 LEU A 146      -3.739  27.258  -6.264  1.00 87.39           C  
ATOM   2318 HD11 LEU A 146      -3.892  26.240  -5.906  1.00 87.39           H  
ATOM   2319 HD12 LEU A 146      -4.303  27.940  -5.629  1.00 87.39           H  
ATOM   2320 HD13 LEU A 146      -4.096  27.303  -7.293  1.00 87.39           H  
ATOM   2321  CD2 LEU A 146      -1.997  28.957  -6.876  1.00 87.39           C  
ATOM   2322 HD21 LEU A 146      -2.659  29.094  -7.731  1.00 87.39           H  
ATOM   2323 HD22 LEU A 146      -0.965  28.988  -7.225  1.00 87.39           H  
ATOM   2324 HD23 LEU A 146      -2.141  29.760  -6.153  1.00 87.39           H  
ATOM   2325  N   MET A 147       0.913  25.788  -4.467  1.00 94.55           N  
ATOM   2326  H   MET A 147       0.980  26.362  -3.639  1.00 94.55           H  
ATOM   2327  CA  MET A 147       2.137  25.162  -4.980  1.00 94.55           C  
ATOM   2328  HA  MET A 147       2.208  25.343  -6.052  1.00 94.55           H  
ATOM   2329  C   MET A 147       2.089  23.646  -4.815  1.00 94.55           C  
ATOM   2330  CB  MET A 147       3.401  25.733  -4.307  1.00 94.55           C  
ATOM   2331  HB2 MET A 147       3.300  25.717  -3.222  1.00 94.55           H  
ATOM   2332  HB3 MET A 147       4.252  25.110  -4.579  1.00 94.55           H  
ATOM   2333  O   MET A 147       2.427  22.940  -5.763  1.00 94.55           O  
ATOM   2334  CG  MET A 147       3.692  27.160  -4.772  1.00 94.55           C  
ATOM   2335  HG2 MET A 147       3.739  27.137  -5.861  1.00 94.55           H  
ATOM   2336  HG3 MET A 147       2.860  27.804  -4.487  1.00 94.55           H  
ATOM   2337  SD  MET A 147       5.226  27.929  -4.187  1.00 94.55           S  
ATOM   2338  CE  MET A 147       6.250  27.525  -5.621  1.00 94.55           C  
ATOM   2339  HE1 MET A 147       5.770  27.889  -6.530  1.00 94.55           H  
ATOM   2340  HE2 MET A 147       7.227  27.998  -5.523  1.00 94.55           H  
ATOM   2341  HE3 MET A 147       6.364  26.443  -5.682  1.00 94.55           H  
ATOM   2342  N   ASP A 148       1.644  23.161  -3.658  1.00 94.39           N  
ATOM   2343  H   ASP A 148       1.414  23.805  -2.915  1.00 94.39           H  
ATOM   2344  CA  ASP A 148       1.511  21.732  -3.382  1.00 94.39           C  
ATOM   2345  HA  ASP A 148       2.456  21.238  -3.611  1.00 94.39           H  
ATOM   2346  C   ASP A 148       0.471  21.070  -4.278  1.00 94.39           C  
ATOM   2347  CB  ASP A 148       1.197  21.512  -1.896  1.00 94.39           C  
ATOM   2348  HB2 ASP A 148       0.362  22.144  -1.595  1.00 94.39           H  
ATOM   2349  HB3 ASP A 148       0.917  20.470  -1.741  1.00 94.39           H  
ATOM   2350  O   ASP A 148       0.777  20.051  -4.892  1.00 94.39           O  
ATOM   2351  CG  ASP A 148       2.423  21.810  -1.040  1.00 94.39           C  
ATOM   2352  OD1 ASP A 148       3.563  21.606  -1.521  1.00 94.39           O  
ATOM   2353  OD2 ASP A 148       2.296  22.285   0.106  1.00 94.39           O  
ATOM   2354  N   GLU A 149      -0.705  21.682  -4.458  1.00 91.64           N  
ATOM   2355  H   GLU A 149      -0.922  22.501  -3.909  1.00 91.64           H  
ATOM   2356  CA  GLU A 149      -1.706  21.138  -5.381  1.00 91.64           C  
ATOM   2357  HA  GLU A 149      -1.922  20.115  -5.070  1.00 91.64           H  
ATOM   2358  C   GLU A 149      -1.155  21.070  -6.811  1.00 91.64           C  
ATOM   2359  CB  GLU A 149      -3.013  21.951  -5.321  1.00 91.64           C  
ATOM   2360  HB2 GLU A 149      -2.922  22.860  -5.915  1.00 91.64           H  
ATOM   2361  HB3 GLU A 149      -3.180  22.252  -4.287  1.00 91.64           H  
ATOM   2362  O   GLU A 149      -1.275  20.037  -7.470  1.00 91.64           O  
ATOM   2363  CG  GLU A 149      -4.266  21.158  -5.756  1.00 91.64           C  
ATOM   2364  HG2 GLU A 149      -5.136  21.771  -5.523  1.00 91.64           H  
ATOM   2365  HG3 GLU A 149      -4.334  20.258  -5.145  1.00 91.64           H  
ATOM   2366  CD  GLU A 149      -4.354  20.759  -7.246  1.00 91.64           C  
ATOM   2367  OE1 GLU A 149      -5.234  19.946  -7.619  1.00 91.64           O  
ATOM   2368  OE2 GLU A 149      -3.629  21.325  -8.093  1.00 91.64           O  
ATOM   2369  N   GLU A 150      -0.500  22.129  -7.305  1.00 92.47           N  
ATOM   2370  H   GLU A 150      -0.400  22.952  -6.729  1.00 92.47           H  
ATOM   2371  CA  GLU A 150       0.023  22.110  -8.673  1.00 92.47           C  
ATOM   2372  HA  GLU A 150      -0.806  21.839  -9.326  1.00 92.47           H  
ATOM   2373  C   GLU A 150       1.110  21.037  -8.860  1.00 92.47           C  
ATOM   2374  CB  GLU A 150       0.522  23.502  -9.092  1.00 92.47           C  
ATOM   2375  HB2 GLU A 150       1.338  23.815  -8.440  1.00 92.47           H  
ATOM   2376  HB3 GLU A 150      -0.302  24.209  -8.997  1.00 92.47           H  
ATOM   2377  O   GLU A 150       1.165  20.408  -9.925  1.00 92.47           O  
ATOM   2378  CG  GLU A 150       1.007  23.498 -10.556  1.00 92.47           C  
ATOM   2379  HG2 GLU A 150       1.940  22.939 -10.631  1.00 92.47           H  
ATOM   2380  HG3 GLU A 150       0.259  22.996 -11.171  1.00 92.47           H  
ATOM   2381  CD  GLU A 150       1.239  24.894 -11.133  1.00 92.47           C  
ATOM   2382  OE1 GLU A 150       1.084  25.079 -12.368  1.00 92.47           O  
ATOM   2383  OE2 GLU A 150       1.505  25.851 -10.379  1.00 92.47           O  
ATOM   2384  N   ILE A 151       1.946  20.808  -7.840  1.00 95.78           N  
ATOM   2385  H   ILE A 151       1.803  21.327  -6.985  1.00 95.78           H  
ATOM   2386  CA  ILE A 151       2.943  19.729  -7.826  1.00 95.78           C  
ATOM   2387  HA  ILE A 151       3.521  19.783  -8.748  1.00 95.78           H  
ATOM   2388  C   ILE A 151       2.243  18.361  -7.832  1.00 95.78           C  
ATOM   2389  CB  ILE A 151       3.928  19.900  -6.642  1.00 95.78           C  
ATOM   2390  HB  ILE A 151       3.357  20.047  -5.725  1.00 95.78           H  
ATOM   2391  O   ILE A 151       2.519  17.559  -8.723  1.00 95.78           O  
ATOM   2392  CG1 ILE A 151       4.831  21.133  -6.883  1.00 95.78           C  
ATOM   2393 HG12 ILE A 151       5.511  20.905  -7.704  1.00 95.78           H  
ATOM   2394 HG13 ILE A 151       4.225  21.981  -7.200  1.00 95.78           H  
ATOM   2395  CG2 ILE A 151       4.814  18.649  -6.472  1.00 95.78           C  
ATOM   2396 HG21 ILE A 151       5.362  18.433  -7.390  1.00 95.78           H  
ATOM   2397 HG22 ILE A 151       5.514  18.781  -5.647  1.00 95.78           H  
ATOM   2398 HG23 ILE A 151       4.203  17.784  -6.214  1.00 95.78           H  
ATOM   2399  CD1 ILE A 151       5.649  21.575  -5.658  1.00 95.78           C  
ATOM   2400 HD11 ILE A 151       4.984  21.736  -4.810  1.00 95.78           H  
ATOM   2401 HD12 ILE A 151       6.395  20.823  -5.400  1.00 95.78           H  
ATOM   2402 HD13 ILE A 151       6.163  22.509  -5.886  1.00 95.78           H  
ATOM   2403  N   GLU A 152       1.284  18.122  -6.937  1.00 95.54           N  
ATOM   2404  H   GLU A 152       1.107  18.818  -6.228  1.00 95.54           H  
ATOM   2405  CA  GLU A 152       0.482  16.888  -6.858  1.00 95.54           C  
ATOM   2406  HA  GLU A 152       1.126  16.044  -6.614  1.00 95.54           H  
ATOM   2407  C   GLU A 152      -0.254  16.608  -8.185  1.00 95.54           C  
ATOM   2408  CB  GLU A 152      -0.544  17.075  -5.726  1.00 95.54           C  
ATOM   2409  HB2 GLU A 152      -0.039  17.452  -4.837  1.00 95.54           H  
ATOM   2410  HB3 GLU A 152      -1.252  17.845  -6.034  1.00 95.54           H  
ATOM   2411  O   GLU A 152      -0.288  15.485  -8.699  1.00 95.54           O  
ATOM   2412  CG  GLU A 152      -1.357  15.821  -5.367  1.00 95.54           C  
ATOM   2413  HG2 GLU A 152      -2.295  16.151  -4.920  1.00 95.54           H  
ATOM   2414  HG3 GLU A 152      -1.620  15.279  -6.275  1.00 95.54           H  
ATOM   2415  CD  GLU A 152      -0.656  14.890  -4.367  1.00 95.54           C  
ATOM   2416  OE1 GLU A 152      -0.744  13.660  -4.592  1.00 95.54           O  
ATOM   2417  OE2 GLU A 152      -0.093  15.408  -3.380  1.00 95.54           O  
ATOM   2418  N   THR A 153      -0.803  17.653  -8.812  1.00 93.30           N  
ATOM   2419  H   THR A 153      -0.804  18.531  -8.312  1.00 93.30           H  
ATOM   2420  CA  THR A 153      -1.437  17.591 -10.132  1.00 93.30           C  
ATOM   2421  HA  THR A 153      -2.224  16.838 -10.094  1.00 93.30           H  
ATOM   2422  C   THR A 153      -0.441  17.158 -11.202  1.00 93.30           C  
ATOM   2423  CB  THR A 153      -2.065  18.947 -10.502  1.00 93.30           C  
ATOM   2424  HB  THR A 153      -1.371  19.766 -10.313  1.00 93.30           H  
ATOM   2425  O   THR A 153      -0.783  16.328 -12.053  1.00 93.30           O  
ATOM   2426  CG2 THR A 153      -2.566  19.012 -11.950  1.00 93.30           C  
ATOM   2427 HG21 THR A 153      -3.101  19.951 -12.096  1.00 93.30           H  
ATOM   2428 HG22 THR A 153      -3.245  18.181 -12.142  1.00 93.30           H  
ATOM   2429 HG23 THR A 153      -1.726  18.981 -12.644  1.00 93.30           H  
ATOM   2430  OG1 THR A 153      -3.239  19.117  -9.762  1.00 93.30           O  
ATOM   2431  HG1 THR A 153      -3.102  19.774  -9.075  1.00 93.30           H  
ATOM   2432  N   HIS A 154       0.778  17.701 -11.177  1.00 93.56           N  
ATOM   2433  H   HIS A 154       1.008  18.336 -10.426  1.00 93.56           H  
ATOM   2434  CA  HIS A 154       1.836  17.303 -12.099  1.00 93.56           C  
ATOM   2435  HA  HIS A 154       1.456  17.394 -13.116  1.00 93.56           H  
ATOM   2436  C   HIS A 154       2.250  15.842 -11.895  1.00 93.56           C  
ATOM   2437  CB  HIS A 154       3.047  18.230 -11.942  1.00 93.56           C  
ATOM   2438  HB2 HIS A 154       3.493  18.104 -10.956  1.00 93.56           H  
ATOM   2439  HB3 HIS A 154       2.721  19.266 -12.033  1.00 93.56           H  
ATOM   2440  O   HIS A 154       2.404  15.108 -12.873  1.00 93.56           O  
ATOM   2441  CG  HIS A 154       4.093  17.953 -12.986  1.00 93.56           C  
ATOM   2442  CD2 HIS A 154       5.264  17.256 -12.835  1.00 93.56           C  
ATOM   2443  HD2 HIS A 154       5.614  16.805 -11.918  1.00 93.56           H  
ATOM   2444  ND1 HIS A 154       4.011  18.340 -14.299  1.00 93.56           N  
ATOM   2445  HD1 HIS A 154       3.228  18.835 -14.702  1.00 93.56           H  
ATOM   2446  CE1 HIS A 154       5.111  17.902 -14.928  1.00 93.56           C  
ATOM   2447  HE1 HIS A 154       5.320  18.053 -15.976  1.00 93.56           H  
ATOM   2448  NE2 HIS A 154       5.914  17.241 -14.082  1.00 93.56           N  
ATOM   2449  N   GLU A 155       2.394  15.408 -10.644  1.00 96.34           N  
ATOM   2450  H   GLU A 155       2.276  16.068  -9.889  1.00 96.34           H  
ATOM   2451  CA  GLU A 155       2.744  14.034 -10.281  1.00 96.34           C  
ATOM   2452  HA  GLU A 155       3.661  13.748 -10.797  1.00 96.34           H  
ATOM   2453  C   GLU A 155       1.670  13.044 -10.712  1.00 96.34           C  
ATOM   2454  CB  GLU A 155       2.986  13.943  -8.771  1.00 96.34           C  
ATOM   2455  HB2 GLU A 155       2.171  14.419  -8.226  1.00 96.34           H  
ATOM   2456  HB3 GLU A 155       3.056  12.894  -8.482  1.00 96.34           H  
ATOM   2457  O   GLU A 155       1.969  12.073 -11.411  1.00 96.34           O  
ATOM   2458  CG  GLU A 155       4.313  14.631  -8.466  1.00 96.34           C  
ATOM   2459  HG2 GLU A 155       4.276  15.678  -8.768  1.00 96.34           H  
ATOM   2460  HG3 GLU A 155       5.071  14.140  -9.077  1.00 96.34           H  
ATOM   2461  CD  GLU A 155       4.749  14.550  -7.009  1.00 96.34           C  
ATOM   2462  OE1 GLU A 155       5.974  14.761  -6.836  1.00 96.34           O  
ATOM   2463  OE2 GLU A 155       3.918  14.236  -6.142  1.00 96.34           O  
ATOM   2464  N   SER A 156       0.410  13.345 -10.408  1.00 94.93           N  
ATOM   2465  H   SER A 156       0.259  14.131  -9.792  1.00 94.93           H  
ATOM   2466  CA  SER A 156      -0.748  12.565 -10.839  1.00 94.93           C  
ATOM   2467  HA  SER A 156      -0.683  11.561 -10.421  1.00 94.93           H  
ATOM   2468  C   SER A 156      -0.828  12.452 -12.363  1.00 94.93           C  
ATOM   2469  CB  SER A 156      -2.022  13.232 -10.326  1.00 94.93           C  
ATOM   2470  HB2 SER A 156      -2.000  14.299 -10.548  1.00 94.93           H  
ATOM   2471  HB3 SER A 156      -2.876  12.782 -10.832  1.00 94.93           H  
ATOM   2472  O   SER A 156      -1.045  11.363 -12.900  1.00 94.93           O  
ATOM   2473  OG  SER A 156      -2.189  13.038  -8.945  1.00 94.93           O  
ATOM   2474  HG  SER A 156      -1.557  13.562  -8.447  1.00 94.93           H  
ATOM   2475  N   GLU A 157      -0.622  13.555 -13.093  1.00 94.57           N  
ATOM   2476  H   GLU A 157      -0.435  14.425 -12.615  1.00 94.57           H  
ATOM   2477  CA  GLU A 157      -0.614  13.533 -14.559  1.00 94.57           C  
ATOM   2478  HA  GLU A 157      -1.532  13.047 -14.890  1.00 94.57           H  
ATOM   2479  C   GLU A 157       0.562  12.707 -15.110  1.00 94.57           C  
ATOM   2480  CB  GLU A 157      -0.601  14.969 -15.121  1.00 94.57           C  
ATOM   2481  HB2 GLU A 157      -1.402  15.539 -14.650  1.00 94.57           H  
ATOM   2482  HB3 GLU A 157       0.350  15.450 -14.893  1.00 94.57           H  
ATOM   2483  O   GLU A 157       0.406  11.984 -16.102  1.00 94.57           O  
ATOM   2484  CG  GLU A 157      -0.831  14.969 -16.644  1.00 94.57           C  
ATOM   2485  HG2 GLU A 157      -1.703  14.353 -16.860  1.00 94.57           H  
ATOM   2486  HG3 GLU A 157       0.028  14.509 -17.134  1.00 94.57           H  
ATOM   2487  CD  GLU A 157      -1.051  16.355 -17.272  1.00 94.57           C  
ATOM   2488  OE1 GLU A 157      -1.648  16.420 -18.378  1.00 94.57           O  
ATOM   2489  OE2 GLU A 157      -0.616  17.397 -16.743  1.00 94.57           O  
ATOM   2490  N   ALA A 158       1.730  12.785 -14.469  1.00 95.77           N  
ATOM   2491  H   ALA A 158       1.796  13.392 -13.664  1.00 95.77           H  
ATOM   2492  CA  ALA A 158       2.924  12.042 -14.854  1.00 95.77           C  
ATOM   2493  HA  ALA A 158       3.023  12.103 -15.937  1.00 95.77           H  
ATOM   2494  C   ALA A 158       2.862  10.545 -14.493  1.00 95.77           C  
ATOM   2495  CB  ALA A 158       4.143  12.727 -14.233  1.00 95.77           C  
ATOM   2496  HB1 ALA A 158       4.093  12.657 -13.147  1.00 95.77           H  
ATOM   2497  HB2 ALA A 158       5.046  12.233 -14.591  1.00 95.77           H  
ATOM   2498  HB3 ALA A 158       4.168  13.778 -14.519  1.00 95.77           H  
ATOM   2499  O   ALA A 158       3.476   9.733 -15.193  1.00 95.77           O  
ATOM   2500  N   GLU A 159       2.090  10.152 -13.475  1.00 97.60           N  
ATOM   2501  H   GLU A 159       1.725  10.859 -12.854  1.00 97.60           H  
ATOM   2502  CA  GLU A 159       1.898   8.746 -13.102  1.00 97.60           C  
ATOM   2503  HA  GLU A 159       2.870   8.255 -13.157  1.00 97.60           H  
ATOM   2504  C   GLU A 159       0.967   8.014 -14.074  1.00 97.60           C  
ATOM   2505  CB  GLU A 159       1.414   8.626 -11.646  1.00 97.60           C  
ATOM   2506  HB2 GLU A 159       0.462   9.147 -11.548  1.00 97.60           H  
ATOM   2507  HB3 GLU A 159       2.136   9.121 -10.997  1.00 97.60           H  
ATOM   2508  O   GLU A 159       1.174   6.828 -14.324  1.00 97.60           O  
ATOM   2509  CG  GLU A 159       1.227   7.171 -11.150  1.00 97.60           C  
ATOM   2510  HG2 GLU A 159       0.932   7.208 -10.101  1.00 97.60           H  
ATOM   2511  HG3 GLU A 159       0.395   6.725 -11.694  1.00 97.60           H  
ATOM   2512  CD  GLU A 159       2.466   6.251 -11.278  1.00 97.60           C  
ATOM   2513  OE1 GLU A 159       2.314   5.003 -11.341  1.00 97.60           O  
ATOM   2514  OE2 GLU A 159       3.619   6.721 -11.385  1.00 97.60           O  
ATOM   2515  N   VAL A 160       0.002   8.693 -14.713  1.00 96.30           N  
ATOM   2516  H   VAL A 160      -0.142   9.655 -14.443  1.00 96.30           H  
ATOM   2517  CA  VAL A 160      -0.885   8.076 -15.724  1.00 96.30           C  
ATOM   2518  HA  VAL A 160      -1.528   7.373 -15.195  1.00 96.30           H  
ATOM   2519  C   VAL A 160      -0.104   7.248 -16.757  1.00 96.30           C  
ATOM   2520  CB  VAL A 160      -1.802   9.110 -16.414  1.00 96.30           C  
ATOM   2521  HB  VAL A 160      -1.209   9.943 -16.792  1.00 96.30           H  
ATOM   2522  O   VAL A 160      -0.387   6.054 -16.881  1.00 96.30           O  
ATOM   2523  CG1 VAL A 160      -2.587   8.508 -17.594  1.00 96.30           C  
ATOM   2524 HG11 VAL A 160      -1.909   8.234 -18.402  1.00 96.30           H  
ATOM   2525 HG12 VAL A 160      -3.289   9.250 -17.974  1.00 96.30           H  
ATOM   2526 HG13 VAL A 160      -3.137   7.628 -17.261  1.00 96.30           H  
ATOM   2527  CG2 VAL A 160      -2.835   9.670 -15.436  1.00 96.30           C  
ATOM   2528 HG21 VAL A 160      -3.486   8.877 -15.067  1.00 96.30           H  
ATOM   2529 HG22 VAL A 160      -3.434  10.444 -15.917  1.00 96.30           H  
ATOM   2530 HG23 VAL A 160      -2.331  10.125 -14.583  1.00 96.30           H  
ATOM   2531  N   PRO A 161       0.881   7.797 -17.500  1.00 97.31           N  
ATOM   2532  CA  PRO A 161       1.633   7.017 -18.476  1.00 97.31           C  
ATOM   2533  HA  PRO A 161       0.937   6.505 -19.140  1.00 97.31           H  
ATOM   2534  C   PRO A 161       2.540   5.951 -17.844  1.00 97.31           C  
ATOM   2535  CB  PRO A 161       2.421   8.057 -19.275  1.00 97.31           C  
ATOM   2536  HB2 PRO A 161       1.784   8.433 -20.076  1.00 97.31           H  
ATOM   2537  HB3 PRO A 161       3.357   7.662 -19.670  1.00 97.31           H  
ATOM   2538  O   PRO A 161       2.710   4.886 -18.445  1.00 97.31           O  
ATOM   2539  CG  PRO A 161       2.633   9.197 -18.289  1.00 97.31           C  
ATOM   2540  HG2 PRO A 161       2.811  10.149 -18.790  1.00 97.31           H  
ATOM   2541  HG3 PRO A 161       3.453   8.953 -17.614  1.00 97.31           H  
ATOM   2542  CD  PRO A 161       1.304   9.191 -17.542  1.00 97.31           C  
ATOM   2543  HD2 PRO A 161       0.575   9.776 -18.103  1.00 97.31           H  
ATOM   2544  HD3 PRO A 161       1.428   9.620 -16.548  1.00 97.31           H  
ATOM   2545  N   ALA A 162       3.101   6.201 -16.657  1.00 97.84           N  
ATOM   2546  H   ALA A 162       2.856   7.047 -16.163  1.00 97.84           H  
ATOM   2547  CA  ALA A 162       3.962   5.243 -15.964  1.00 97.84           C  
ATOM   2548  HA  ALA A 162       4.731   4.891 -16.652  1.00 97.84           H  
ATOM   2549  C   ALA A 162       3.170   4.014 -15.500  1.00 97.84           C  
ATOM   2550  CB  ALA A 162       4.653   5.943 -14.792  1.00 97.84           C  
ATOM   2551  HB1 ALA A 162       5.235   6.797 -15.139  1.00 97.84           H  
ATOM   2552  HB2 ALA A 162       5.312   5.230 -14.297  1.00 97.84           H  
ATOM   2553  HB3 ALA A 162       3.915   6.292 -14.069  1.00 97.84           H  
ATOM   2554  O   ALA A 162       3.552   2.884 -15.807  1.00 97.84           O  
ATOM   2555  N   ASN A 163       2.020   4.230 -14.865  1.00 97.41           N  
ATOM   2556  H   ASN A 163       1.796   5.175 -14.589  1.00 97.41           H  
ATOM   2557  CA  ASN A 163       1.094   3.181 -14.467  1.00 97.41           C  
ATOM   2558  HA  ASN A 163       1.621   2.466 -13.836  1.00 97.41           H  
ATOM   2559  C   ASN A 163       0.529   2.432 -15.680  1.00 97.41           C  
ATOM   2560  CB  ASN A 163      -0.035   3.822 -13.651  1.00 97.41           C  
ATOM   2561  HB2 ASN A 163       0.383   4.410 -12.834  1.00 97.41           H  
ATOM   2562  HB3 ASN A 163      -0.619   4.491 -14.283  1.00 97.41           H  
ATOM   2563  O   ASN A 163       0.426   1.209 -15.674  1.00 97.41           O  
ATOM   2564  CG  ASN A 163      -0.929   2.765 -13.037  1.00 97.41           C  
ATOM   2565  ND2 ASN A 163      -2.224   2.966 -13.047  1.00 97.41           N  
ATOM   2566 HD21 ASN A 163      -2.567   3.889 -13.271  1.00 97.41           H  
ATOM   2567 HD22 ASN A 163      -2.750   2.300 -12.500  1.00 97.41           H  
ATOM   2568  OD1 ASN A 163      -0.489   1.737 -12.558  1.00 97.41           O  
ATOM   2569  N   SER A 164       0.218   3.146 -16.764  1.00 97.37           N  
ATOM   2570  H   SER A 164       0.267   4.153 -16.704  1.00 97.37           H  
ATOM   2571  CA  SER A 164      -0.248   2.516 -18.001  1.00 97.37           C  
ATOM   2572  HA  SER A 164      -1.142   1.938 -17.767  1.00 97.37           H  
ATOM   2573  C   SER A 164       0.796   1.546 -18.579  1.00 97.37           C  
ATOM   2574  CB  SER A 164      -0.610   3.601 -19.013  1.00 97.37           C  
ATOM   2575  HB2 SER A 164       0.235   3.800 -19.671  1.00 97.37           H  
ATOM   2576  HB3 SER A 164      -0.881   4.525 -18.502  1.00 97.37           H  
ATOM   2577  O   SER A 164       0.447   0.444 -18.998  1.00 97.37           O  
ATOM   2578  OG  SER A 164      -1.739   3.216 -19.753  1.00 97.37           O  
ATOM   2579  HG  SER A 164      -2.523   3.547 -19.309  1.00 97.37           H  
ATOM   2580  N   LEU A 165       2.085   1.913 -18.547  1.00 97.90           N  
ATOM   2581  H   LEU A 165       2.311   2.823 -18.173  1.00 97.90           H  
ATOM   2582  CA  LEU A 165       3.196   1.018 -18.902  1.00 97.90           C  
ATOM   2583  HA  LEU A 165       2.981   0.557 -19.866  1.00 97.90           H  
ATOM   2584  C   LEU A 165       3.361  -0.135 -17.903  1.00 97.90           C  
ATOM   2585  CB  LEU A 165       4.503   1.828 -19.000  1.00 97.90           C  
ATOM   2586  HB2 LEU A 165       5.349   1.185 -18.757  1.00 97.90           H  
ATOM   2587  HB3 LEU A 165       4.482   2.623 -18.255  1.00 97.90           H  
ATOM   2588  O   LEU A 165       3.601  -1.262 -18.333  1.00 97.90           O  
ATOM   2589  CG  LEU A 165       4.744   2.430 -20.392  1.00 97.90           C  
ATOM   2590  HG  LEU A 165       3.806   2.810 -20.798  1.00 97.90           H  
ATOM   2591  CD1 LEU A 165       5.734   3.591 -20.302  1.00 97.90           C  
ATOM   2592 HD11 LEU A 165       6.676   3.248 -19.874  1.00 97.90           H  
ATOM   2593 HD12 LEU A 165       5.311   4.362 -19.658  1.00 97.90           H  
ATOM   2594 HD13 LEU A 165       5.905   4.013 -21.292  1.00 97.90           H  
ATOM   2595  CD2 LEU A 165       5.327   1.388 -21.353  1.00 97.90           C  
ATOM   2596 HD21 LEU A 165       4.636   0.551 -21.450  1.00 97.90           H  
ATOM   2597 HD22 LEU A 165       6.279   1.018 -20.969  1.00 97.90           H  
ATOM   2598 HD23 LEU A 165       5.479   1.834 -22.335  1.00 97.90           H  
ATOM   2599  N   ALA A 166       3.217   0.123 -16.602  1.00 97.28           N  
ATOM   2600  H   ALA A 166       3.054   1.075 -16.308  1.00 97.28           H  
ATOM   2601  CA  ALA A 166       3.308  -0.905 -15.567  1.00 97.28           C  
ATOM   2602  HA  ALA A 166       4.273  -1.404 -15.656  1.00 97.28           H  
ATOM   2603  C   ALA A 166       2.223  -1.982 -15.740  1.00 97.28           C  
ATOM   2604  CB  ALA A 166       3.245  -0.236 -14.188  1.00 97.28           C  
ATOM   2605  HB1 ALA A 166       3.395  -0.990 -13.416  1.00 97.28           H  
ATOM   2606  HB2 ALA A 166       2.270   0.226 -14.035  1.00 97.28           H  
ATOM   2607  HB3 ALA A 166       4.022   0.523 -14.103  1.00 97.28           H  
ATOM   2608  O   ALA A 166       2.550  -3.163 -15.813  1.00 97.28           O  
ATOM   2609  N   LEU A 167       0.961  -1.583 -15.936  1.00 96.55           N  
ATOM   2610  H   LEU A 167       0.759  -0.598 -15.838  1.00 96.55           H  
ATOM   2611  CA  LEU A 167      -0.157  -2.502 -16.180  1.00 96.55           C  
ATOM   2612  HA  LEU A 167      -0.201  -3.224 -15.364  1.00 96.55           H  
ATOM   2613  C   LEU A 167       0.022  -3.315 -17.468  1.00 96.55           C  
ATOM   2614  CB  LEU A 167      -1.473  -1.706 -16.244  1.00 96.55           C  
ATOM   2615  HB2 LEU A 167      -1.346  -0.884 -16.949  1.00 96.55           H  
ATOM   2616  HB3 LEU A 167      -2.253  -2.360 -16.634  1.00 96.55           H  
ATOM   2617  O   LEU A 167      -0.326  -4.497 -17.508  1.00 96.55           O  
ATOM   2618  CG  LEU A 167      -1.955  -1.140 -14.896  1.00 96.55           C  
ATOM   2619  HG  LEU A 167      -1.180  -0.512 -14.456  1.00 96.55           H  
ATOM   2620  CD1 LEU A 167      -3.204  -0.285 -15.133  1.00 96.55           C  
ATOM   2621 HD11 LEU A 167      -4.002  -0.893 -15.560  1.00 96.55           H  
ATOM   2622 HD12 LEU A 167      -3.530   0.142 -14.185  1.00 96.55           H  
ATOM   2623 HD13 LEU A 167      -2.956   0.533 -15.811  1.00 96.55           H  
ATOM   2624  CD2 LEU A 167      -2.323  -2.245 -13.903  1.00 96.55           C  
ATOM   2625 HD21 LEU A 167      -3.058  -2.923 -14.337  1.00 96.55           H  
ATOM   2626 HD22 LEU A 167      -2.726  -1.799 -12.994  1.00 96.55           H  
ATOM   2627 HD23 LEU A 167      -1.431  -2.805 -13.622  1.00 96.55           H  
ATOM   2628  N   VAL A 168       0.598  -2.718 -18.520  1.00 97.49           N  
ATOM   2629  H   VAL A 168       0.835  -1.738 -18.449  1.00 97.49           H  
ATOM   2630  CA  VAL A 168       0.995  -3.483 -19.711  1.00 97.49           C  
ATOM   2631  HA  VAL A 168       0.126  -4.037 -20.065  1.00 97.49           H  
ATOM   2632  C   VAL A 168       2.054  -4.512 -19.337  1.00 97.49           C  
ATOM   2633  CB  VAL A 168       1.477  -2.583 -20.861  1.00 97.49           C  
ATOM   2634  HB  VAL A 168       2.225  -1.876 -20.503  1.00 97.49           H  
ATOM   2635  O   VAL A 168       1.857  -5.689 -19.631  1.00 97.49           O  
ATOM   2636  CG1 VAL A 168       2.064  -3.387 -22.033  1.00 97.49           C  
ATOM   2637 HG11 VAL A 168       1.335  -4.117 -22.387  1.00 97.49           H  
ATOM   2638 HG12 VAL A 168       2.327  -2.714 -22.849  1.00 97.49           H  
ATOM   2639 HG13 VAL A 168       2.965  -3.917 -21.723  1.00 97.49           H  
ATOM   2640  CG2 VAL A 168       0.284  -1.820 -21.429  1.00 97.49           C  
ATOM   2641 HG21 VAL A 168      -0.418  -2.544 -21.842  1.00 97.49           H  
ATOM   2642 HG22 VAL A 168      -0.223  -1.259 -20.644  1.00 97.49           H  
ATOM   2643 HG23 VAL A 168       0.612  -1.129 -22.205  1.00 97.49           H  
ATOM   2644  N   GLY A 169       3.122  -4.091 -18.653  1.00 96.58           N  
ATOM   2645  H   GLY A 169       3.164  -3.116 -18.393  1.00 96.58           H  
ATOM   2646  CA  GLY A 169       4.180  -4.965 -18.140  1.00 96.58           C  
ATOM   2647  HA2 GLY A 169       4.806  -4.387 -17.460  1.00 96.58           H  
ATOM   2648  HA3 GLY A 169       4.798  -5.327 -18.961  1.00 96.58           H  
ATOM   2649  C   GLY A 169       3.635  -6.163 -17.362  1.00 96.58           C  
ATOM   2650  O   GLY A 169       4.034  -7.293 -17.628  1.00 96.58           O  
ATOM   2651  N   ASP A 170       2.656  -5.938 -16.492  1.00 91.63           N  
ATOM   2652  H   ASP A 170       2.443  -4.978 -16.262  1.00 91.63           H  
ATOM   2653  CA  ASP A 170       2.028  -6.981 -15.675  1.00 91.63           C  
ATOM   2654  HA  ASP A 170       2.807  -7.604 -15.236  1.00 91.63           H  
ATOM   2655  C   ASP A 170       1.104  -7.911 -16.472  1.00 91.63           C  
ATOM   2656  CB  ASP A 170       1.244  -6.312 -14.540  1.00 91.63           C  
ATOM   2657  HB2 ASP A 170       0.637  -7.070 -14.043  1.00 91.63           H  
ATOM   2658  HB3 ASP A 170       0.568  -5.565 -14.958  1.00 91.63           H  
ATOM   2659  O   ASP A 170       0.971  -9.094 -16.148  1.00 91.63           O  
ATOM   2660  CG  ASP A 170       2.139  -5.663 -13.479  1.00 91.63           C  
ATOM   2661  OD1 ASP A 170       3.344  -6.007 -13.422  1.00 91.63           O  
ATOM   2662  OD2 ASP A 170       1.581  -4.870 -12.693  1.00 91.63           O  
ATOM   2663  N   SER A 171       0.473  -7.408 -17.536  1.00 95.54           N  
ATOM   2664  H   SER A 171       0.565  -6.416 -17.703  1.00 95.54           H  
ATOM   2665  CA  SER A 171      -0.401  -8.206 -18.404  1.00 95.54           C  
ATOM   2666  HA  SER A 171      -1.011  -8.850 -17.771  1.00 95.54           H  
ATOM   2667  C   SER A 171       0.368  -9.121 -19.368  1.00 95.54           C  
ATOM   2668  CB  SER A 171      -1.351  -7.283 -19.172  1.00 95.54           C  
ATOM   2669  HB2 SER A 171      -2.159  -7.883 -19.590  1.00 95.54           H  
ATOM   2670  HB3 SER A 171      -1.785  -6.556 -18.486  1.00 95.54           H  
ATOM   2671  O   SER A 171      -0.146 -10.162 -19.778  1.00 95.54           O  
ATOM   2672  OG  SER A 171      -0.685  -6.607 -20.224  1.00 95.54           O  
ATOM   2673  HG  SER A 171       0.130  -6.234 -19.879  1.00 95.54           H  
ATOM   2674  N   LEU A 172       1.611  -8.774 -19.722  1.00 97.22           N  
ATOM   2675  H   LEU A 172       1.991  -7.922 -19.337  1.00 97.22           H  
ATOM   2676  CA  LEU A 172       2.389  -9.499 -20.733  1.00 97.22           C  
ATOM   2677  HA  LEU A 172       1.790  -9.537 -21.643  1.00 97.22           H  
ATOM   2678  C   LEU A 172       2.663 -10.968 -20.369  1.00 97.22           C  
ATOM   2679  CB  LEU A 172       3.694  -8.747 -21.042  1.00 97.22           C  
ATOM   2680  HB2 LEU A 172       4.155  -8.437 -20.105  1.00 97.22           H  
ATOM   2681  HB3 LEU A 172       4.385  -9.419 -21.552  1.00 97.22           H  
ATOM   2682  O   LEU A 172       2.435 -11.820 -21.228  1.00 97.22           O  
ATOM   2683  CG  LEU A 172       3.508  -7.494 -21.903  1.00 97.22           C  
ATOM   2684  HG  LEU A 172       2.702  -6.877 -21.507  1.00 97.22           H  
ATOM   2685  CD1 LEU A 172       4.804  -6.692 -21.887  1.00 97.22           C  
ATOM   2686 HD11 LEU A 172       5.631  -7.303 -22.249  1.00 97.22           H  
ATOM   2687 HD12 LEU A 172       5.018  -6.364 -20.869  1.00 97.22           H  
ATOM   2688 HD13 LEU A 172       4.675  -5.819 -22.527  1.00 97.22           H  
ATOM   2689  CD2 LEU A 172       3.169  -7.807 -23.359  1.00 97.22           C  
ATOM   2690 HD21 LEU A 172       3.974  -8.390 -23.807  1.00 97.22           H  
ATOM   2691 HD22 LEU A 172       3.043  -6.877 -23.914  1.00 97.22           H  
ATOM   2692 HD23 LEU A 172       2.236  -8.367 -23.420  1.00 97.22           H  
ATOM   2693  N   PRO A 173       3.073 -11.330 -19.135  1.00 92.93           N  
ATOM   2694  CA  PRO A 173       3.236 -12.732 -18.762  1.00 92.93           C  
ATOM   2695  HA  PRO A 173       3.935 -13.203 -19.453  1.00 92.93           H  
ATOM   2696  C   PRO A 173       1.908 -13.497 -18.799  1.00 92.93           C  
ATOM   2697  CB  PRO A 173       3.848 -12.719 -17.355  1.00 92.93           C  
ATOM   2698  HB2 PRO A 173       4.570 -13.526 -17.226  1.00 92.93           H  
ATOM   2699  HB3 PRO A 173       3.064 -12.788 -16.601  1.00 92.93           H  
ATOM   2700  O   PRO A 173       1.888 -14.663 -19.183  1.00 92.93           O  
ATOM   2701  CG  PRO A 173       4.512 -11.347 -17.263  1.00 92.93           C  
ATOM   2702  HG2 PRO A 173       4.617 -11.007 -16.233  1.00 92.93           H  
ATOM   2703  HG3 PRO A 173       5.477 -11.366 -17.771  1.00 92.93           H  
ATOM   2704  CD  PRO A 173       3.531 -10.486 -18.047  1.00 92.93           C  
ATOM   2705  HD2 PRO A 173       4.024  -9.580 -18.399  1.00 92.93           H  
ATOM   2706  HD3 PRO A 173       2.685 -10.224 -17.411  1.00 92.93           H  
ATOM   2707  N   ALA A 174       0.790 -12.846 -18.459  1.00 92.80           N  
ATOM   2708  H   ALA A 174       0.849 -11.865 -18.223  1.00 92.80           H  
ATOM   2709  CA  ALA A 174      -0.537 -13.454 -18.532  1.00 92.80           C  
ATOM   2710  HA  ALA A 174      -0.516 -14.401 -17.994  1.00 92.80           H  
ATOM   2711  C   ALA A 174      -0.933 -13.771 -19.984  1.00 92.80           C  
ATOM   2712  CB  ALA A 174      -1.544 -12.527 -17.838  1.00 92.80           C  
ATOM   2713  HB1 ALA A 174      -1.594 -11.560 -18.337  1.00 92.80           H  
ATOM   2714  HB2 ALA A 174      -1.258 -12.376 -16.797  1.00 92.80           H  
ATOM   2715  HB3 ALA A 174      -2.538 -12.974 -17.871  1.00 92.80           H  
ATOM   2716  O   ALA A 174      -1.406 -14.870 -20.269  1.00 92.80           O  
ATOM   2717  N   PHE A 175      -0.673 -12.857 -20.923  1.00 95.13           N  
ATOM   2718  H   PHE A 175      -0.330 -11.949 -20.644  1.00 95.13           H  
ATOM   2719  CA  PHE A 175      -0.881 -13.134 -22.346  1.00 95.13           C  
ATOM   2720  HA  PHE A 175      -1.850 -13.623 -22.447  1.00 95.13           H  
ATOM   2721  C   PHE A 175       0.146 -14.119 -22.927  1.00 95.13           C  
ATOM   2722  CB  PHE A 175      -0.942 -11.825 -23.139  1.00 95.13           C  
ATOM   2723  HB2 PHE A 175       0.006 -11.299 -23.027  1.00 95.13           H  
ATOM   2724  HB3 PHE A 175      -1.066 -12.070 -24.193  1.00 95.13           H  
ATOM   2725  O   PHE A 175      -0.188 -14.858 -23.851  1.00 95.13           O  
ATOM   2726  CG  PHE A 175      -2.088 -10.911 -22.743  1.00 95.13           C  
ATOM   2727  CD1 PHE A 175      -3.408 -11.407 -22.689  1.00 95.13           C  
ATOM   2728  HD1 PHE A 175      -3.614 -12.438 -22.935  1.00 95.13           H  
ATOM   2729  CD2 PHE A 175      -1.843  -9.558 -22.448  1.00 95.13           C  
ATOM   2730  HD2 PHE A 175      -0.837  -9.166 -22.484  1.00 95.13           H  
ATOM   2731  CE1 PHE A 175      -4.469 -10.562 -22.320  1.00 95.13           C  
ATOM   2732  HE1 PHE A 175      -5.476 -10.948 -22.268  1.00 95.13           H  
ATOM   2733  CE2 PHE A 175      -2.906  -8.711 -22.092  1.00 95.13           C  
ATOM   2734  HE2 PHE A 175      -2.712  -7.674 -21.858  1.00 95.13           H  
ATOM   2735  CZ  PHE A 175      -4.215  -9.214 -22.021  1.00 95.13           C  
ATOM   2736  HZ  PHE A 175      -5.029  -8.566 -21.728  1.00 95.13           H  
ATOM   2737  N   GLY A 176       1.352 -14.194 -22.351  1.00 93.38           N  
ATOM   2738  H   GLY A 176       1.590 -13.497 -21.661  1.00 93.38           H  
ATOM   2739  CA  GLY A 176       2.335 -15.250 -22.627  1.00 93.38           C  
ATOM   2740  HA2 GLY A 176       2.665 -15.216 -23.665  1.00 93.38           H  
ATOM   2741  HA3 GLY A 176       3.202 -15.109 -21.982  1.00 93.38           H  
ATOM   2742  C   GLY A 176       1.773 -16.640 -22.364  1.00 93.38           C  
ATOM   2743  O   GLY A 176       1.852 -17.514 -23.223  1.00 93.38           O  
ATOM   2744  N   ILE A 177       1.107 -16.804 -21.222  1.00 91.89           N  
ATOM   2745  H   ILE A 177       1.122 -16.049 -20.551  1.00 91.89           H  
ATOM   2746  CA  ILE A 177       0.430 -18.051 -20.858  1.00 91.89           C  
ATOM   2747  HA  ILE A 177       1.126 -18.884 -20.968  1.00 91.89           H  
ATOM   2748  C   ILE A 177      -0.760 -18.321 -21.778  1.00 91.89           C  
ATOM   2749  CB  ILE A 177      -0.018 -17.984 -19.393  1.00 91.89           C  
ATOM   2750  HB  ILE A 177      -0.623 -17.087 -19.262  1.00 91.89           H  
ATOM   2751  O   ILE A 177      -0.967 -19.455 -22.191  1.00 91.89           O  
ATOM   2752  CG1 ILE A 177       1.213 -17.904 -18.460  1.00 91.89           C  
ATOM   2753 HG12 ILE A 177       1.962 -17.239 -18.890  1.00 91.89           H  
ATOM   2754 HG13 ILE A 177       1.680 -18.885 -18.382  1.00 91.89           H  
ATOM   2755  CG2 ILE A 177      -0.889 -19.198 -19.045  1.00 91.89           C  
ATOM   2756 HG21 ILE A 177      -0.311 -20.118 -19.130  1.00 91.89           H  
ATOM   2757 HG22 ILE A 177      -1.262 -19.079 -18.028  1.00 91.89           H  
ATOM   2758 HG23 ILE A 177      -1.770 -19.270 -19.683  1.00 91.89           H  
ATOM   2759  CD1 ILE A 177       0.902 -17.370 -17.060  1.00 91.89           C  
ATOM   2760 HD11 ILE A 177       0.865 -18.195 -16.349  1.00 91.89           H  
ATOM   2761 HD12 ILE A 177       1.707 -16.699 -16.761  1.00 91.89           H  
ATOM   2762 HD13 ILE A 177      -0.035 -16.813 -17.048  1.00 91.89           H  
ATOM   2763  N   VAL A 178      -1.543 -17.297 -22.134  1.00 92.19           N  
ATOM   2764  H   VAL A 178      -1.357 -16.388 -21.735  1.00 92.19           H  
ATOM   2765  CA  VAL A 178      -2.624 -17.457 -23.122  1.00 92.19           C  
ATOM   2766  HA  VAL A 178      -3.340 -18.184 -22.738  1.00 92.19           H  
ATOM   2767  C   VAL A 178      -2.073 -18.046 -24.425  1.00 92.19           C  
ATOM   2768  CB  VAL A 178      -3.361 -16.123 -23.353  1.00 92.19           C  
ATOM   2769  HB  VAL A 178      -2.630 -15.320 -23.440  1.00 92.19           H  
ATOM   2770  O   VAL A 178      -2.634 -19.020 -24.921  1.00 92.19           O  
ATOM   2771  CG1 VAL A 178      -4.200 -16.094 -24.633  1.00 92.19           C  
ATOM   2772 HG11 VAL A 178      -4.859 -15.226 -24.641  1.00 92.19           H  
ATOM   2773 HG12 VAL A 178      -3.544 -16.037 -25.502  1.00 92.19           H  
ATOM   2774 HG13 VAL A 178      -4.784 -17.012 -24.705  1.00 92.19           H  
ATOM   2775  CG2 VAL A 178      -4.276 -15.808 -22.161  1.00 92.19           C  
ATOM   2776 HG21 VAL A 178      -3.698 -15.823 -21.237  1.00 92.19           H  
ATOM   2777 HG22 VAL A 178      -5.071 -16.551 -22.093  1.00 92.19           H  
ATOM   2778 HG23 VAL A 178      -4.717 -14.819 -22.281  1.00 92.19           H  
ATOM   2779  N   ALA A 179      -0.955 -17.522 -24.937  1.00 91.99           N  
ATOM   2780  H   ALA A 179      -0.519 -16.743 -24.465  1.00 91.99           H  
ATOM   2781  CA  ALA A 179      -0.309 -18.051 -26.137  1.00 91.99           C  
ATOM   2782  HA  ALA A 179      -1.046 -18.077 -26.940  1.00 91.99           H  
ATOM   2783  C   ALA A 179       0.201 -19.493 -25.942  1.00 91.99           C  
ATOM   2784  CB  ALA A 179       0.819 -17.095 -26.549  1.00 91.99           C  
ATOM   2785  HB1 ALA A 179       0.455 -16.068 -26.575  1.00 91.99           H  
ATOM   2786  HB2 ALA A 179       1.181 -17.371 -27.540  1.00 91.99           H  
ATOM   2787  HB3 ALA A 179       1.645 -17.158 -25.841  1.00 91.99           H  
ATOM   2788  O   ALA A 179      -0.061 -20.350 -26.786  1.00 91.99           O  
ATOM   2789  N   ALA A 180       0.861 -19.779 -24.814  1.00 88.75           N  
ATOM   2790  H   ALA A 180       1.050 -19.036 -24.156  1.00 88.75           H  
ATOM   2791  CA  ALA A 180       1.403 -21.103 -24.517  1.00 88.75           C  
ATOM   2792  HA  ALA A 180       2.044 -21.402 -25.347  1.00 88.75           H  
ATOM   2793  C   ALA A 180       0.310 -22.171 -24.398  1.00 88.75           C  
ATOM   2794  CB  ALA A 180       2.253 -21.019 -23.245  1.00 88.75           C  
ATOM   2795  HB1 ALA A 180       1.640 -20.733 -22.390  1.00 88.75           H  
ATOM   2796  HB2 ALA A 180       2.706 -21.989 -23.038  1.00 88.75           H  
ATOM   2797  HB3 ALA A 180       3.048 -20.285 -23.382  1.00 88.75           H  
ATOM   2798  O   ALA A 180       0.366 -23.196 -25.074  1.00 88.75           O  
ATOM   2799  N   VAL A 181      -0.743 -21.907 -23.623  1.00 89.18           N  
ATOM   2800  H   VAL A 181      -0.730 -21.053 -23.083  1.00 89.18           H  
ATOM   2801  CA  VAL A 181      -1.871 -22.832 -23.459  1.00 89.18           C  
ATOM   2802  HA  VAL A 181      -1.488 -23.778 -23.077  1.00 89.18           H  
ATOM   2803  C   VAL A 181      -2.538 -23.121 -24.803  1.00 89.18           C  
ATOM   2804  CB  VAL A 181      -2.885 -22.274 -22.447  1.00 89.18           C  
ATOM   2805  HB  VAL A 181      -3.183 -21.271 -22.750  1.00 89.18           H  
ATOM   2806  O   VAL A 181      -2.827 -24.277 -25.103  1.00 89.18           O  
ATOM   2807  CG1 VAL A 181      -4.139 -23.150 -22.361  1.00 89.18           C  
ATOM   2808 HG11 VAL A 181      -4.727 -23.074 -23.276  1.00 89.18           H  
ATOM   2809 HG12 VAL A 181      -4.754 -22.837 -21.518  1.00 89.18           H  
ATOM   2810 HG13 VAL A 181      -3.845 -24.190 -22.216  1.00 89.18           H  
ATOM   2811  CG2 VAL A 181      -2.287 -22.208 -21.037  1.00 89.18           C  
ATOM   2812 HG21 VAL A 181      -2.149 -23.211 -20.634  1.00 89.18           H  
ATOM   2813 HG22 VAL A 181      -2.955 -21.638 -20.391  1.00 89.18           H  
ATOM   2814 HG23 VAL A 181      -1.315 -21.715 -21.045  1.00 89.18           H  
ATOM   2815  N   MET A 182      -2.734 -22.106 -25.650  1.00 90.19           N  
ATOM   2816  H   MET A 182      -2.441 -21.180 -25.373  1.00 90.19           H  
ATOM   2817  CA  MET A 182      -3.278 -22.302 -26.996  1.00 90.19           C  
ATOM   2818  HA  MET A 182      -4.245 -22.800 -26.916  1.00 90.19           H  
ATOM   2819  C   MET A 182      -2.377 -23.209 -27.850  1.00 90.19           C  
ATOM   2820  CB  MET A 182      -3.485 -20.940 -27.666  1.00 90.19           C  
ATOM   2821  HB2 MET A 182      -2.570 -20.352 -27.597  1.00 90.19           H  
ATOM   2822  HB3 MET A 182      -3.709 -21.095 -28.722  1.00 90.19           H  
ATOM   2823  O   MET A 182      -2.876 -24.152 -28.467  1.00 90.19           O  
ATOM   2824  CG  MET A 182      -4.643 -20.148 -27.056  1.00 90.19           C  
ATOM   2825  HG2 MET A 182      -5.575 -20.692 -27.214  1.00 90.19           H  
ATOM   2826  HG3 MET A 182      -4.498 -20.062 -25.979  1.00 90.19           H  
ATOM   2827  SD  MET A 182      -4.782 -18.484 -27.760  1.00 90.19           S  
ATOM   2828  CE  MET A 182      -6.136 -18.790 -28.906  1.00 90.19           C  
ATOM   2829  HE1 MET A 182      -7.064 -18.860 -28.338  1.00 90.19           H  
ATOM   2830  HE2 MET A 182      -5.959 -19.733 -29.423  1.00 90.19           H  
ATOM   2831  HE3 MET A 182      -6.213 -17.967 -29.617  1.00 90.19           H  
ATOM   2832  N   GLY A 183      -1.058 -22.990 -27.844  1.00 87.37           N  
ATOM   2833  H   GLY A 183      -0.693 -22.211 -27.316  1.00 87.37           H  
ATOM   2834  CA  GLY A 183      -0.104 -23.858 -28.541  1.00 87.37           C  
ATOM   2835  HA2 GLY A 183      -0.318 -23.853 -29.610  1.00 87.37           H  
ATOM   2836  HA3 GLY A 183       0.901 -23.462 -28.392  1.00 87.37           H  
ATOM   2837  C   GLY A 183      -0.137 -25.311 -28.044  1.00 87.37           C  
ATOM   2838  O   GLY A 183      -0.155 -26.240 -28.850  1.00 87.37           O  
ATOM   2839  N   VAL A 184      -0.251 -25.522 -26.729  1.00 87.34           N  
ATOM   2840  H   VAL A 184      -0.207 -24.721 -26.115  1.00 87.34           H  
ATOM   2841  CA  VAL A 184      -0.366 -26.863 -26.127  1.00 87.34           C  
ATOM   2842  HA  VAL A 184       0.445 -27.485 -26.508  1.00 87.34           H  
ATOM   2843  C   VAL A 184      -1.676 -27.549 -26.525  1.00 87.34           C  
ATOM   2844  CB  VAL A 184      -0.228 -26.791 -24.596  1.00 87.34           C  
ATOM   2845  HB  VAL A 184      -0.962 -26.086 -24.206  1.00 87.34           H  
ATOM   2846  O   VAL A 184      -1.661 -28.721 -26.891  1.00 87.34           O  
ATOM   2847  CG1 VAL A 184      -0.455 -28.155 -23.928  1.00 87.34           C  
ATOM   2848 HG11 VAL A 184      -1.497 -28.458 -24.031  1.00 87.34           H  
ATOM   2849 HG12 VAL A 184      -0.224 -28.095 -22.864  1.00 87.34           H  
ATOM   2850 HG13 VAL A 184       0.186 -28.909 -24.385  1.00 87.34           H  
ATOM   2851  CG2 VAL A 184       1.170 -26.316 -24.191  1.00 87.34           C  
ATOM   2852 HG21 VAL A 184       1.921 -27.046 -24.493  1.00 87.34           H  
ATOM   2853 HG22 VAL A 184       1.202 -26.165 -23.112  1.00 87.34           H  
ATOM   2854 HG23 VAL A 184       1.414 -25.364 -24.661  1.00 87.34           H  
ATOM   2855  N   VAL A 185      -2.804 -26.829 -26.530  1.00 86.89           N  
ATOM   2856  H   VAL A 185      -2.760 -25.876 -26.196  1.00 86.89           H  
ATOM   2857  CA  VAL A 185      -4.097 -27.352 -27.014  1.00 86.89           C  
ATOM   2858  HA  VAL A 185      -4.365 -28.231 -26.428  1.00 86.89           H  
ATOM   2859  C   VAL A 185      -3.995 -27.807 -28.472  1.00 86.89           C  
ATOM   2860  CB  VAL A 185      -5.207 -26.291 -26.841  1.00 86.89           C  
ATOM   2861  HB  VAL A 185      -4.854 -25.335 -27.227  1.00 86.89           H  
ATOM   2862  O   VAL A 185      -4.538 -28.851 -28.831  1.00 86.89           O  
ATOM   2863  CG1 VAL A 185      -6.519 -26.629 -27.566  1.00 86.89           C  
ATOM   2864 HG11 VAL A 185      -7.266 -25.866 -27.350  1.00 86.89           H  
ATOM   2865 HG12 VAL A 185      -6.368 -26.662 -28.645  1.00 86.89           H  
ATOM   2866 HG13 VAL A 185      -6.906 -27.591 -27.227  1.00 86.89           H  
ATOM   2867  CG2 VAL A 185      -5.547 -26.120 -25.358  1.00 86.89           C  
ATOM   2868 HG21 VAL A 185      -4.654 -25.876 -24.782  1.00 86.89           H  
ATOM   2869 HG22 VAL A 185      -6.280 -25.324 -25.226  1.00 86.89           H  
ATOM   2870 HG23 VAL A 185      -5.956 -27.054 -24.971  1.00 86.89           H  
ATOM   2871  N   HIS A 186      -3.275 -27.061 -29.316  1.00 85.18           N  
ATOM   2872  H   HIS A 186      -2.819 -26.233 -28.959  1.00 85.18           H  
ATOM   2873  CA  HIS A 186      -3.028 -27.463 -30.702  1.00 85.18           C  
ATOM   2874  HA  HIS A 186      -3.984 -27.713 -31.163  1.00 85.18           H  
ATOM   2875  C   HIS A 186      -2.157 -28.727 -30.803  1.00 85.18           C  
ATOM   2876  CB  HIS A 186      -2.420 -26.288 -31.477  1.00 85.18           C  
ATOM   2877  HB2 HIS A 186      -3.147 -25.477 -31.522  1.00 85.18           H  
ATOM   2878  HB3 HIS A 186      -1.534 -25.922 -30.959  1.00 85.18           H  
ATOM   2879  O   HIS A 186      -2.502 -29.636 -31.560  1.00 85.18           O  
ATOM   2880  CG  HIS A 186      -2.034 -26.653 -32.885  1.00 85.18           C  
ATOM   2881  CD2 HIS A 186      -0.766 -26.683 -33.401  1.00 85.18           C  
ATOM   2882  HD2 HIS A 186       0.141 -26.424 -32.876  1.00 85.18           H  
ATOM   2883  ND1 HIS A 186      -2.886 -27.082 -33.878  1.00 85.18           N  
ATOM   2884  HD1 HIS A 186      -3.878 -27.249 -33.793  1.00 85.18           H  
ATOM   2885  CE1 HIS A 186      -2.151 -27.348 -34.968  1.00 85.18           C  
ATOM   2886  HE1 HIS A 186      -2.543 -27.707 -35.909  1.00 85.18           H  
ATOM   2887  NE2 HIS A 186      -0.853 -27.131 -34.722  1.00 85.18           N  
ATOM   2888  N   ALA A 187      -1.080 -28.816 -30.015  1.00 83.17           N  
ATOM   2889  H   ALA A 187      -0.838 -28.028 -29.432  1.00 83.17           H  
ATOM   2890  CA  ALA A 187      -0.201 -29.986 -29.985  1.00 83.17           C  
ATOM   2891  HA  ALA A 187       0.187 -30.157 -30.989  1.00 83.17           H  
ATOM   2892  C   ALA A 187      -0.950 -31.262 -29.558  1.00 83.17           C  
ATOM   2893  CB  ALA A 187       0.979 -29.685 -29.051  1.00 83.17           C  
ATOM   2894  HB1 ALA A 187       1.708 -30.493 -29.118  1.00 83.17           H  
ATOM   2895  HB2 ALA A 187       1.456 -28.747 -29.335  1.00 83.17           H  
ATOM   2896  HB3 ALA A 187       0.635 -29.604 -28.020  1.00 83.17           H  
ATOM   2897  O   ALA A 187      -0.857 -32.294 -30.222  1.00 83.17           O  
ATOM   2898  N   LEU A 188      -1.761 -31.172 -28.500  1.00 80.62           N  
ATOM   2899  H   LEU A 188      -1.787 -30.294 -28.001  1.00 80.62           H  
ATOM   2900  CA  LEU A 188      -2.554 -32.288 -27.974  1.00 80.62           C  
ATOM   2901  HA  LEU A 188      -1.897 -33.138 -27.792  1.00 80.62           H  
ATOM   2902  C   LEU A 188      -3.637 -32.780 -28.946  1.00 80.62           C  
ATOM   2903  CB  LEU A 188      -3.200 -31.842 -26.655  1.00 80.62           C  
ATOM   2904  HB2 LEU A 188      -3.710 -30.895 -26.833  1.00 80.62           H  
ATOM   2905  HB3 LEU A 188      -3.949 -32.583 -26.378  1.00 80.62           H  
ATOM   2906  O   LEU A 188      -3.986 -33.958 -28.927  1.00 80.62           O  
ATOM   2907  CG  LEU A 188      -2.239 -31.674 -25.466  1.00 80.62           C  
ATOM   2908  HG  LEU A 188      -1.423 -31.003 -25.733  1.00 80.62           H  
ATOM   2909  CD1 LEU A 188      -3.010 -31.068 -24.294  1.00 80.62           C  
ATOM   2910 HD11 LEU A 188      -3.828 -31.731 -24.013  1.00 80.62           H  
ATOM   2911 HD12 LEU A 188      -2.340 -30.934 -23.444  1.00 80.62           H  
ATOM   2912 HD13 LEU A 188      -3.411 -30.097 -24.584  1.00 80.62           H  
ATOM   2913  CD2 LEU A 188      -1.641 -33.006 -25.008  1.00 80.62           C  
ATOM   2914 HD21 LEU A 188      -1.014 -32.844 -24.131  1.00 80.62           H  
ATOM   2915 HD22 LEU A 188      -2.436 -33.707 -24.757  1.00 80.62           H  
ATOM   2916 HD23 LEU A 188      -1.018 -33.429 -25.797  1.00 80.62           H  
ATOM   2917  N   GLY A 189      -4.139 -31.910 -29.830  1.00 76.68           N  
ATOM   2918  H   GLY A 189      -3.836 -30.948 -29.774  1.00 76.68           H  
ATOM   2919  CA  GLY A 189      -5.070 -32.291 -30.896  1.00 76.68           C  
ATOM   2920  HA2 GLY A 189      -5.458 -31.385 -31.362  1.00 76.68           H  
ATOM   2921  HA3 GLY A 189      -5.903 -32.844 -30.462  1.00 76.68           H  
ATOM   2922  C   GLY A 189      -4.449 -33.160 -31.997  1.00 76.68           C  
ATOM   2923  O   GLY A 189      -5.181 -33.671 -32.839  1.00 76.68           O  
ATOM   2924  N   SER A 190      -3.123 -33.324 -31.997  1.00 75.36           N  
ATOM   2925  H   SER A 190      -2.589 -32.881 -31.262  1.00 75.36           H  
ATOM   2926  CA  SER A 190      -2.373 -34.148 -32.953  1.00 75.36           C  
ATOM   2927  HA  SER A 190      -3.071 -34.676 -33.603  1.00 75.36           H  
ATOM   2928  C   SER A 190      -1.538 -35.229 -32.257  1.00 75.36           C  
ATOM   2929  CB  SER A 190      -1.482 -33.274 -33.834  1.00 75.36           C  
ATOM   2930  HB2 SER A 190      -0.656 -32.882 -33.240  1.00 75.36           H  
ATOM   2931  HB3 SER A 190      -1.087 -33.916 -34.621  1.00 75.36           H  
ATOM   2932  O   SER A 190      -0.450 -35.566 -32.721  1.00 75.36           O  
ATOM   2933  OG  SER A 190      -2.178 -32.194 -34.432  1.00 75.36           O  
ATOM   2934  HG  SER A 190      -2.499 -31.648 -33.711  1.00 75.36           H  
ATOM   2935  N   ALA A 191      -2.010 -35.739 -31.113  1.00 70.47           N  
ATOM   2936  H   ALA A 191      -2.896 -35.393 -30.774  1.00 70.47           H  
ATOM   2937  CA  ALA A 191      -1.293 -36.696 -30.260  1.00 70.47           C  
ATOM   2938  HA  ALA A 191      -0.334 -36.259 -29.984  1.00 70.47           H  
ATOM   2939  C   ALA A 191      -0.973 -38.055 -30.927  1.00 70.47           C  
ATOM   2940  CB  ALA A 191      -2.106 -36.867 -28.972  1.00 70.47           C  
ATOM   2941  HB1 ALA A 191      -2.105 -35.932 -28.412  1.00 70.47           H  
ATOM   2942  HB2 ALA A 191      -3.135 -37.131 -29.217  1.00 70.47           H  
ATOM   2943  HB3 ALA A 191      -1.667 -37.650 -28.355  1.00 70.47           H  
ATOM   2944  O   ALA A 191      -0.270 -38.871 -30.338  1.00 70.47           O  
ATOM   2945  N   ASP A 192      -1.473 -38.302 -32.140  1.00 70.55           N  
ATOM   2946  H   ASP A 192      -2.025 -37.584 -32.588  1.00 70.55           H  
ATOM   2947  CA  ASP A 192      -1.133 -39.437 -33.004  1.00 70.55           C  
ATOM   2948  HA  ASP A 192      -1.008 -40.324 -32.384  1.00 70.55           H  
ATOM   2949  C   ASP A 192       0.182 -39.248 -33.783  1.00 70.55           C  
ATOM   2950  CB  ASP A 192      -2.311 -39.682 -33.967  1.00 70.55           C  
ATOM   2951  HB2 ASP A 192      -2.104 -40.581 -34.548  1.00 70.55           H  
ATOM   2952  HB3 ASP A 192      -3.209 -39.874 -33.380  1.00 70.55           H  
ATOM   2953  O   ASP A 192       0.695 -40.195 -34.384  1.00 70.55           O  
ATOM   2954  CG  ASP A 192      -2.593 -38.509 -34.925  1.00 70.55           C  
ATOM   2955  OD1 ASP A 192      -2.722 -37.362 -34.432  1.00 70.55           O  
ATOM   2956  OD2 ASP A 192      -2.716 -38.765 -36.143  1.00 70.55           O  
ATOM   2957  N   ARG A 193       0.741 -38.033 -33.785  1.00 76.12           N  
ATOM   2958  H   ARG A 193       0.275 -37.297 -33.275  1.00 76.12           H  
ATOM   2959  CA  ARG A 193       1.978 -37.723 -34.505  1.00 76.12           C  
ATOM   2960  HA  ARG A 193       1.886 -38.191 -35.485  1.00 76.12           H  
ATOM   2961  C   ARG A 193       3.211 -38.322 -33.821  1.00 76.12           C  
ATOM   2962  CB  ARG A 193       2.121 -36.213 -34.697  1.00 76.12           C  
ATOM   2963  HB2 ARG A 193       3.106 -35.991 -35.107  1.00 76.12           H  
ATOM   2964  HB3 ARG A 193       2.021 -35.709 -33.736  1.00 76.12           H  
ATOM   2965  O   ARG A 193       3.222 -38.511 -32.605  1.00 76.12           O  
ATOM   2966  CG  ARG A 193       1.062 -35.684 -35.665  1.00 76.12           C  
ATOM   2967  HG2 ARG A 193       0.062 -35.889 -35.284  1.00 76.12           H  
ATOM   2968  HG3 ARG A 193       1.181 -36.170 -36.633  1.00 76.12           H  
ATOM   2969  CD  ARG A 193       1.254 -34.181 -35.828  1.00 76.12           C  
ATOM   2970  HD2 ARG A 193       1.193 -33.705 -34.850  1.00 76.12           H  
ATOM   2971  HD3 ARG A 193       2.251 -34.007 -36.234  1.00 76.12           H  
ATOM   2972  NE  ARG A 193       0.231 -33.618 -36.719  1.00 76.12           N  
ATOM   2973  HE  ARG A 193      -0.637 -34.131 -36.772  1.00 76.12           H  
ATOM   2974  NH1 ARG A 193       1.374 -31.741 -37.407  1.00 76.12           N  
ATOM   2975 HH11 ARG A 193       2.142 -32.163 -37.908  1.00 76.12           H  
ATOM   2976 HH12 ARG A 193       1.775 -31.609 -36.489  1.00 76.12           H  
ATOM   2977  NH2 ARG A 193      -0.679 -32.060 -38.100  1.00 76.12           N  
ATOM   2978 HH21 ARG A 193      -1.577 -32.515 -38.022  1.00 76.12           H  
ATOM   2979 HH22 ARG A 193      -0.549 -31.149 -38.515  1.00 76.12           H  
ATOM   2980  CZ  ARG A 193       0.323 -32.500 -37.406  1.00 76.12           C  
ATOM   2981  N   PRO A 194       4.289 -38.587 -34.582  1.00 73.07           N  
ATOM   2982  CA  PRO A 194       5.534 -39.088 -34.020  1.00 73.07           C  
ATOM   2983  HA  PRO A 194       5.348 -40.082 -33.613  1.00 73.07           H  
ATOM   2984  C   PRO A 194       6.091 -38.181 -32.921  1.00 73.07           C  
ATOM   2985  CB  PRO A 194       6.515 -39.189 -35.191  1.00 73.07           C  
ATOM   2986  HB2 PRO A 194       7.093 -38.269 -35.279  1.00 73.07           H  
ATOM   2987  HB3 PRO A 194       7.179 -40.048 -35.088  1.00 73.07           H  
ATOM   2988  O   PRO A 194       5.937 -36.958 -32.955  1.00 73.07           O  
ATOM   2989  CG  PRO A 194       5.605 -39.321 -36.409  1.00 73.07           C  
ATOM   2990  HG2 PRO A 194       6.085 -38.956 -37.317  1.00 73.07           H  
ATOM   2991  HG3 PRO A 194       5.296 -40.360 -36.525  1.00 73.07           H  
ATOM   2992  CD  PRO A 194       4.399 -38.470 -36.029  1.00 73.07           C  
ATOM   2993  HD2 PRO A 194       4.579 -37.430 -36.300  1.00 73.07           H  
ATOM   2994  HD3 PRO A 194       3.516 -38.849 -36.544  1.00 73.07           H  
ATOM   2995  N   ALA A 195       6.837 -38.797 -32.006  1.00 70.21           N  
ATOM   2996  H   ALA A 195       6.878 -39.805 -32.038  1.00 70.21           H  
ATOM   2997  CA  ALA A 195       7.459 -38.153 -30.857  1.00 70.21           C  
ATOM   2998  HA  ALA A 195       6.668 -37.936 -30.138  1.00 70.21           H  
ATOM   2999  C   ALA A 195       8.172 -36.827 -31.184  1.00 70.21           C  
ATOM   3000  CB  ALA A 195       8.432 -39.188 -30.267  1.00 70.21           C  
ATOM   3001  HB1 ALA A 195       9.047 -39.625 -31.054  1.00 70.21           H  
ATOM   3002  HB2 ALA A 195       7.865 -39.977 -29.774  1.00 70.21           H  
ATOM   3003  HB3 ALA A 195       9.111 -38.734 -29.544  1.00 70.21           H  
ATOM   3004  O   ALA A 195       7.939 -35.810 -30.532  1.00 70.21           O  
ATOM   3005  N   ALA A 196       8.991 -36.819 -32.239  1.00 74.02           N  
ATOM   3006  H   ALA A 196       9.152 -37.690 -32.725  1.00 74.02           H  
ATOM   3007  CA  ALA A 196       9.737 -35.638 -32.666  1.00 74.02           C  
ATOM   3008  HA  ALA A 196      10.330 -35.275 -31.827  1.00 74.02           H  
ATOM   3009  C   ALA A 196       8.833 -34.472 -33.111  1.00 74.02           C  
ATOM   3010  CB  ALA A 196      10.694 -36.064 -33.786  1.00 74.02           C  
ATOM   3011  HB1 ALA A 196      11.357 -36.852 -33.429  1.00 74.02           H  
ATOM   3012  HB2 ALA A 196      11.303 -35.210 -34.084  1.00 74.02           H  
ATOM   3013  HB3 ALA A 196      10.132 -36.420 -34.649  1.00 74.02           H  
ATOM   3014  O   ALA A 196       9.133 -33.313 -32.830  1.00 74.02           O  
ATOM   3015  N   GLU A 197       7.714 -34.764 -33.779  1.00 80.34           N  
ATOM   3016  H   GLU A 197       7.427 -35.729 -33.853  1.00 80.34           H  
ATOM   3017  CA  GLU A 197       6.790 -33.734 -34.263  1.00 80.34           C  
ATOM   3018  HA  GLU A 197       7.374 -32.913 -34.680  1.00 80.34           H  
ATOM   3019  C   GLU A 197       5.956 -33.154 -33.112  1.00 80.34           C  
ATOM   3020  CB  GLU A 197       5.923 -34.325 -35.385  1.00 80.34           C  
ATOM   3021  HB2 GLU A 197       6.569 -34.892 -36.056  1.00 80.34           H  
ATOM   3022  HB3 GLU A 197       5.187 -35.004 -34.954  1.00 80.34           H  
ATOM   3023  O   GLU A 197       5.769 -31.940 -33.032  1.00 80.34           O  
ATOM   3024  CG  GLU A 197       5.218 -33.233 -36.203  1.00 80.34           C  
ATOM   3025  HG2 GLU A 197       5.969 -32.540 -36.583  1.00 80.34           H  
ATOM   3026  HG3 GLU A 197       4.549 -32.678 -35.544  1.00 80.34           H  
ATOM   3027  CD  GLU A 197       4.403 -33.779 -37.386  1.00 80.34           C  
ATOM   3028  OE1 GLU A 197       3.661 -32.964 -37.988  1.00 80.34           O  
ATOM   3029  OE2 GLU A 197       4.433 -34.999 -37.648  1.00 80.34           O  
ATOM   3030  N   LEU A 198       5.529 -33.999 -32.168  1.00 82.00           N  
ATOM   3031  H   LEU A 198       5.712 -34.985 -32.287  1.00 82.00           H  
ATOM   3032  CA  LEU A 198       4.850 -33.549 -30.950  1.00 82.00           C  
ATOM   3033  HA  LEU A 198       4.042 -32.874 -31.232  1.00 82.00           H  
ATOM   3034  C   LEU A 198       5.762 -32.730 -30.039  1.00 82.00           C  
ATOM   3035  CB  LEU A 198       4.281 -34.765 -30.202  1.00 82.00           C  
ATOM   3036  HB2 LEU A 198       5.031 -35.555 -30.171  1.00 82.00           H  
ATOM   3037  HB3 LEU A 198       4.051 -34.480 -29.175  1.00 82.00           H  
ATOM   3038  O   LEU A 198       5.354 -31.671 -29.558  1.00 82.00           O  
ATOM   3039  CG  LEU A 198       3.000 -35.298 -30.855  1.00 82.00           C  
ATOM   3040  HG  LEU A 198       3.209 -35.563 -31.891  1.00 82.00           H  
ATOM   3041  CD1 LEU A 198       2.514 -36.538 -30.125  1.00 82.00           C  
ATOM   3042 HD11 LEU A 198       2.082 -36.244 -29.169  1.00 82.00           H  
ATOM   3043 HD12 LEU A 198       1.754 -37.032 -30.730  1.00 82.00           H  
ATOM   3044 HD13 LEU A 198       3.333 -37.243 -29.985  1.00 82.00           H  
ATOM   3045  CD2 LEU A 198       1.890 -34.242 -30.793  1.00 82.00           C  
ATOM   3046 HD21 LEU A 198       1.875 -33.756 -29.817  1.00 82.00           H  
ATOM   3047 HD22 LEU A 198       0.917 -34.712 -30.942  1.00 82.00           H  
ATOM   3048 HD23 LEU A 198       2.024 -33.500 -31.579  1.00 82.00           H  
ATOM   3049  N   GLY A 199       7.006 -33.177 -29.846  1.00 80.86           N  
ATOM   3050  H   GLY A 199       7.266 -34.066 -30.248  1.00 80.86           H  
ATOM   3051  CA  GLY A 199       8.019 -32.434 -29.098  1.00 80.86           C  
ATOM   3052  HA2 GLY A 199       7.709 -32.338 -28.058  1.00 80.86           H  
ATOM   3053  HA3 GLY A 199       8.964 -32.976 -29.141  1.00 80.86           H  
ATOM   3054  C   GLY A 199       8.239 -31.038 -29.679  1.00 80.86           C  
ATOM   3055  O   GLY A 199       8.228 -30.057 -28.934  1.00 80.86           O  
ATOM   3056  N   ALA A 200       8.330 -30.925 -31.009  1.00 83.54           N  
ATOM   3057  H   ALA A 200       8.350 -31.764 -31.570  1.00 83.54           H  
ATOM   3058  CA  ALA A 200       8.445 -29.637 -31.686  1.00 83.54           C  
ATOM   3059  HA  ALA A 200       9.318 -29.121 -31.285  1.00 83.54           H  
ATOM   3060  C   ALA A 200       7.227 -28.731 -31.427  1.00 83.54           C  
ATOM   3061  CB  ALA A 200       8.682 -29.876 -33.181  1.00 83.54           C  
ATOM   3062  HB1 ALA A 200       9.574 -30.487 -33.320  1.00 83.54           H  
ATOM   3063  HB2 ALA A 200       7.827 -30.388 -33.622  1.00 83.54           H  
ATOM   3064  HB3 ALA A 200       8.823 -28.919 -33.685  1.00 83.54           H  
ATOM   3065  O   ALA A 200       7.405 -27.578 -31.043  1.00 83.54           O  
ATOM   3066  N   LEU A 201       5.992 -29.230 -31.555  1.00 84.49           N  
ATOM   3067  H   LEU A 201       5.886 -30.187 -31.858  1.00 84.49           H  
ATOM   3068  CA  LEU A 201       4.791 -28.412 -31.316  1.00 84.49           C  
ATOM   3069  HA  LEU A 201       4.832 -27.534 -31.961  1.00 84.49           H  
ATOM   3070  C   LEU A 201       4.717 -27.875 -29.878  1.00 84.49           C  
ATOM   3071  CB  LEU A 201       3.530 -29.228 -31.648  1.00 84.49           C  
ATOM   3072  HB2 LEU A 201       2.660 -28.674 -31.295  1.00 84.49           H  
ATOM   3073  HB3 LEU A 201       3.571 -30.171 -31.102  1.00 84.49           H  
ATOM   3074  O   LEU A 201       4.400 -26.703 -29.667  1.00 84.49           O  
ATOM   3075  CG  LEU A 201       3.322 -29.518 -33.144  1.00 84.49           C  
ATOM   3076  HG  LEU A 201       4.210 -29.995 -33.559  1.00 84.49           H  
ATOM   3077  CD1 LEU A 201       2.132 -30.462 -33.325  1.00 84.49           C  
ATOM   3078 HD11 LEU A 201       1.214 -29.978 -32.993  1.00 84.49           H  
ATOM   3079 HD12 LEU A 201       2.297 -31.373 -32.749  1.00 84.49           H  
ATOM   3080 HD13 LEU A 201       2.036 -30.726 -34.378  1.00 84.49           H  
ATOM   3081  CD2 LEU A 201       3.038 -28.244 -33.943  1.00 84.49           C  
ATOM   3082 HD21 LEU A 201       3.909 -27.588 -33.932  1.00 84.49           H  
ATOM   3083 HD22 LEU A 201       2.821 -28.501 -34.980  1.00 84.49           H  
ATOM   3084 HD23 LEU A 201       2.181 -27.717 -33.523  1.00 84.49           H  
ATOM   3085  N   ILE A 202       5.058 -28.702 -28.889  1.00 86.61           N  
ATOM   3086  H   ILE A 202       5.305 -29.653 -29.123  1.00 86.61           H  
ATOM   3087  CA  ILE A 202       5.086 -28.283 -27.480  1.00 86.61           C  
ATOM   3088  HA  ILE A 202       4.148 -27.780 -27.245  1.00 86.61           H  
ATOM   3089  C   ILE A 202       6.206 -27.267 -27.246  1.00 86.61           C  
ATOM   3090  CB  ILE A 202       5.220 -29.511 -26.558  1.00 86.61           C  
ATOM   3091  HB  ILE A 202       6.096 -30.082 -26.865  1.00 86.61           H  
ATOM   3092  O   ILE A 202       5.993 -26.264 -26.567  1.00 86.61           O  
ATOM   3093  CG1 ILE A 202       3.964 -30.396 -26.711  1.00 86.61           C  
ATOM   3094 HG12 ILE A 202       3.094 -29.873 -26.316  1.00 86.61           H  
ATOM   3095 HG13 ILE A 202       3.778 -30.598 -27.766  1.00 86.61           H  
ATOM   3096  CG2 ILE A 202       5.399 -29.092 -25.085  1.00 86.61           C  
ATOM   3097 HG21 ILE A 202       5.520 -29.974 -24.456  1.00 86.61           H  
ATOM   3098 HG22 ILE A 202       6.297 -28.487 -24.958  1.00 86.61           H  
ATOM   3099 HG23 ILE A 202       4.535 -28.520 -24.746  1.00 86.61           H  
ATOM   3100  CD1 ILE A 202       4.088 -31.751 -26.020  1.00 86.61           C  
ATOM   3101 HD11 ILE A 202       5.017 -32.240 -26.313  1.00 86.61           H  
ATOM   3102 HD12 ILE A 202       4.054 -31.631 -24.938  1.00 86.61           H  
ATOM   3103 HD13 ILE A 202       3.249 -32.370 -26.338  1.00 86.61           H  
ATOM   3104  N   ALA A 203       7.382 -27.479 -27.841  1.00 85.87           N  
ATOM   3105  H   ALA A 203       7.513 -28.322 -28.382  1.00 85.87           H  
ATOM   3106  CA  ALA A 203       8.488 -26.535 -27.752  1.00 85.87           C  
ATOM   3107  HA  ALA A 203       8.756 -26.415 -26.702  1.00 85.87           H  
ATOM   3108  C   ALA A 203       8.097 -25.152 -28.298  1.00 85.87           C  
ATOM   3109  CB  ALA A 203       9.690 -27.121 -28.499  1.00 85.87           C  
ATOM   3110  HB1 ALA A 203      10.578 -26.520 -28.302  1.00 85.87           H  
ATOM   3111  HB2 ALA A 203       9.877 -28.139 -28.158  1.00 85.87           H  
ATOM   3112  HB3 ALA A 203       9.502 -27.140 -29.572  1.00 85.87           H  
ATOM   3113  O   ALA A 203       8.372 -24.145 -27.650  1.00 85.87           O  
ATOM   3114  N   HIS A 204       7.400 -25.098 -29.439  1.00 84.83           N  
ATOM   3115  H   HIS A 204       7.196 -25.964 -29.918  1.00 84.83           H  
ATOM   3116  CA  HIS A 204       6.874 -23.849 -29.995  1.00 84.83           C  
ATOM   3117  HA  HIS A 204       7.698 -23.157 -30.169  1.00 84.83           H  
ATOM   3118  C   HIS A 204       5.908 -23.162 -29.016  1.00 84.83           C  
ATOM   3119  CB  HIS A 204       6.179 -24.123 -31.336  1.00 84.83           C  
ATOM   3120  HB2 HIS A 204       5.516 -24.983 -31.239  1.00 84.83           H  
ATOM   3121  HB3 HIS A 204       5.553 -23.261 -31.569  1.00 84.83           H  
ATOM   3122  O   HIS A 204       6.067 -21.975 -28.741  1.00 84.83           O  
ATOM   3123  CG  HIS A 204       7.093 -24.347 -32.518  1.00 84.83           C  
ATOM   3124  CD2 HIS A 204       8.166 -25.191 -32.632  1.00 84.83           C  
ATOM   3125  HD2 HIS A 204       8.589 -25.796 -31.844  1.00 84.83           H  
ATOM   3126  ND1 HIS A 204       6.990 -23.695 -33.720  1.00 84.83           N  
ATOM   3127  HD1 HIS A 204       6.379 -22.912 -33.906  1.00 84.83           H  
ATOM   3128  CE1 HIS A 204       7.956 -24.143 -34.536  1.00 84.83           C  
ATOM   3129  HE1 HIS A 204       8.122 -23.796 -35.545  1.00 84.83           H  
ATOM   3130  NE2 HIS A 204       8.711 -25.053 -33.914  1.00 84.83           N  
ATOM   3131  N   ALA A 205       4.980 -23.912 -28.413  1.00 84.62           N  
ATOM   3132  H   ALA A 205       4.896 -24.883 -28.676  1.00 84.62           H  
ATOM   3133  CA  ALA A 205       4.029 -23.370 -27.443  1.00 84.62           C  
ATOM   3134  HA  ALA A 205       3.440 -22.595 -27.933  1.00 84.62           H  
ATOM   3135  C   ALA A 205       4.722 -22.732 -26.223  1.00 84.62           C  
ATOM   3136  CB  ALA A 205       3.096 -24.508 -27.020  1.00 84.62           C  
ATOM   3137  HB1 ALA A 205       2.286 -24.093 -26.420  1.00 84.62           H  
ATOM   3138  HB2 ALA A 205       3.634 -25.244 -26.422  1.00 84.62           H  
ATOM   3139  HB3 ALA A 205       2.685 -25.000 -27.902  1.00 84.62           H  
ATOM   3140  O   ALA A 205       4.374 -21.628 -25.799  1.00 84.62           O  
ATOM   3141  N   MET A 206       5.764 -23.380 -25.696  1.00 87.39           N  
ATOM   3142  H   MET A 206       5.998 -24.283 -26.083  1.00 87.39           H  
ATOM   3143  CA  MET A 206       6.529 -22.890 -24.543  1.00 87.39           C  
ATOM   3144  HA  MET A 206       5.840 -22.729 -23.714  1.00 87.39           H  
ATOM   3145  C   MET A 206       7.226 -21.540 -24.800  1.00 87.39           C  
ATOM   3146  CB  MET A 206       7.553 -23.960 -24.137  1.00 87.39           C  
ATOM   3147  HB2 MET A 206       8.137 -24.254 -25.008  1.00 87.39           H  
ATOM   3148  HB3 MET A 206       8.243 -23.533 -23.409  1.00 87.39           H  
ATOM   3149  O   MET A 206       7.482 -20.784 -23.856  1.00 87.39           O  
ATOM   3150  CG  MET A 206       6.916 -25.212 -23.519  1.00 87.39           C  
ATOM   3151  HG2 MET A 206       7.712 -25.916 -23.274  1.00 87.39           H  
ATOM   3152  HG3 MET A 206       6.278 -25.688 -24.264  1.00 87.39           H  
ATOM   3153  SD  MET A 206       5.905 -24.956 -22.036  1.00 87.39           S  
ATOM   3154  CE  MET A 206       7.129 -24.271 -20.890  1.00 87.39           C  
ATOM   3155  HE1 MET A 206       7.516 -23.331 -21.284  1.00 87.39           H  
ATOM   3156  HE2 MET A 206       7.944 -24.982 -20.750  1.00 87.39           H  
ATOM   3157  HE3 MET A 206       6.647 -24.069 -19.934  1.00 87.39           H  
ATOM   3158  N   VAL A 207       7.482 -21.181 -26.066  1.00 91.19           N  
ATOM   3159  H   VAL A 207       7.221 -21.818 -26.805  1.00 91.19           H  
ATOM   3160  CA  VAL A 207       8.023 -19.862 -26.437  1.00 91.19           C  
ATOM   3161  HA  VAL A 207       8.965 -19.722 -25.905  1.00 91.19           H  
ATOM   3162  C   VAL A 207       7.083 -18.731 -26.005  1.00 91.19           C  
ATOM   3163  CB  VAL A 207       8.325 -19.774 -27.950  1.00 91.19           C  
ATOM   3164  HB  VAL A 207       7.401 -19.916 -28.511  1.00 91.19           H  
ATOM   3165  O   VAL A 207       7.566 -17.650 -25.670  1.00 91.19           O  
ATOM   3166  CG1 VAL A 207       8.911 -18.422 -28.380  1.00 91.19           C  
ATOM   3167 HG11 VAL A 207       9.863 -18.246 -27.881  1.00 91.19           H  
ATOM   3168 HG12 VAL A 207       9.079 -18.429 -29.457  1.00 91.19           H  
ATOM   3169 HG13 VAL A 207       8.214 -17.612 -28.164  1.00 91.19           H  
ATOM   3170  CG2 VAL A 207       9.353 -20.835 -28.364  1.00 91.19           C  
ATOM   3171 HG21 VAL A 207      10.268 -20.730 -27.782  1.00 91.19           H  
ATOM   3172 HG22 VAL A 207       8.939 -21.831 -28.204  1.00 91.19           H  
ATOM   3173 HG23 VAL A 207       9.580 -20.743 -29.426  1.00 91.19           H  
ATOM   3174  N   GLY A 208       5.767 -18.966 -25.929  1.00 88.50           N  
ATOM   3175  H   GLY A 208       5.426 -19.884 -26.173  1.00 88.50           H  
ATOM   3176  CA  GLY A 208       4.793 -17.967 -25.481  1.00 88.50           C  
ATOM   3177  HA2 GLY A 208       3.799 -18.414 -25.499  1.00 88.50           H  
ATOM   3178  HA3 GLY A 208       4.814 -17.123 -26.171  1.00 88.50           H  
ATOM   3179  C   GLY A 208       5.066 -17.458 -24.061  1.00 88.50           C  
ATOM   3180  O   GLY A 208       5.220 -16.253 -23.837  1.00 88.50           O  
ATOM   3181  N   THR A 209       5.214 -18.372 -23.100  1.00 88.23           N  
ATOM   3182  H   THR A 209       5.042 -19.341 -23.325  1.00 88.23           H  
ATOM   3183  CA  THR A 209       5.515 -18.033 -21.699  1.00 88.23           C  
ATOM   3184  HA  THR A 209       4.767 -17.321 -21.348  1.00 88.23           H  
ATOM   3185  C   THR A 209       6.885 -17.362 -21.572  1.00 88.23           C  
ATOM   3186  CB  THR A 209       5.412 -19.287 -20.811  1.00 88.23           C  
ATOM   3187  HB  THR A 209       6.091 -20.059 -21.173  1.00 88.23           H  
ATOM   3188  O   THR A 209       7.012 -16.334 -20.897  1.00 88.23           O  
ATOM   3189  CG2 THR A 209       5.701 -18.986 -19.339  1.00 88.23           C  
ATOM   3190 HG21 THR A 209       6.748 -18.710 -19.210  1.00 88.23           H  
ATOM   3191 HG22 THR A 209       5.058 -18.176 -18.994  1.00 88.23           H  
ATOM   3192 HG23 THR A 209       5.501 -19.881 -18.750  1.00 88.23           H  
ATOM   3193  OG1 THR A 209       4.086 -19.751 -20.875  1.00 88.23           O  
ATOM   3194  HG1 THR A 209       4.029 -20.673 -20.615  1.00 88.23           H  
ATOM   3195  N   PHE A 210       7.897 -17.884 -22.277  1.00 87.64           N  
ATOM   3196  H   PHE A 210       7.715 -18.708 -22.832  1.00 87.64           H  
ATOM   3197  CA  PHE A 210       9.230 -17.274 -22.355  1.00 87.64           C  
ATOM   3198  HA  PHE A 210       9.679 -17.265 -21.362  1.00 87.64           H  
ATOM   3199  C   PHE A 210       9.157 -15.815 -22.824  1.00 87.64           C  
ATOM   3200  CB  PHE A 210      10.124 -18.111 -23.290  1.00 87.64           C  
ATOM   3201  HB2 PHE A 210       9.503 -18.609 -24.035  1.00 87.64           H  
ATOM   3202  HB3 PHE A 210      10.605 -18.890 -22.698  1.00 87.64           H  
ATOM   3203  O   PHE A 210       9.672 -14.915 -22.154  1.00 87.64           O  
ATOM   3204  CG  PHE A 210      11.204 -17.328 -24.018  1.00 87.64           C  
ATOM   3205  CD1 PHE A 210      11.046 -16.986 -25.373  1.00 87.64           C  
ATOM   3206  HD1 PHE A 210      10.157 -17.295 -25.902  1.00 87.64           H  
ATOM   3207  CD2 PHE A 210      12.344 -16.895 -23.324  1.00 87.64           C  
ATOM   3208  HD2 PHE A 210      12.458 -17.162 -22.283  1.00 87.64           H  
ATOM   3209  CE1 PHE A 210      12.028 -16.229 -26.036  1.00 87.64           C  
ATOM   3210  HE1 PHE A 210      11.898 -15.980 -27.079  1.00 87.64           H  
ATOM   3211  CE2 PHE A 210      13.326 -16.132 -23.983  1.00 87.64           C  
ATOM   3212  HE2 PHE A 210      14.213 -15.811 -23.458  1.00 87.64           H  
ATOM   3213  CZ  PHE A 210      13.171 -15.803 -25.340  1.00 87.64           C  
ATOM   3214  HZ  PHE A 210      13.932 -15.227 -25.846  1.00 87.64           H  
ATOM   3215  N   LEU A 211       8.493 -15.576 -23.955  1.00 94.41           N  
ATOM   3216  H   LEU A 211       8.079 -16.357 -24.443  1.00 94.41           H  
ATOM   3217  CA  LEU A 211       8.442 -14.269 -24.591  1.00 94.41           C  
ATOM   3218  HA  LEU A 211       9.465 -13.902 -24.670  1.00 94.41           H  
ATOM   3219  C   LEU A 211       7.653 -13.269 -23.741  1.00 94.41           C  
ATOM   3220  CB  LEU A 211       7.864 -14.449 -26.004  1.00 94.41           C  
ATOM   3221  HB2 LEU A 211       6.852 -14.847 -25.921  1.00 94.41           H  
ATOM   3222  HB3 LEU A 211       8.468 -15.188 -26.531  1.00 94.41           H  
ATOM   3223  O   LEU A 211       8.088 -12.129 -23.589  1.00 94.41           O  
ATOM   3224  CG  LEU A 211       7.823 -13.166 -26.847  1.00 94.41           C  
ATOM   3225  HG  LEU A 211       7.171 -12.435 -26.367  1.00 94.41           H  
ATOM   3226  CD1 LEU A 211       9.211 -12.549 -27.048  1.00 94.41           C  
ATOM   3227 HD11 LEU A 211       9.608 -12.204 -26.092  1.00 94.41           H  
ATOM   3228 HD12 LEU A 211       9.887 -13.289 -27.476  1.00 94.41           H  
ATOM   3229 HD13 LEU A 211       9.138 -11.692 -27.717  1.00 94.41           H  
ATOM   3230  CD2 LEU A 211       7.251 -13.490 -28.225  1.00 94.41           C  
ATOM   3231 HD21 LEU A 211       7.903 -14.190 -28.748  1.00 94.41           H  
ATOM   3232 HD22 LEU A 211       7.155 -12.575 -28.809  1.00 94.41           H  
ATOM   3233 HD23 LEU A 211       6.267 -13.948 -28.126  1.00 94.41           H  
ATOM   3234  N   GLY A 212       6.543 -13.694 -23.129  1.00 94.26           N  
ATOM   3235  H   GLY A 212       6.235 -14.640 -23.303  1.00 94.26           H  
ATOM   3236  CA  GLY A 212       5.747 -12.850 -22.235  1.00 94.26           C  
ATOM   3237  HA2 GLY A 212       4.891 -13.422 -21.877  1.00 94.26           H  
ATOM   3238  HA3 GLY A 212       5.382 -11.980 -22.779  1.00 94.26           H  
ATOM   3239  C   GLY A 212       6.540 -12.356 -21.022  1.00 94.26           C  
ATOM   3240  O   GLY A 212       6.533 -11.160 -20.725  1.00 94.26           O  
ATOM   3241  N   ILE A 213       7.280 -13.249 -20.355  1.00 93.43           N  
ATOM   3242  H   ILE A 213       7.268 -14.210 -20.665  1.00 93.43           H  
ATOM   3243  CA  ILE A 213       8.125 -12.893 -19.202  1.00 93.43           C  
ATOM   3244  HA  ILE A 213       7.526 -12.314 -18.499  1.00 93.43           H  
ATOM   3245  C   ILE A 213       9.289 -11.995 -19.631  1.00 93.43           C  
ATOM   3246  CB  ILE A 213       8.621 -14.166 -18.478  1.00 93.43           C  
ATOM   3247  HB  ILE A 213       9.097 -14.822 -19.208  1.00 93.43           H  
ATOM   3248  O   ILE A 213       9.559 -10.988 -18.971  1.00 93.43           O  
ATOM   3249  CG1 ILE A 213       7.422 -14.905 -17.840  1.00 93.43           C  
ATOM   3250 HG12 ILE A 213       6.986 -14.283 -17.058  1.00 93.43           H  
ATOM   3251 HG13 ILE A 213       6.654 -15.074 -18.594  1.00 93.43           H  
ATOM   3252  CG2 ILE A 213       9.652 -13.819 -17.388  1.00 93.43           C  
ATOM   3253 HG21 ILE A 213      10.008 -14.725 -16.897  1.00 93.43           H  
ATOM   3254 HG22 ILE A 213      10.530 -13.333 -17.816  1.00 93.43           H  
ATOM   3255 HG23 ILE A 213       9.194 -13.159 -16.651  1.00 93.43           H  
ATOM   3256  CD1 ILE A 213       7.777 -16.272 -17.243  1.00 93.43           C  
ATOM   3257 HD11 ILE A 213       6.861 -16.787 -16.957  1.00 93.43           H  
ATOM   3258 HD12 ILE A 213       8.399 -16.159 -16.355  1.00 93.43           H  
ATOM   3259 HD13 ILE A 213       8.301 -16.873 -17.986  1.00 93.43           H  
ATOM   3260  N   LEU A 214       9.959 -12.330 -20.740  1.00 96.83           N  
ATOM   3261  H   LEU A 214       9.699 -13.174 -21.229  1.00 96.83           H  
ATOM   3262  CA  LEU A 214      11.076 -11.544 -21.257  1.00 96.83           C  
ATOM   3263  HA  LEU A 214      11.827 -11.475 -20.470  1.00 96.83           H  
ATOM   3264  C   LEU A 214      10.635 -10.115 -21.602  1.00 96.83           C  
ATOM   3265  CB  LEU A 214      11.687 -12.270 -22.470  1.00 96.83           C  
ATOM   3266  HB2 LEU A 214      12.003 -13.268 -22.166  1.00 96.83           H  
ATOM   3267  HB3 LEU A 214      10.916 -12.384 -23.232  1.00 96.83           H  
ATOM   3268  O   LEU A 214      11.284  -9.163 -21.169  1.00 96.83           O  
ATOM   3269  CG  LEU A 214      12.887 -11.532 -23.091  1.00 96.83           C  
ATOM   3270  HG  LEU A 214      12.583 -10.523 -23.371  1.00 96.83           H  
ATOM   3271  CD1 LEU A 214      14.075 -11.446 -22.130  1.00 96.83           C  
ATOM   3272 HD11 LEU A 214      14.343 -12.443 -21.781  1.00 96.83           H  
ATOM   3273 HD12 LEU A 214      14.930 -11.003 -22.641  1.00 96.83           H  
ATOM   3274 HD13 LEU A 214      13.822 -10.817 -21.277  1.00 96.83           H  
ATOM   3275  CD2 LEU A 214      13.349 -12.241 -24.362  1.00 96.83           C  
ATOM   3276 HD21 LEU A 214      13.693 -13.246 -24.117  1.00 96.83           H  
ATOM   3277 HD22 LEU A 214      14.163 -11.684 -24.827  1.00 96.83           H  
ATOM   3278 HD23 LEU A 214      12.520 -12.313 -25.066  1.00 96.83           H  
ATOM   3279  N   LEU A 215       9.525  -9.952 -22.332  1.00 97.64           N  
ATOM   3280  H   LEU A 215       9.030 -10.777 -22.640  1.00 97.64           H  
ATOM   3281  CA  LEU A 215       8.982  -8.639 -22.698  1.00 97.64           C  
ATOM   3282  HA  LEU A 215       9.761  -8.061 -23.194  1.00 97.64           H  
ATOM   3283  C   LEU A 215       8.564  -7.823 -21.469  1.00 97.64           C  
ATOM   3284  CB  LEU A 215       7.794  -8.806 -23.662  1.00 97.64           C  
ATOM   3285  HB2 LEU A 215       7.280  -7.847 -23.741  1.00 97.64           H  
ATOM   3286  HB3 LEU A 215       7.094  -9.522 -23.232  1.00 97.64           H  
ATOM   3287  O   LEU A 215       8.775  -6.613 -21.445  1.00 97.64           O  
ATOM   3288  CG  LEU A 215       8.164  -9.249 -25.089  1.00 97.64           C  
ATOM   3289  HG  LEU A 215       8.741 -10.173 -25.058  1.00 97.64           H  
ATOM   3290  CD1 LEU A 215       6.880  -9.491 -25.886  1.00 97.64           C  
ATOM   3291 HD11 LEU A 215       6.291  -8.576 -25.946  1.00 97.64           H  
ATOM   3292 HD12 LEU A 215       7.128  -9.834 -26.891  1.00 97.64           H  
ATOM   3293 HD13 LEU A 215       6.292 -10.266 -25.394  1.00 97.64           H  
ATOM   3294  CD2 LEU A 215       8.992  -8.195 -25.829  1.00 97.64           C  
ATOM   3295 HD21 LEU A 215       9.967  -8.082 -25.356  1.00 97.64           H  
ATOM   3296 HD22 LEU A 215       9.151  -8.516 -26.859  1.00 97.64           H  
ATOM   3297 HD23 LEU A 215       8.470  -7.237 -25.826  1.00 97.64           H  
ATOM   3298  N   ALA A 216       8.025  -8.459 -20.433  1.00 96.72           N  
ATOM   3299  H   ALA A 216       7.825  -9.446 -20.509  1.00 96.72           H  
ATOM   3300  CA  ALA A 216       7.681  -7.775 -19.192  1.00 96.72           C  
ATOM   3301  HA  ALA A 216       7.069  -6.903 -19.423  1.00 96.72           H  
ATOM   3302  C   ALA A 216       8.930  -7.276 -18.444  1.00 96.72           C  
ATOM   3303  CB  ALA A 216       6.836  -8.726 -18.346  1.00 96.72           C  
ATOM   3304  HB1 ALA A 216       5.966  -9.032 -18.928  1.00 96.72           H  
ATOM   3305  HB2 ALA A 216       7.402  -9.618 -18.078  1.00 96.72           H  
ATOM   3306  HB3 ALA A 216       6.507  -8.221 -17.437  1.00 96.72           H  
ATOM   3307  O   ALA A 216       9.186  -6.074 -18.377  1.00 96.72           O  
ATOM   3308  N   TYR A 217       9.747  -8.203 -17.935  1.00 95.68           N  
ATOM   3309  H   TYR A 217       9.527  -9.172 -18.116  1.00 95.68           H  
ATOM   3310  CA  TYR A 217      10.834  -7.908 -16.992  1.00 95.68           C  
ATOM   3311  HA  TYR A 217      10.499  -7.133 -16.302  1.00 95.68           H  
ATOM   3312  C   TYR A 217      12.113  -7.383 -17.659  1.00 95.68           C  
ATOM   3313  CB  TYR A 217      11.135  -9.174 -16.176  1.00 95.68           C  
ATOM   3314  HB2 TYR A 217      11.268 -10.021 -16.849  1.00 95.68           H  
ATOM   3315  HB3 TYR A 217      12.080  -9.034 -15.651  1.00 95.68           H  
ATOM   3316  O   TYR A 217      12.900  -6.674 -17.027  1.00 95.68           O  
ATOM   3317  CG  TYR A 217      10.075  -9.508 -15.141  1.00 95.68           C  
ATOM   3318  CD1 TYR A 217      10.168  -8.946 -13.854  1.00 95.68           C  
ATOM   3319  HD1 TYR A 217      10.982  -8.279 -13.612  1.00 95.68           H  
ATOM   3320  CD2 TYR A 217       9.004 -10.369 -15.454  1.00 95.68           C  
ATOM   3321  HD2 TYR A 217       8.926 -10.788 -16.447  1.00 95.68           H  
ATOM   3322  CE1 TYR A 217       9.198  -9.243 -12.879  1.00 95.68           C  
ATOM   3323  HE1 TYR A 217       9.283  -8.806 -11.895  1.00 95.68           H  
ATOM   3324  CE2 TYR A 217       8.034 -10.678 -14.477  1.00 95.68           C  
ATOM   3325  HE2 TYR A 217       7.203 -11.323 -14.718  1.00 95.68           H  
ATOM   3326  OH  TYR A 217       7.203 -10.393 -12.226  1.00 95.68           O  
ATOM   3327  HH  TYR A 217       7.313  -9.746 -11.525  1.00 95.68           H  
ATOM   3328  CZ  TYR A 217       8.130 -10.113 -13.186  1.00 95.68           C  
ATOM   3329  N   GLY A 218      12.339  -7.725 -18.929  1.00 97.48           N  
ATOM   3330  H   GLY A 218      11.672  -8.326 -19.392  1.00 97.48           H  
ATOM   3331  CA  GLY A 218      13.484  -7.257 -19.708  1.00 97.48           C  
ATOM   3332  HA2 GLY A 218      13.730  -8.021 -20.446  1.00 97.48           H  
ATOM   3333  HA3 GLY A 218      14.349  -7.115 -19.061  1.00 97.48           H  
ATOM   3334  C   GLY A 218      13.224  -5.952 -20.462  1.00 97.48           C  
ATOM   3335  O   GLY A 218      14.176  -5.218 -20.725  1.00 97.48           O  
ATOM   3336  N   PHE A 219      11.959  -5.653 -20.799  1.00 97.94           N  
ATOM   3337  H   PHE A 219      11.224  -6.291 -20.527  1.00 97.94           H  
ATOM   3338  CA  PHE A 219      11.615  -4.524 -21.668  1.00 97.94           C  
ATOM   3339  HA  PHE A 219      12.529  -3.960 -21.851  1.00 97.94           H  
ATOM   3340  C   PHE A 219      10.664  -3.515 -21.039  1.00 97.94           C  
ATOM   3341  CB  PHE A 219      11.166  -4.974 -23.066  1.00 97.94           C  
ATOM   3342  HB2 PHE A 219      10.865  -4.091 -23.630  1.00 97.94           H  
ATOM   3343  HB3 PHE A 219      10.294  -5.626 -23.005  1.00 97.94           H  
ATOM   3344  O   PHE A 219      11.080  -2.375 -20.845  1.00 97.94           O  
ATOM   3345  CG  PHE A 219      12.254  -5.688 -23.835  1.00 97.94           C  
ATOM   3346  CD1 PHE A 219      13.045  -4.983 -24.760  1.00 97.94           C  
ATOM   3347  HD1 PHE A 219      12.857  -3.936 -24.948  1.00 97.94           H  
ATOM   3348  CD2 PHE A 219      12.511  -7.046 -23.585  1.00 97.94           C  
ATOM   3349  HD2 PHE A 219      11.909  -7.586 -22.869  1.00 97.94           H  
ATOM   3350  CE1 PHE A 219      14.104  -5.633 -25.414  1.00 97.94           C  
ATOM   3351  HE1 PHE A 219      14.728  -5.088 -26.107  1.00 97.94           H  
ATOM   3352  CE2 PHE A 219      13.575  -7.695 -24.227  1.00 97.94           C  
ATOM   3353  HE2 PHE A 219      13.795  -8.729 -24.009  1.00 97.94           H  
ATOM   3354  CZ  PHE A 219      14.371  -6.982 -25.132  1.00 97.94           C  
ATOM   3355  HZ  PHE A 219      15.213  -7.475 -25.594  1.00 97.94           H  
ATOM   3356  N   ILE A 220       9.415  -3.888 -20.754  1.00 98.27           N  
ATOM   3357  H   ILE A 220       9.163  -4.857 -20.883  1.00 98.27           H  
ATOM   3358  CA  ILE A 220       8.340  -2.925 -20.478  1.00 98.27           C  
ATOM   3359  HA  ILE A 220       8.526  -2.031 -21.073  1.00 98.27           H  
ATOM   3360  C   ILE A 220       8.327  -2.431 -19.030  1.00 98.27           C  
ATOM   3361  CB  ILE A 220       6.977  -3.499 -20.922  1.00 98.27           C  
ATOM   3362  HB  ILE A 220       6.810  -4.438 -20.396  1.00 98.27           H  
ATOM   3363  O   ILE A 220       8.329  -1.219 -18.819  1.00 98.27           O  
ATOM   3364  CG1 ILE A 220       6.933  -3.796 -22.441  1.00 98.27           C  
ATOM   3365 HG12 ILE A 220       7.592  -4.634 -22.665  1.00 98.27           H  
ATOM   3366 HG13 ILE A 220       5.920  -4.100 -22.703  1.00 98.27           H  
ATOM   3367  CG2 ILE A 220       5.826  -2.549 -20.548  1.00 98.27           C  
ATOM   3368 HG21 ILE A 220       6.011  -1.545 -20.929  1.00 98.27           H  
ATOM   3369 HG22 ILE A 220       5.717  -2.496 -19.464  1.00 98.27           H  
ATOM   3370 HG23 ILE A 220       4.883  -2.921 -20.950  1.00 98.27           H  
ATOM   3371  CD1 ILE A 220       7.301  -2.635 -23.375  1.00 98.27           C  
ATOM   3372 HD11 ILE A 220       8.352  -2.369 -23.256  1.00 98.27           H  
ATOM   3373 HD12 ILE A 220       6.676  -1.766 -23.171  1.00 98.27           H  
ATOM   3374 HD13 ILE A 220       7.142  -2.946 -24.408  1.00 98.27           H  
ATOM   3375  N   SER A 221       8.361  -3.318 -18.035  1.00 97.59           N  
ATOM   3376  H   SER A 221       8.392  -4.307 -18.238  1.00 97.59           H  
ATOM   3377  CA  SER A 221       8.299  -2.914 -16.622  1.00 97.59           C  
ATOM   3378  HA  SER A 221       7.368  -2.363 -16.480  1.00 97.59           H  
ATOM   3379  C   SER A 221       9.438  -1.957 -16.220  1.00 97.59           C  
ATOM   3380  CB  SER A 221       8.233  -4.135 -15.694  1.00 97.59           C  
ATOM   3381  HB2 SER A 221       9.160  -4.706 -15.746  1.00 97.59           H  
ATOM   3382  HB3 SER A 221       8.086  -3.797 -14.669  1.00 97.59           H  
ATOM   3383  O   SER A 221       9.151  -0.944 -15.580  1.00 97.59           O  
ATOM   3384  OG  SER A 221       7.156  -4.974 -16.071  1.00 97.59           O  
ATOM   3385  HG  SER A 221       6.563  -5.090 -15.325  1.00 97.59           H  
ATOM   3386  N   PRO A 222      10.701  -2.151 -16.664  1.00 97.88           N  
ATOM   3387  CA  PRO A 222      11.773  -1.188 -16.398  1.00 97.88           C  
ATOM   3388  HA  PRO A 222      11.894  -1.092 -15.319  1.00 97.88           H  
ATOM   3389  C   PRO A 222      11.524   0.208 -16.994  1.00 97.88           C  
ATOM   3390  CB  PRO A 222      13.035  -1.818 -16.995  1.00 97.88           C  
ATOM   3391  HB2 PRO A 222      13.157  -1.484 -18.026  1.00 97.88           H  
ATOM   3392  HB3 PRO A 222      13.923  -1.591 -16.405  1.00 97.88           H  
ATOM   3393  O   PRO A 222      11.987   1.202 -16.433  1.00 97.88           O  
ATOM   3394  CG  PRO A 222      12.743  -3.313 -17.005  1.00 97.88           C  
ATOM   3395  HG2 PRO A 222      12.926  -3.731 -16.015  1.00 97.88           H  
ATOM   3396  HG3 PRO A 222      13.322  -3.839 -17.764  1.00 97.88           H  
ATOM   3397  CD  PRO A 222      11.251  -3.342 -17.304  1.00 97.88           C  
ATOM   3398  HD2 PRO A 222      11.097  -3.282 -18.382  1.00 97.88           H  
ATOM   3399  HD3 PRO A 222      10.819  -4.265 -16.917  1.00 97.88           H  
ATOM   3400  N   LEU A 223      10.789   0.325 -18.111  1.00 97.87           N  
ATOM   3401  H   LEU A 223      10.347  -0.498 -18.495  1.00 97.87           H  
ATOM   3402  CA  LEU A 223      10.463   1.636 -18.689  1.00 97.87           C  
ATOM   3403  HA  LEU A 223      11.383   2.213 -18.783  1.00 97.87           H  
ATOM   3404  C   LEU A 223       9.530   2.440 -17.784  1.00 97.87           C  
ATOM   3405  CB  LEU A 223       9.801   1.511 -20.071  1.00 97.87           C  
ATOM   3406  HB2 LEU A 223       8.911   0.888 -19.984  1.00 97.87           H  
ATOM   3407  HB3 LEU A 223       9.463   2.502 -20.374  1.00 97.87           H  
ATOM   3408  O   LEU A 223       9.695   3.655 -17.698  1.00 97.87           O  
ATOM   3409  CG  LEU A 223      10.695   0.961 -21.186  1.00 97.87           C  
ATOM   3410  HG  LEU A 223      11.055  -0.023 -20.887  1.00 97.87           H  
ATOM   3411  CD1 LEU A 223       9.840   0.813 -22.449  1.00 97.87           C  
ATOM   3412 HD11 LEU A 223       9.030   0.111 -22.252  1.00 97.87           H  
ATOM   3413 HD12 LEU A 223      10.439   0.421 -23.270  1.00 97.87           H  
ATOM   3414 HD13 LEU A 223       9.419   1.778 -22.734  1.00 97.87           H  
ATOM   3415  CD2 LEU A 223      11.925   1.837 -21.458  1.00 97.87           C  
ATOM   3416 HD21 LEU A 223      12.066   1.977 -22.530  1.00 97.87           H  
ATOM   3417 HD22 LEU A 223      11.825   2.806 -20.969  1.00 97.87           H  
ATOM   3418 HD23 LEU A 223      12.804   1.336 -21.054  1.00 97.87           H  
ATOM   3419  N   ALA A 224       8.588   1.781 -17.103  1.00 97.61           N  
ATOM   3420  H   ALA A 224       8.524   0.777 -17.197  1.00 97.61           H  
ATOM   3421  CA  ALA A 224       7.733   2.439 -16.118  1.00 97.61           C  
ATOM   3422  HA  ALA A 224       7.211   3.266 -16.599  1.00 97.61           H  
ATOM   3423  C   ALA A 224       8.578   3.025 -14.974  1.00 97.61           C  
ATOM   3424  CB  ALA A 224       6.685   1.442 -15.613  1.00 97.61           C  
ATOM   3425  HB1 ALA A 224       6.003   1.951 -14.932  1.00 97.61           H  
ATOM   3426  HB2 ALA A 224       6.110   1.043 -16.448  1.00 97.61           H  
ATOM   3427  HB3 ALA A 224       7.160   0.620 -15.078  1.00 97.61           H  
ATOM   3428  O   ALA A 224       8.404   4.190 -14.618  1.00 97.61           O  
ATOM   3429  N   THR A 225       9.570   2.273 -14.477  1.00 97.49           N  
ATOM   3430  H   THR A 225       9.638   1.308 -14.765  1.00 97.49           H  
ATOM   3431  CA  THR A 225      10.512   2.749 -13.449  1.00 97.49           C  
ATOM   3432  HA  THR A 225       9.943   3.043 -12.567  1.00 97.49           H  
ATOM   3433  C   THR A 225      11.303   3.973 -13.910  1.00 97.49           C  
ATOM   3434  CB  THR A 225      11.496   1.640 -13.044  1.00 97.49           C  
ATOM   3435  HB  THR A 225      12.154   1.414 -13.883  1.00 97.49           H  
ATOM   3436  O   THR A 225      11.403   4.952 -13.173  1.00 97.49           O  
ATOM   3437  CG2 THR A 225      12.349   2.020 -11.835  1.00 97.49           C  
ATOM   3438 HG21 THR A 225      12.988   1.180 -11.563  1.00 97.49           H  
ATOM   3439 HG22 THR A 225      11.714   2.286 -10.990  1.00 97.49           H  
ATOM   3440 HG23 THR A 225      12.990   2.866 -12.082  1.00 97.49           H  
ATOM   3441  OG1 THR A 225      10.792   0.471 -12.700  1.00 97.49           O  
ATOM   3442  HG1 THR A 225      10.641   0.479 -11.752  1.00 97.49           H  
ATOM   3443  N   VAL A 226      11.826   3.972 -15.141  1.00 96.42           N  
ATOM   3444  H   VAL A 226      11.746   3.132 -15.696  1.00 96.42           H  
ATOM   3445  CA  VAL A 226      12.542   5.142 -15.686  1.00 96.42           C  
ATOM   3446  HA  VAL A 226      13.329   5.424 -14.986  1.00 96.42           H  
ATOM   3447  C   VAL A 226      11.621   6.344 -15.846  1.00 96.42           C  
ATOM   3448  CB  VAL A 226      13.185   4.832 -17.046  1.00 96.42           C  
ATOM   3449  HB  VAL A 226      12.425   4.461 -17.734  1.00 96.42           H  
ATOM   3450  O   VAL A 226      12.058   7.479 -15.650  1.00 96.42           O  
ATOM   3451  CG1 VAL A 226      13.870   6.053 -17.685  1.00 96.42           C  
ATOM   3452 HG11 VAL A 226      14.429   5.749 -18.570  1.00 96.42           H  
ATOM   3453 HG12 VAL A 226      13.119   6.782 -17.990  1.00 96.42           H  
ATOM   3454 HG13 VAL A 226      14.549   6.510 -16.964  1.00 96.42           H  
ATOM   3455  CG2 VAL A 226      14.266   3.776 -16.897  1.00 96.42           C  
ATOM   3456 HG21 VAL A 226      14.672   3.559 -17.885  1.00 96.42           H  
ATOM   3457 HG22 VAL A 226      15.059   4.124 -16.236  1.00 96.42           H  
ATOM   3458 HG23 VAL A 226      13.844   2.858 -16.489  1.00 96.42           H  
ATOM   3459  N   LEU A 227      10.362   6.120 -16.229  1.00 96.47           N  
ATOM   3460  H   LEU A 227      10.052   5.172 -16.385  1.00 96.47           H  
ATOM   3461  CA  LEU A 227       9.407   7.206 -16.399  1.00 96.47           C  
ATOM   3462  HA  LEU A 227       9.904   7.969 -16.998  1.00 96.47           H  
ATOM   3463  C   LEU A 227       9.081   7.872 -15.056  1.00 96.47           C  
ATOM   3464  CB  LEU A 227       8.165   6.697 -17.150  1.00 96.47           C  
ATOM   3465  HB2 LEU A 227       7.493   6.222 -16.436  1.00 96.47           H  
ATOM   3466  HB3 LEU A 227       8.457   5.946 -17.885  1.00 96.47           H  
ATOM   3467  O   LEU A 227       9.128   9.098 -14.989  1.00 96.47           O  
ATOM   3468  CG  LEU A 227       7.425   7.824 -17.888  1.00 96.47           C  
ATOM   3469  HG  LEU A 227       7.228   8.647 -17.200  1.00 96.47           H  
ATOM   3470  CD1 LEU A 227       8.219   8.350 -19.095  1.00 96.47           C  
ATOM   3471 HD11 LEU A 227       8.328   7.565 -19.843  1.00 96.47           H  
ATOM   3472 HD12 LEU A 227       9.202   8.709 -18.789  1.00 96.47           H  
ATOM   3473 HD13 LEU A 227       7.687   9.198 -19.528  1.00 96.47           H  
ATOM   3474  CD2 LEU A 227       6.097   7.302 -18.425  1.00 96.47           C  
ATOM   3475 HD21 LEU A 227       6.258   6.485 -19.129  1.00 96.47           H  
ATOM   3476 HD22 LEU A 227       5.497   6.948 -17.586  1.00 96.47           H  
ATOM   3477 HD23 LEU A 227       5.553   8.115 -18.905  1.00 96.47           H  
ATOM   3478  N   ARG A 228       8.898   7.082 -13.987  1.00 96.62           N  
ATOM   3479  H   ARG A 228       8.844   6.084 -14.136  1.00 96.62           H  
ATOM   3480  CA  ARG A 228       8.761   7.593 -12.611  1.00 96.62           C  
ATOM   3481  HA  ARG A 228       7.964   8.336 -12.577  1.00 96.62           H  
ATOM   3482  C   ARG A 228      10.013   8.319 -12.124  1.00 96.62           C  
ATOM   3483  CB  ARG A 228       8.406   6.461 -11.636  1.00 96.62           C  
ATOM   3484  HB2 ARG A 228       8.457   6.852 -10.620  1.00 96.62           H  
ATOM   3485  HB3 ARG A 228       9.129   5.650 -11.731  1.00 96.62           H  
ATOM   3486  O   ARG A 228       9.909   9.407 -11.579  1.00 96.62           O  
ATOM   3487  CG  ARG A 228       6.992   5.923 -11.867  1.00 96.62           C  
ATOM   3488  HG2 ARG A 228       6.273   6.740 -11.811  1.00 96.62           H  
ATOM   3489  HG3 ARG A 228       6.944   5.467 -12.856  1.00 96.62           H  
ATOM   3490  CD  ARG A 228       6.645   4.868 -10.817  1.00 96.62           C  
ATOM   3491  HD2 ARG A 228       6.614   5.346  -9.837  1.00 96.62           H  
ATOM   3492  HD3 ARG A 228       7.426   4.108 -10.817  1.00 96.62           H  
ATOM   3493  NE  ARG A 228       5.332   4.270 -11.095  1.00 96.62           N  
ATOM   3494  HE  ARG A 228       4.583   4.924 -11.269  1.00 96.62           H  
ATOM   3495  NH1 ARG A 228       5.812   2.080 -10.565  1.00 96.62           N  
ATOM   3496 HH11 ARG A 228       5.460   1.147 -10.403  1.00 96.62           H  
ATOM   3497 HH12 ARG A 228       6.688   2.392 -10.172  1.00 96.62           H  
ATOM   3498  NH2 ARG A 228       3.768   2.660 -11.275  1.00 96.62           N  
ATOM   3499 HH21 ARG A 228       3.128   3.433 -11.388  1.00 96.62           H  
ATOM   3500 HH22 ARG A 228       3.388   1.748 -11.065  1.00 96.62           H  
ATOM   3501  CZ  ARG A 228       4.984   3.004 -10.983  1.00 96.62           C  
ATOM   3502  N   GLN A 229      11.213   7.787 -12.386  1.00 94.53           N  
ATOM   3503  H   GLN A 229      11.251   6.861 -12.787  1.00 94.53           H  
ATOM   3504  CA  GLN A 229      12.461   8.496 -12.051  1.00 94.53           C  
ATOM   3505  HA  GLN A 229      12.478   8.694 -10.979  1.00 94.53           H  
ATOM   3506  C   GLN A 229      12.549   9.862 -12.750  1.00 94.53           C  
ATOM   3507  CB  GLN A 229      13.697   7.655 -12.424  1.00 94.53           C  
ATOM   3508  HB2 GLN A 229      14.573   8.304 -12.411  1.00 94.53           H  
ATOM   3509  HB3 GLN A 229      13.583   7.259 -13.433  1.00 94.53           H  
ATOM   3510  O   GLN A 229      13.066  10.819 -12.182  1.00 94.53           O  
ATOM   3511  CG  GLN A 229      13.955   6.503 -11.443  1.00 94.53           C  
ATOM   3512  HG2 GLN A 229      13.084   5.849 -11.420  1.00 94.53           H  
ATOM   3513  HG3 GLN A 229      14.086   6.913 -10.442  1.00 94.53           H  
ATOM   3514  CD  GLN A 229      15.191   5.660 -11.778  1.00 94.53           C  
ATOM   3515  NE2 GLN A 229      15.323   4.522 -11.129  1.00 94.53           N  
ATOM   3516 HE21 GLN A 229      14.615   4.243 -10.465  1.00 94.53           H  
ATOM   3517 HE22 GLN A 229      16.092   3.902 -11.336  1.00 94.53           H  
ATOM   3518  OE1 GLN A 229      16.050   5.998 -12.592  1.00 94.53           O  
ATOM   3519  N   LYS A 230      12.050   9.968 -13.987  1.00 93.81           N  
ATOM   3520  H   LYS A 230      11.622   9.148 -14.393  1.00 93.81           H  
ATOM   3521  CA  LYS A 230      12.038  11.227 -14.740  1.00 93.81           C  
ATOM   3522  HA  LYS A 230      12.999  11.723 -14.606  1.00 93.81           H  
ATOM   3523  C   LYS A 230      11.017  12.234 -14.223  1.00 93.81           C  
ATOM   3524  CB  LYS A 230      11.802  10.947 -16.226  1.00 93.81           C  
ATOM   3525  HB2 LYS A 230      11.065  10.153 -16.346  1.00 93.81           H  
ATOM   3526  HB3 LYS A 230      11.419  11.848 -16.706  1.00 93.81           H  
ATOM   3527  O   LYS A 230      11.347  13.414 -14.231  1.00 93.81           O  
ATOM   3528  CG  LYS A 230      13.116  10.561 -16.897  1.00 93.81           C  
ATOM   3529  HG2 LYS A 230      13.590   9.741 -16.356  1.00 93.81           H  
ATOM   3530  HG3 LYS A 230      13.779  11.426 -16.870  1.00 93.81           H  
ATOM   3531  CD  LYS A 230      12.872  10.130 -18.342  1.00 93.81           C  
ATOM   3532  HD2 LYS A 230      12.478   9.114 -18.333  1.00 93.81           H  
ATOM   3533  HD3 LYS A 230      12.140  10.778 -18.825  1.00 93.81           H  
ATOM   3534  CE  LYS A 230      14.202  10.164 -19.088  1.00 93.81           C  
ATOM   3535  HE2 LYS A 230      14.994   9.855 -18.405  1.00 93.81           H  
ATOM   3536  HE3 LYS A 230      14.163   9.452 -19.912  1.00 93.81           H  
ATOM   3537  NZ  LYS A 230      14.443  11.520 -19.614  1.00 93.81           N  
ATOM   3538  HZ1 LYS A 230      14.350  12.202 -18.876  1.00 93.81           H  
ATOM   3539  HZ2 LYS A 230      13.761  11.686 -20.341  1.00 93.81           H  
ATOM   3540  HZ3 LYS A 230      15.356  11.568 -20.043  1.00 93.81           H  
ATOM   3541  N   SER A 231       9.818  11.806 -13.821  1.00 93.96           N  
ATOM   3542  H   SER A 231       9.597  10.820 -13.826  1.00 93.96           H  
ATOM   3543  CA  SER A 231       8.847  12.729 -13.219  1.00 93.96           C  
ATOM   3544  HA  SER A 231       8.772  13.615 -13.850  1.00 93.96           H  
ATOM   3545  C   SER A 231       9.321  13.205 -11.850  1.00 93.96           C  
ATOM   3546  CB  SER A 231       7.443  12.126 -13.132  1.00 93.96           C  
ATOM   3547  HB2 SER A 231       6.740  12.912 -12.853  1.00 93.96           H  
ATOM   3548  HB3 SER A 231       7.165  11.731 -14.109  1.00 93.96           H  
ATOM   3549  O   SER A 231       9.279  14.403 -11.597  1.00 93.96           O  
ATOM   3550  OG  SER A 231       7.370  11.093 -12.178  1.00 93.96           O  
ATOM   3551  HG  SER A 231       6.751  11.342 -11.488  1.00 93.96           H  
ATOM   3552  N   ALA A 232       9.898  12.312 -11.037  1.00 94.73           N  
ATOM   3553  H   ALA A 232       9.809  11.332 -11.267  1.00 94.73           H  
ATOM   3554  CA  ALA A 232      10.456  12.653  -9.730  1.00 94.73           C  
ATOM   3555  HA  ALA A 232       9.658  13.058  -9.108  1.00 94.73           H  
ATOM   3556  C   ALA A 232      11.560  13.725  -9.816  1.00 94.73           C  
ATOM   3557  CB  ALA A 232      10.972  11.367  -9.076  1.00 94.73           C  
ATOM   3558  HB1 ALA A 232      11.350  11.596  -8.079  1.00 94.73           H  
ATOM   3559  HB2 ALA A 232      11.772  10.931  -9.674  1.00 94.73           H  
ATOM   3560  HB3 ALA A 232      10.155  10.651  -8.980  1.00 94.73           H  
ATOM   3561  O   ALA A 232      11.614  14.619  -8.978  1.00 94.73           O  
ATOM   3562  N   GLU A 233      12.413  13.701 -10.853  1.00 92.59           N  
ATOM   3563  H   GLU A 233      12.371  12.919 -11.490  1.00 92.59           H  
ATOM   3564  CA  GLU A 233      13.389  14.782 -11.087  1.00 92.59           C  
ATOM   3565  HA  GLU A 233      13.997  14.911 -10.192  1.00 92.59           H  
ATOM   3566  C   GLU A 233      12.710  16.142 -11.356  1.00 92.59           C  
ATOM   3567  CB  GLU A 233      14.317  14.448 -12.275  1.00 92.59           C  
ATOM   3568  HB2 GLU A 233      13.707  14.136 -13.122  1.00 92.59           H  
ATOM   3569  HB3 GLU A 233      14.831  15.369 -12.548  1.00 92.59           H  
ATOM   3570  O   GLU A 233      13.218  17.175 -10.922  1.00 92.59           O  
ATOM   3571  CG  GLU A 233      15.419  13.398 -12.024  1.00 92.59           C  
ATOM   3572  HG2 GLU A 233      16.088  13.777 -11.251  1.00 92.59           H  
ATOM   3573  HG3 GLU A 233      14.966  12.479 -11.652  1.00 92.59           H  
ATOM   3574  CD  GLU A 233      16.251  13.077 -13.290  1.00 92.59           C  
ATOM   3575  OE1 GLU A 233      17.110  12.156 -13.274  1.00 92.59           O  
ATOM   3576  OE2 GLU A 233      16.094  13.757 -14.337  1.00 92.59           O  
ATOM   3577  N   THR A 234      11.574  16.162 -12.066  1.00 92.84           N  
ATOM   3578  H   THR A 234      11.152  15.284 -12.330  1.00 92.84           H  
ATOM   3579  CA  THR A 234      10.804  17.392 -12.304  1.00 92.84           C  
ATOM   3580  HA  THR A 234      11.500  18.180 -12.592  1.00 92.84           H  
ATOM   3581  C   THR A 234      10.117  17.875 -11.026  1.00 92.84           C  
ATOM   3582  CB  THR A 234       9.785  17.220 -13.446  1.00 92.84           C  
ATOM   3583  HB  THR A 234       9.098  16.402 -13.226  1.00 92.84           H  
ATOM   3584  O   THR A 234      10.217  19.063 -10.721  1.00 92.84           O  
ATOM   3585  CG2 THR A 234       8.995  18.499 -13.705  1.00 92.84           C  
ATOM   3586 HG21 THR A 234       8.423  18.407 -14.628  1.00 92.84           H  
ATOM   3587 HG22 THR A 234       9.655  19.366 -13.752  1.00 92.84           H  
ATOM   3588 HG23 THR A 234       8.291  18.634 -12.884  1.00 92.84           H  
ATOM   3589  OG1 THR A 234      10.448  16.968 -14.666  1.00 92.84           O  
ATOM   3590  HG1 THR A 234      10.848  17.809 -14.898  1.00 92.84           H  
ATOM   3591  N   SER A 235       9.498  16.981 -10.251  1.00 94.77           N  
ATOM   3592  H   SER A 235       9.383  16.031 -10.575  1.00 94.77           H  
ATOM   3593  CA  SER A 235       8.889  17.320  -8.957  1.00 94.77           C  
ATOM   3594  HA  SER A 235       8.116  18.074  -9.104  1.00 94.77           H  
ATOM   3595  C   SER A 235       9.903  17.875  -7.962  1.00 94.77           C  
ATOM   3596  CB  SER A 235       8.238  16.102  -8.318  1.00 94.77           C  
ATOM   3597  HB2 SER A 235       8.957  15.288  -8.223  1.00 94.77           H  
ATOM   3598  HB3 SER A 235       7.887  16.376  -7.323  1.00 94.77           H  
ATOM   3599  O   SER A 235       9.664  18.932  -7.385  1.00 94.77           O  
ATOM   3600  OG  SER A 235       7.140  15.681  -9.079  1.00 94.77           O  
ATOM   3601  HG  SER A 235       6.564  15.305  -8.409  1.00 94.77           H  
ATOM   3602  N   LYS A 236      11.087  17.254  -7.837  1.00 93.51           N  
ATOM   3603  H   LYS A 236      11.201  16.361  -8.296  1.00 93.51           H  
ATOM   3604  CA  LYS A 236      12.198  17.767  -7.007  1.00 93.51           C  
ATOM   3605  HA  LYS A 236      11.877  17.786  -5.966  1.00 93.51           H  
ATOM   3606  C   LYS A 236      12.572  19.204  -7.368  1.00 93.51           C  
ATOM   3607  CB  LYS A 236      13.440  16.865  -7.171  1.00 93.51           C  
ATOM   3608  HB2 LYS A 236      13.386  16.340  -8.125  1.00 93.51           H  
ATOM   3609  HB3 LYS A 236      14.338  17.482  -7.211  1.00 93.51           H  
ATOM   3610  O   LYS A 236      12.850  20.020  -6.492  1.00 93.51           O  
ATOM   3611  CG  LYS A 236      13.631  15.838  -6.046  1.00 93.51           C  
ATOM   3612  HG2 LYS A 236      14.371  15.107  -6.372  1.00 93.51           H  
ATOM   3613  HG3 LYS A 236      12.691  15.319  -5.860  1.00 93.51           H  
ATOM   3614  CD  LYS A 236      14.135  16.497  -4.754  1.00 93.51           C  
ATOM   3615  HD2 LYS A 236      13.363  17.174  -4.389  1.00 93.51           H  
ATOM   3616  HD3 LYS A 236      15.038  17.077  -4.944  1.00 93.51           H  
ATOM   3617  CE  LYS A 236      14.427  15.439  -3.684  1.00 93.51           C  
ATOM   3618  HE2 LYS A 236      15.458  15.098  -3.780  1.00 93.51           H  
ATOM   3619  HE3 LYS A 236      13.758  14.594  -3.844  1.00 93.51           H  
ATOM   3620  NZ  LYS A 236      14.176  15.988  -2.323  1.00 93.51           N  
ATOM   3621  HZ1 LYS A 236      14.761  16.784  -2.113  1.00 93.51           H  
ATOM   3622  HZ2 LYS A 236      14.316  15.349  -1.554  1.00 93.51           H  
ATOM   3623  HZ3 LYS A 236      13.234  16.332  -2.202  1.00 93.51           H  
ATOM   3624  N   MET A 237      12.575  19.529  -8.660  1.00 94.05           N  
ATOM   3625  H   MET A 237      12.346  18.808  -9.330  1.00 94.05           H  
ATOM   3626  CA  MET A 237      12.843  20.886  -9.130  1.00 94.05           C  
ATOM   3627  HA  MET A 237      13.786  21.219  -8.696  1.00 94.05           H  
ATOM   3628  C   MET A 237      11.747  21.864  -8.689  1.00 94.05           C  
ATOM   3629  CB  MET A 237      12.967  20.877 -10.657  1.00 94.05           C  
ATOM   3630  HB2 MET A 237      13.484  19.975 -10.984  1.00 94.05           H  
ATOM   3631  HB3 MET A 237      11.972  20.875 -11.103  1.00 94.05           H  
ATOM   3632  O   MET A 237      12.064  22.970  -8.255  1.00 94.05           O  
ATOM   3633  CG  MET A 237      13.732  22.088 -11.179  1.00 94.05           C  
ATOM   3634  HG2 MET A 237      13.489  22.196 -12.236  1.00 94.05           H  
ATOM   3635  HG3 MET A 237      13.420  22.994 -10.660  1.00 94.05           H  
ATOM   3636  SD  MET A 237      15.513  21.886 -11.056  1.00 94.05           S  
ATOM   3637  CE  MET A 237      16.050  22.836 -12.471  1.00 94.05           C  
ATOM   3638  HE1 MET A 237      17.128  22.694 -12.539  1.00 94.05           H  
ATOM   3639  HE2 MET A 237      15.837  23.891 -12.301  1.00 94.05           H  
ATOM   3640  HE3 MET A 237      15.545  22.515 -13.382  1.00 94.05           H  
ATOM   3641  N   MET A 238      10.475  21.459  -8.772  1.00 96.48           N  
ATOM   3642  H   MET A 238      10.279  20.521  -9.090  1.00 96.48           H  
ATOM   3643  CA  MET A 238       9.351  22.278  -8.306  1.00 96.48           C  
ATOM   3644  HA  MET A 238       9.433  23.270  -8.750  1.00 96.48           H  
ATOM   3645  C   MET A 238       9.377  22.470  -6.789  1.00 96.48           C  
ATOM   3646  CB  MET A 238       8.000  21.689  -8.723  1.00 96.48           C  
ATOM   3647  HB2 MET A 238       7.223  22.339  -8.320  1.00 96.48           H  
ATOM   3648  HB3 MET A 238       7.871  20.691  -8.305  1.00 96.48           H  
ATOM   3649  O   MET A 238       9.238  23.604  -6.337  1.00 96.48           O  
ATOM   3650  CG  MET A 238       7.827  21.637 -10.236  1.00 96.48           C  
ATOM   3651  HG2 MET A 238       8.415  20.807 -10.627  1.00 96.48           H  
ATOM   3652  HG3 MET A 238       8.200  22.572 -10.655  1.00 96.48           H  
ATOM   3653  SD  MET A 238       6.106  21.455 -10.761  1.00 96.48           S  
ATOM   3654  CE  MET A 238       6.306  20.332 -12.152  1.00 96.48           C  
ATOM   3655  HE1 MET A 238       7.075  20.707 -12.827  1.00 96.48           H  
ATOM   3656  HE2 MET A 238       5.357  20.263 -12.684  1.00 96.48           H  
ATOM   3657  HE3 MET A 238       6.580  19.350 -11.765  1.00 96.48           H  
ATOM   3658  N   GLN A 239       9.650  21.416  -6.014  1.00 94.95           N  
ATOM   3659  H   GLN A 239       9.695  20.501  -6.439  1.00 94.95           H  
ATOM   3660  CA  GLN A 239       9.841  21.510  -4.564  1.00 94.95           C  
ATOM   3661  HA  GLN A 239       8.933  21.908  -4.111  1.00 94.95           H  
ATOM   3662  C   GLN A 239      10.990  22.457  -4.193  1.00 94.95           C  
ATOM   3663  CB  GLN A 239      10.117  20.127  -3.965  1.00 94.95           C  
ATOM   3664  HB2 GLN A 239      10.779  19.560  -4.619  1.00 94.95           H  
ATOM   3665  HB3 GLN A 239      10.631  20.269  -3.014  1.00 94.95           H  
ATOM   3666  O   GLN A 239      10.842  23.283  -3.296  1.00 94.95           O  
ATOM   3667  CG  GLN A 239       8.845  19.317  -3.673  1.00 94.95           C  
ATOM   3668  HG2 GLN A 239       8.131  19.945  -3.140  1.00 94.95           H  
ATOM   3669  HG3 GLN A 239       8.388  18.979  -4.603  1.00 94.95           H  
ATOM   3670  CD  GLN A 239       9.177  18.107  -2.802  1.00 94.95           C  
ATOM   3671  NE2 GLN A 239       8.284  17.684  -1.935  1.00 94.95           N  
ATOM   3672 HE21 GLN A 239       7.363  18.091  -1.861  1.00 94.95           H  
ATOM   3673 HE22 GLN A 239       8.576  16.942  -1.315  1.00 94.95           H  
ATOM   3674  OE1 GLN A 239      10.258  17.540  -2.901  1.00 94.95           O  
ATOM   3675  N   CYS A 240      12.109  22.417  -4.923  1.00 94.59           N  
ATOM   3676  H   CYS A 240      12.218  21.664  -5.588  1.00 94.59           H  
ATOM   3677  CA  CYS A 240      13.215  23.355  -4.724  1.00 94.59           C  
ATOM   3678  HA  CYS A 240      13.566  23.260  -3.697  1.00 94.59           H  
ATOM   3679  C   CYS A 240      12.762  24.816  -4.920  1.00 94.59           C  
ATOM   3680  CB  CYS A 240      14.352  22.958  -5.678  1.00 94.59           C  
ATOM   3681  HB2 CYS A 240      14.010  23.044  -6.710  1.00 94.59           H  
ATOM   3682  HB3 CYS A 240      14.623  21.920  -5.486  1.00 94.59           H  
ATOM   3683  O   CYS A 240      13.055  25.673  -4.085  1.00 94.59           O  
ATOM   3684  SG  CYS A 240      15.811  24.011  -5.439  1.00 94.59           S  
ATOM   3685  HG  CYS A 240      16.077  23.572  -4.205  1.00 94.59           H  
ATOM   3686  N   VAL A 241      11.992  25.101  -5.983  1.00 96.71           N  
ATOM   3687  H   VAL A 241      11.752  24.348  -6.612  1.00 96.71           H  
ATOM   3688  CA  VAL A 241      11.410  26.437  -6.212  1.00 96.71           C  
ATOM   3689  HA  VAL A 241      12.216  27.169  -6.173  1.00 96.71           H  
ATOM   3690  C   VAL A 241      10.427  26.811  -5.104  1.00 96.71           C  
ATOM   3691  CB  VAL A 241      10.724  26.550  -7.589  1.00 96.71           C  
ATOM   3692  HB  VAL A 241       9.959  25.780  -7.689  1.00 96.71           H  
ATOM   3693  O   VAL A 241      10.525  27.923  -4.585  1.00 96.71           O  
ATOM   3694  CG1 VAL A 241      10.075  27.928  -7.792  1.00 96.71           C  
ATOM   3695 HG11 VAL A 241       9.697  28.024  -8.809  1.00 96.71           H  
ATOM   3696 HG12 VAL A 241      10.801  28.718  -7.600  1.00 96.71           H  
ATOM   3697 HG13 VAL A 241       9.230  28.046  -7.113  1.00 96.71           H  
ATOM   3698  CG2 VAL A 241      11.736  26.381  -8.723  1.00 96.71           C  
ATOM   3699 HG21 VAL A 241      12.510  27.141  -8.618  1.00 96.71           H  
ATOM   3700 HG22 VAL A 241      12.192  25.392  -8.673  1.00 96.71           H  
ATOM   3701 HG23 VAL A 241      11.239  26.480  -9.688  1.00 96.71           H  
ATOM   3702  N   LYS A 242       9.521  25.899  -4.722  1.00 94.59           N  
ATOM   3703  H   LYS A 242       9.520  25.010  -5.201  1.00 94.59           H  
ATOM   3704  CA  LYS A 242       8.557  26.071  -3.624  1.00 94.59           C  
ATOM   3705  HA  LYS A 242       7.864  26.881  -3.852  1.00 94.59           H  
ATOM   3706  C   LYS A 242       9.266  26.532  -2.357  1.00 94.59           C  
ATOM   3707  CB  LYS A 242       7.736  24.770  -3.429  1.00 94.59           C  
ATOM   3708  HB2 LYS A 242       7.148  24.564  -4.323  1.00 94.59           H  
ATOM   3709  HB3 LYS A 242       8.420  23.936  -3.272  1.00 94.59           H  
ATOM   3710  O   LYS A 242       9.024  27.639  -1.881  1.00 94.59           O  
ATOM   3711  CG  LYS A 242       6.796  24.844  -2.214  1.00 94.59           C  
ATOM   3712  HG2 LYS A 242       5.997  25.557  -2.417  1.00 94.59           H  
ATOM   3713  HG3 LYS A 242       7.375  25.224  -1.372  1.00 94.59           H  
ATOM   3714  CD  LYS A 242       6.182  23.508  -1.750  1.00 94.59           C  
ATOM   3715  HD2 LYS A 242       5.343  23.237  -2.391  1.00 94.59           H  
ATOM   3716  HD3 LYS A 242       6.930  22.715  -1.756  1.00 94.59           H  
ATOM   3717  CE  LYS A 242       5.712  23.763  -0.305  1.00 94.59           C  
ATOM   3718  HE2 LYS A 242       5.005  24.592  -0.337  1.00 94.59           H  
ATOM   3719  HE3 LYS A 242       6.559  24.088   0.299  1.00 94.59           H  
ATOM   3720  NZ  LYS A 242       5.048  22.643   0.399  1.00 94.59           N  
ATOM   3721  HZ1 LYS A 242       4.189  22.388  -0.066  1.00 94.59           H  
ATOM   3722  HZ2 LYS A 242       4.751  22.952   1.313  1.00 94.59           H  
ATOM   3723  HZ3 LYS A 242       5.599  21.800   0.472  1.00 94.59           H  
ATOM   3724  N   VAL A 243      10.201  25.730  -1.861  1.00 93.89           N  
ATOM   3725  H   VAL A 243      10.362  24.850  -2.330  1.00 93.89           H  
ATOM   3726  CA  VAL A 243      10.895  25.982  -0.594  1.00 93.89           C  
ATOM   3727  HA  VAL A 243      10.148  26.114   0.188  1.00 93.89           H  
ATOM   3728  C   VAL A 243      11.714  27.288  -0.638  1.00 93.89           C  
ATOM   3729  CB  VAL A 243      11.721  24.727  -0.240  1.00 93.89           C  
ATOM   3730  HB  VAL A 243      12.333  24.451  -1.099  1.00 93.89           H  
ATOM   3731  O   VAL A 243      11.728  28.055   0.331  1.00 93.89           O  
ATOM   3732  CG1 VAL A 243      12.653  24.959   0.941  1.00 93.89           C  
ATOM   3733 HG11 VAL A 243      13.095  24.016   1.263  1.00 93.89           H  
ATOM   3734 HG12 VAL A 243      12.115  25.409   1.775  1.00 93.89           H  
ATOM   3735 HG13 VAL A 243      13.459  25.607   0.597  1.00 93.89           H  
ATOM   3736  CG2 VAL A 243      10.801  23.550   0.109  1.00 93.89           C  
ATOM   3737 HG21 VAL A 243      10.191  23.792   0.979  1.00 93.89           H  
ATOM   3738 HG22 VAL A 243      10.144  23.307  -0.727  1.00 93.89           H  
ATOM   3739 HG23 VAL A 243      11.394  22.664   0.337  1.00 93.89           H  
ATOM   3740  N   THR A 244      12.335  27.632  -1.775  1.00 94.79           N  
ATOM   3741  H   THR A 244      12.339  26.977  -2.544  1.00 94.79           H  
ATOM   3742  CA  THR A 244      13.037  28.922  -1.934  1.00 94.79           C  
ATOM   3743  HA  THR A 244      13.671  29.075  -1.061  1.00 94.79           H  
ATOM   3744  C   THR A 244      12.098  30.131  -1.995  1.00 94.79           C  
ATOM   3745  CB  THR A 244      13.947  28.911  -3.170  1.00 94.79           C  
ATOM   3746  HB  THR A 244      13.387  28.600  -4.052  1.00 94.79           H  
ATOM   3747  O   THR A 244      12.402  31.171  -1.410  1.00 94.79           O  
ATOM   3748  CG2 THR A 244      14.645  30.244  -3.445  1.00 94.79           C  
ATOM   3749 HG21 THR A 244      13.923  30.966  -3.827  1.00 94.79           H  
ATOM   3750 HG22 THR A 244      15.082  30.632  -2.525  1.00 94.79           H  
ATOM   3751 HG23 THR A 244      15.428  30.105  -4.191  1.00 94.79           H  
ATOM   3752  OG1 THR A 244      15.008  28.030  -2.945  1.00 94.79           O  
ATOM   3753  HG1 THR A 244      15.347  28.252  -2.075  1.00 94.79           H  
ATOM   3754  N   LEU A 245      10.965  30.045  -2.695  1.00 95.17           N  
ATOM   3755  H   LEU A 245      10.720  29.171  -3.139  1.00 95.17           H  
ATOM   3756  CA  LEU A 245      10.030  31.170  -2.785  1.00 95.17           C  
ATOM   3757  HA  LEU A 245      10.600  32.083  -2.962  1.00 95.17           H  
ATOM   3758  C   LEU A 245       9.292  31.409  -1.463  1.00 95.17           C  
ATOM   3759  CB  LEU A 245       9.046  30.967  -3.950  1.00 95.17           C  
ATOM   3760  HB2 LEU A 245       8.593  29.980  -3.860  1.00 95.17           H  
ATOM   3761  HB3 LEU A 245       8.248  31.702  -3.846  1.00 95.17           H  
ATOM   3762  O   LEU A 245       9.182  32.563  -1.045  1.00 95.17           O  
ATOM   3763  CG  LEU A 245       9.654  31.118  -5.358  1.00 95.17           C  
ATOM   3764  HG  LEU A 245      10.394  30.338  -5.532  1.00 95.17           H  
ATOM   3765  CD1 LEU A 245       8.546  30.989  -6.405  1.00 95.17           C  
ATOM   3766 HD11 LEU A 245       7.822  31.796  -6.294  1.00 95.17           H  
ATOM   3767 HD12 LEU A 245       8.029  30.038  -6.273  1.00 95.17           H  
ATOM   3768 HD13 LEU A 245       8.970  31.017  -7.409  1.00 95.17           H  
ATOM   3769  CD2 LEU A 245      10.329  32.478  -5.573  1.00 95.17           C  
ATOM   3770 HD21 LEU A 245      11.243  32.535  -4.983  1.00 95.17           H  
ATOM   3771 HD22 LEU A 245       9.646  33.275  -5.279  1.00 95.17           H  
ATOM   3772 HD23 LEU A 245      10.589  32.594  -6.626  1.00 95.17           H  
ATOM   3773  N   LEU A 246       8.852  30.344  -0.784  1.00 92.48           N  
ATOM   3774  H   LEU A 246       8.954  29.428  -1.197  1.00 92.48           H  
ATOM   3775  CA  LEU A 246       8.180  30.437   0.517  1.00 92.48           C  
ATOM   3776  HA  LEU A 246       7.332  31.117   0.434  1.00 92.48           H  
ATOM   3777  C   LEU A 246       9.098  31.024   1.591  1.00 92.48           C  
ATOM   3778  CB  LEU A 246       7.668  29.052   0.945  1.00 92.48           C  
ATOM   3779  HB2 LEU A 246       8.501  28.350   0.926  1.00 92.48           H  
ATOM   3780  HB3 LEU A 246       7.313  29.117   1.974  1.00 92.48           H  
ATOM   3781  O   LEU A 246       8.688  31.914   2.333  1.00 92.48           O  
ATOM   3782  CG  LEU A 246       6.523  28.494   0.083  1.00 92.48           C  
ATOM   3783  HG  LEU A 246       6.833  28.445  -0.961  1.00 92.48           H  
ATOM   3784  CD1 LEU A 246       6.197  27.086   0.562  1.00 92.48           C  
ATOM   3785 HD11 LEU A 246       5.838  27.112   1.592  1.00 92.48           H  
ATOM   3786 HD12 LEU A 246       5.419  26.656  -0.069  1.00 92.48           H  
ATOM   3787 HD13 LEU A 246       7.087  26.458   0.527  1.00 92.48           H  
ATOM   3788  CD2 LEU A 246       5.251  29.335   0.154  1.00 92.48           C  
ATOM   3789 HD21 LEU A 246       4.885  29.360   1.181  1.00 92.48           H  
ATOM   3790 HD22 LEU A 246       4.487  28.879  -0.475  1.00 92.48           H  
ATOM   3791 HD23 LEU A 246       5.427  30.345  -0.214  1.00 92.48           H  
ATOM   3792  N   SER A 247      10.372  30.627   1.616  1.00 89.33           N  
ATOM   3793  H   SER A 247      10.662  29.869   1.014  1.00 89.33           H  
ATOM   3794  CA  SER A 247      11.333  31.233   2.543  1.00 89.33           C  
ATOM   3795  HA  SER A 247      10.915  31.138   3.545  1.00 89.33           H  
ATOM   3796  C   SER A 247      11.521  32.738   2.282  1.00 89.33           C  
ATOM   3797  CB  SER A 247      12.664  30.474   2.535  1.00 89.33           C  
ATOM   3798  HB2 SER A 247      13.393  31.004   3.148  1.00 89.33           H  
ATOM   3799  HB3 SER A 247      12.507  29.484   2.962  1.00 89.33           H  
ATOM   3800  O   SER A 247      11.532  33.548   3.209  1.00 89.33           O  
ATOM   3801  OG  SER A 247      13.170  30.331   1.230  1.00 89.33           O  
ATOM   3802  HG  SER A 247      12.737  29.562   0.851  1.00 89.33           H  
ATOM   3803  N   ASN A 248      11.586  33.182   1.028  1.00 90.59           N  
ATOM   3804  H   ASN A 248      11.585  32.513   0.271  1.00 90.59           H  
ATOM   3805  CA  ASN A 248      11.645  34.620   0.751  1.00 90.59           C  
ATOM   3806  HA  ASN A 248      12.445  35.056   1.349  1.00 90.59           H  
ATOM   3807  C   ASN A 248      10.360  35.370   1.134  1.00 90.59           C  
ATOM   3808  CB  ASN A 248      12.004  34.800  -0.713  1.00 90.59           C  
ATOM   3809  HB2 ASN A 248      12.983  34.337  -0.837  1.00 90.59           H  
ATOM   3810  HB3 ASN A 248      11.281  34.276  -1.338  1.00 90.59           H  
ATOM   3811  O   ASN A 248      10.444  36.494   1.630  1.00 90.59           O  
ATOM   3812  CG  ASN A 248      12.095  36.258  -1.126  1.00 90.59           C  
ATOM   3813  ND2 ASN A 248      11.409  36.635  -2.178  1.00 90.59           N  
ATOM   3814 HD21 ASN A 248      10.788  35.967  -2.612  1.00 90.59           H  
ATOM   3815 HD22 ASN A 248      11.389  37.629  -2.357  1.00 90.59           H  
ATOM   3816  OD1 ASN A 248      12.784  37.084  -0.546  1.00 90.59           O  
ATOM   3817  N   LEU A 249       9.186  34.760   0.946  1.00 88.07           N  
ATOM   3818  H   LEU A 249       9.180  33.834   0.543  1.00 88.07           H  
ATOM   3819  CA  LEU A 249       7.910  35.316   1.413  1.00 88.07           C  
ATOM   3820  HA  LEU A 249       7.775  36.313   0.995  1.00 88.07           H  
ATOM   3821  C   LEU A 249       7.868  35.481   2.934  1.00 88.07           C  
ATOM   3822  CB  LEU A 249       6.761  34.404   0.970  1.00 88.07           C  
ATOM   3823  HB2 LEU A 249       5.910  34.563   1.633  1.00 88.07           H  
ATOM   3824  HB3 LEU A 249       7.062  33.364   1.093  1.00 88.07           H  
ATOM   3825  O   LEU A 249       7.393  36.505   3.418  1.00 88.07           O  
ATOM   3826  CG  LEU A 249       6.286  34.631  -0.467  1.00 88.07           C  
ATOM   3827  HG  LEU A 249       7.124  34.561  -1.161  1.00 88.07           H  
ATOM   3828  CD1 LEU A 249       5.280  33.530  -0.791  1.00 88.07           C  
ATOM   3829 HD11 LEU A 249       4.994  33.551  -1.842  1.00 88.07           H  
ATOM   3830 HD12 LEU A 249       5.733  32.557  -0.603  1.00 88.07           H  
ATOM   3831 HD13 LEU A 249       4.393  33.633  -0.166  1.00 88.07           H  
ATOM   3832  CD2 LEU A 249       5.621  36.006  -0.599  1.00 88.07           C  
ATOM   3833 HD21 LEU A 249       4.977  36.189   0.261  1.00 88.07           H  
ATOM   3834 HD22 LEU A 249       6.377  36.790  -0.660  1.00 88.07           H  
ATOM   3835 HD23 LEU A 249       4.990  36.031  -1.487  1.00 88.07           H  
ATOM   3836  N   ASN A 250       8.457  34.542   3.674  1.00 85.91           N  
ATOM   3837  H   ASN A 250       8.743  33.685   3.221  1.00 85.91           H  
ATOM   3838  CA  ASN A 250       8.611  34.635   5.128  1.00 85.91           C  
ATOM   3839  HA  ASN A 250       7.675  35.008   5.543  1.00 85.91           H  
ATOM   3840  C   ASN A 250       9.682  35.658   5.566  1.00 85.91           C  
ATOM   3841  CB  ASN A 250       8.834  33.223   5.694  1.00 85.91           C  
ATOM   3842  HB2 ASN A 250       9.683  32.752   5.199  1.00 85.91           H  
ATOM   3843  HB3 ASN A 250       9.054  33.286   6.760  1.00 85.91           H  
ATOM   3844  O   ASN A 250       9.964  35.810   6.752  1.00 85.91           O  
ATOM   3845  CG  ASN A 250       7.608  32.339   5.534  1.00 85.91           C  
ATOM   3846  ND2 ASN A 250       7.775  31.047   5.641  1.00 85.91           N  
ATOM   3847 HD21 ASN A 250       6.942  30.480   5.581  1.00 85.91           H  
ATOM   3848 HD22 ASN A 250       8.520  30.769   6.265  1.00 85.91           H  
ATOM   3849  OD1 ASN A 250       6.494  32.802   5.325  1.00 85.91           O  
ATOM   3850  N   GLY A 251      10.266  36.412   4.625  1.00 83.90           N  
ATOM   3851  H   GLY A 251       9.986  36.253   3.668  1.00 83.90           H  
ATOM   3852  CA  GLY A 251      11.168  37.533   4.894  1.00 83.90           C  
ATOM   3853  HA2 GLY A 251      11.023  38.278   4.112  1.00 83.90           H  
ATOM   3854  HA3 GLY A 251      10.907  37.982   5.853  1.00 83.90           H  
ATOM   3855  C   GLY A 251      12.655  37.169   4.929  1.00 83.90           C  
ATOM   3856  O   GLY A 251      13.503  38.054   5.141  1.00 83.90           O  
ATOM   3857  N   TYR A 252      13.012  35.906   4.670  1.00 85.56           N  
ATOM   3858  H   TYR A 252      12.292  35.220   4.488  1.00 85.56           H  
ATOM   3859  CA  TYR A 252      14.404  35.466   4.688  1.00 85.56           C  
ATOM   3860  HA  TYR A 252      14.800  35.749   5.663  1.00 85.56           H  
ATOM   3861  C   TYR A 252      15.252  36.189   3.646  1.00 85.56           C  
ATOM   3862  CB  TYR A 252      14.533  33.939   4.570  1.00 85.56           C  
ATOM   3863  HB2 TYR A 252      14.024  33.588   3.672  1.00 85.56           H  
ATOM   3864  HB3 TYR A 252      15.585  33.673   4.472  1.00 85.56           H  
ATOM   3865  O   TYR A 252      14.817  36.533   2.545  1.00 85.56           O  
ATOM   3866  CG  TYR A 252      13.993  33.245   5.798  1.00 85.56           C  
ATOM   3867  CD1 TYR A 252      14.606  33.487   7.036  1.00 85.56           C  
ATOM   3868  HD1 TYR A 252      15.505  34.082   7.106  1.00 85.56           H  
ATOM   3869  CD2 TYR A 252      12.835  32.449   5.744  1.00 85.56           C  
ATOM   3870  HD2 TYR A 252      12.385  32.184   4.798  1.00 85.56           H  
ATOM   3871  CE1 TYR A 252      13.995  33.018   8.203  1.00 85.56           C  
ATOM   3872  HE1 TYR A 252      14.407  33.273   9.168  1.00 85.56           H  
ATOM   3873  CE2 TYR A 252      12.221  31.975   6.910  1.00 85.56           C  
ATOM   3874  HE2 TYR A 252      11.316  31.388   6.861  1.00 85.56           H  
ATOM   3875  OH  TYR A 252      12.243  31.888   9.312  1.00 85.56           O  
ATOM   3876  HH  TYR A 252      11.334  31.581   9.280  1.00 85.56           H  
ATOM   3877  CZ  TYR A 252      12.796  32.284   8.150  1.00 85.56           C  
ATOM   3878  N   ALA A 253      16.501  36.477   4.017  1.00 86.89           N  
ATOM   3879  H   ALA A 253      16.828  36.132   4.908  1.00 86.89           H  
ATOM   3880  CA  ALA A 253      17.452  37.067   3.087  1.00 86.89           C  
ATOM   3881  HA  ALA A 253      17.015  37.979   2.683  1.00 86.89           H  
ATOM   3882  C   ALA A 253      17.696  36.110   1.911  1.00 86.89           C  
ATOM   3883  CB  ALA A 253      18.726  37.467   3.836  1.00 86.89           C  
ATOM   3884  HB1 ALA A 253      19.222  36.577   4.222  1.00 86.89           H  
ATOM   3885  HB2 ALA A 253      19.403  37.996   3.164  1.00 86.89           H  
ATOM   3886  HB3 ALA A 253      18.475  38.122   4.670  1.00 86.89           H  
ATOM   3887  O   ALA A 253      17.786  34.904   2.139  1.00 86.89           O  
ATOM   3888  N   PRO A 254      17.894  36.621   0.679  1.00 90.51           N  
ATOM   3889  CA  PRO A 254      18.135  35.785  -0.492  1.00 90.51           C  
ATOM   3890  HA  PRO A 254      17.189  35.310  -0.753  1.00 90.51           H  
ATOM   3891  C   PRO A 254      19.180  34.672  -0.287  1.00 90.51           C  
ATOM   3892  CB  PRO A 254      18.520  36.748  -1.618  1.00 90.51           C  
ATOM   3893  HB2 PRO A 254      19.597  36.919  -1.629  1.00 90.51           H  
ATOM   3894  HB3 PRO A 254      18.191  36.382  -2.591  1.00 90.51           H  
ATOM   3895  O   PRO A 254      18.915  33.567  -0.730  1.00 90.51           O  
ATOM   3896  CG  PRO A 254      17.809  38.042  -1.230  1.00 90.51           C  
ATOM   3897  HG2 PRO A 254      16.779  38.015  -1.585  1.00 90.51           H  
ATOM   3898  HG3 PRO A 254      18.326  38.919  -1.619  1.00 90.51           H  
ATOM   3899  CD  PRO A 254      17.812  38.021   0.295  1.00 90.51           C  
ATOM   3900  HD2 PRO A 254      16.885  38.466   0.657  1.00 90.51           H  
ATOM   3901  HD3 PRO A 254      18.679  38.560   0.678  1.00 90.51           H  
ATOM   3902  N   PRO A 255      20.323  34.873   0.408  1.00 84.01           N  
ATOM   3903  CA  PRO A 255      21.266  33.779   0.666  1.00 84.01           C  
ATOM   3904  HA  PRO A 255      21.633  33.393  -0.285  1.00 84.01           H  
ATOM   3905  C   PRO A 255      20.654  32.612   1.458  1.00 84.01           C  
ATOM   3906  CB  PRO A 255      22.431  34.399   1.447  1.00 84.01           C  
ATOM   3907  HB2 PRO A 255      22.321  34.205   2.513  1.00 84.01           H  
ATOM   3908  HB3 PRO A 255      23.390  34.011   1.102  1.00 84.01           H  
ATOM   3909  O   PRO A 255      20.884  31.458   1.120  1.00 84.01           O  
ATOM   3910  CG  PRO A 255      22.316  35.901   1.206  1.00 84.01           C  
ATOM   3911  HG2 PRO A 255      22.672  36.471   2.065  1.00 84.01           H  
ATOM   3912  HG3 PRO A 255      22.881  36.175   0.315  1.00 84.01           H  
ATOM   3913  CD  PRO A 255      20.826  36.113   0.976  1.00 84.01           C  
ATOM   3914  HD2 PRO A 255      20.351  36.279   1.943  1.00 84.01           H  
ATOM   3915  HD3 PRO A 255      20.665  36.967   0.318  1.00 84.01           H  
ATOM   3916  N   ILE A 256      19.849  32.915   2.482  1.00 83.42           N  
ATOM   3917  H   ILE A 256      19.585  33.881   2.620  1.00 83.42           H  
ATOM   3918  CA  ILE A 256      19.189  31.911   3.327  1.00 83.42           C  
ATOM   3919  HA  ILE A 256      19.914  31.147   3.608  1.00 83.42           H  
ATOM   3920  C   ILE A 256      18.081  31.211   2.536  1.00 83.42           C  
ATOM   3921  CB  ILE A 256      18.633  32.561   4.616  1.00 83.42           C  
ATOM   3922  HB  ILE A 256      17.905  33.317   4.320  1.00 83.42           H  
ATOM   3923  O   ILE A 256      18.011  29.989   2.531  1.00 83.42           O  
ATOM   3924  CG1 ILE A 256      19.708  33.289   5.458  1.00 83.42           C  
ATOM   3925 HG12 ILE A 256      20.216  34.029   4.840  1.00 83.42           H  
ATOM   3926 HG13 ILE A 256      19.204  33.833   6.257  1.00 83.42           H  
ATOM   3927  CG2 ILE A 256      17.887  31.530   5.481  1.00 83.42           C  
ATOM   3928 HG21 ILE A 256      18.514  30.660   5.674  1.00 83.42           H  
ATOM   3929 HG22 ILE A 256      17.590  31.971   6.433  1.00 83.42           H  
ATOM   3930 HG23 ILE A 256      16.980  31.189   4.981  1.00 83.42           H  
ATOM   3931  CD1 ILE A 256      20.766  32.384   6.105  1.00 83.42           C  
ATOM   3932 HD11 ILE A 256      20.302  31.705   6.821  1.00 83.42           H  
ATOM   3933 HD12 ILE A 256      21.490  33.001   6.636  1.00 83.42           H  
ATOM   3934 HD13 ILE A 256      21.290  31.807   5.342  1.00 83.42           H  
ATOM   3935  N   ALA A 257      17.267  31.967   1.794  1.00 89.36           N  
ATOM   3936  H   ALA A 257      17.361  32.971   1.835  1.00 89.36           H  
ATOM   3937  CA  ALA A 257      16.193  31.399   0.977  1.00 89.36           C  
ATOM   3938  HA  ALA A 257      15.526  30.837   1.631  1.00 89.36           H  
ATOM   3939  C   ALA A 257      16.713  30.422  -0.100  1.00 89.36           C  
ATOM   3940  CB  ALA A 257      15.421  32.567   0.350  1.00 89.36           C  
ATOM   3941  HB1 ALA A 257      14.985  33.185   1.135  1.00 89.36           H  
ATOM   3942  HB2 ALA A 257      16.085  33.173  -0.267  1.00 89.36           H  
ATOM   3943  HB3 ALA A 257      14.614  32.177  -0.269  1.00 89.36           H  
ATOM   3944  O   ALA A 257      16.094  29.408  -0.428  1.00 89.36           O  
ATOM   3945  N   VAL A 258      17.892  30.701  -0.652  1.00 91.62           N  
ATOM   3946  H   VAL A 258      18.364  31.551  -0.380  1.00 91.62           H  
ATOM   3947  CA  VAL A 258      18.530  29.815  -1.631  1.00 91.62           C  
ATOM   3948  HA  VAL A 258      17.769  29.443  -2.318  1.00 91.62           H  
ATOM   3949  C   VAL A 258      19.149  28.592  -0.946  1.00 91.62           C  
ATOM   3950  CB  VAL A 258      19.558  30.596  -2.455  1.00 91.62           C  
ATOM   3951  HB  VAL A 258      20.363  30.935  -1.802  1.00 91.62           H  
ATOM   3952  O   VAL A 258      19.113  27.504  -1.516  1.00 91.62           O  
ATOM   3953  CG1 VAL A 258      20.129  29.761  -3.589  1.00 91.62           C  
ATOM   3954 HG11 VAL A 258      19.329  29.555  -4.300  1.00 91.62           H  
ATOM   3955 HG12 VAL A 258      20.503  28.808  -3.215  1.00 91.62           H  
ATOM   3956 HG13 VAL A 258      20.931  30.306  -4.087  1.00 91.62           H  
ATOM   3957  CG2 VAL A 258      18.941  31.803  -3.174  1.00 91.62           C  
ATOM   3958 HG21 VAL A 258      19.747  32.503  -3.394  1.00 91.62           H  
ATOM   3959 HG22 VAL A 258      18.431  31.514  -4.093  1.00 91.62           H  
ATOM   3960 HG23 VAL A 258      18.199  32.302  -2.552  1.00 91.62           H  
ATOM   3961  N   GLU A 259      19.645  28.720   0.290  1.00 87.14           N  
ATOM   3962  H   GLU A 259      19.674  29.631   0.726  1.00 87.14           H  
ATOM   3963  CA  GLU A 259      20.057  27.557   1.089  1.00 87.14           C  
ATOM   3964  HA  GLU A 259      20.773  26.985   0.500  1.00 87.14           H  
ATOM   3965  C   GLU A 259      18.903  26.597   1.361  1.00 87.14           C  
ATOM   3966  CB  GLU A 259      20.669  27.980   2.442  1.00 87.14           C  
ATOM   3967  HB2 GLU A 259      20.343  27.289   3.219  1.00 87.14           H  
ATOM   3968  HB3 GLU A 259      20.329  28.975   2.727  1.00 87.14           H  
ATOM   3969  O   GLU A 259      19.063  25.384   1.235  1.00 87.14           O  
ATOM   3970  CG  GLU A 259      22.194  27.964   2.433  1.00 87.14           C  
ATOM   3971  HG2 GLU A 259      22.541  28.815   1.846  1.00 87.14           H  
ATOM   3972  HG3 GLU A 259      22.559  28.087   3.453  1.00 87.14           H  
ATOM   3973  CD  GLU A 259      22.750  26.669   1.836  1.00 87.14           C  
ATOM   3974  OE1 GLU A 259      23.589  26.754   0.921  1.00 87.14           O  
ATOM   3975  OE2 GLU A 259      22.336  25.545   2.199  1.00 87.14           O  
ATOM   3976  N   PHE A 260      17.726  27.145   1.645  1.00 88.58           N  
ATOM   3977  H   PHE A 260      17.685  28.147   1.770  1.00 88.58           H  
ATOM   3978  CA  PHE A 260      16.495  26.382   1.819  1.00 88.58           C  
ATOM   3979  HA  PHE A 260      16.613  25.701   2.662  1.00 88.58           H  
ATOM   3980  C   PHE A 260      16.218  25.513   0.586  1.00 88.58           C  
ATOM   3981  CB  PHE A 260      15.366  27.379   2.143  1.00 88.58           C  
ATOM   3982  HB2 PHE A 260      14.416  27.001   1.765  1.00 88.58           H  
ATOM   3983  HB3 PHE A 260      15.541  28.337   1.653  1.00 88.58           H  
ATOM   3984  O   PHE A 260      16.054  24.300   0.694  1.00 88.58           O  
ATOM   3985  CG  PHE A 260      15.206  27.639   3.618  1.00 88.58           C  
ATOM   3986  CD1 PHE A 260      13.952  27.442   4.225  1.00 88.58           C  
ATOM   3987  HD1 PHE A 260      13.083  27.200   3.631  1.00 88.58           H  
ATOM   3988  CD2 PHE A 260      16.332  27.962   4.400  1.00 88.58           C  
ATOM   3989  HD2 PHE A 260      17.299  28.132   3.952  1.00 88.58           H  
ATOM   3990  CE1 PHE A 260      13.862  27.402   5.622  1.00 88.58           C  
ATOM   3991  HE1 PHE A 260      12.936  27.123   6.103  1.00 88.58           H  
ATOM   3992  CE2 PHE A 260      16.239  27.942   5.792  1.00 88.58           C  
ATOM   3993  HE2 PHE A 260      17.118  28.083   6.404  1.00 88.58           H  
ATOM   3994  CZ  PHE A 260      15.027  27.573   6.382  1.00 88.58           C  
ATOM   3995  HZ  PHE A 260      15.020  27.317   7.432  1.00 88.58           H  
ATOM   3996  N   GLY A 261      16.304  26.098  -0.612  1.00 93.14           N  
ATOM   3997  H   GLY A 261      16.475  27.093  -0.642  1.00 93.14           H  
ATOM   3998  CA  GLY A 261      16.194  25.342  -1.863  1.00 93.14           C  
ATOM   3999  HA2 GLY A 261      15.232  24.831  -1.899  1.00 93.14           H  
ATOM   4000  HA3 GLY A 261      16.256  26.025  -2.711  1.00 93.14           H  
ATOM   4001  C   GLY A 261      17.312  24.320  -2.051  1.00 93.14           C  
ATOM   4002  O   GLY A 261      17.051  23.191  -2.465  1.00 93.14           O  
ATOM   4003  N   ARG A 262      18.561  24.671  -1.722  1.00 92.00           N  
ATOM   4004  H   ARG A 262      18.706  25.607  -1.372  1.00 92.00           H  
ATOM   4005  CA  ARG A 262      19.720  23.772  -1.848  1.00 92.00           C  
ATOM   4006  HA  ARG A 262      19.778  23.438  -2.883  1.00 92.00           H  
ATOM   4007  C   ARG A 262      19.567  22.515  -0.982  1.00 92.00           C  
ATOM   4008  CB  ARG A 262      20.996  24.549  -1.485  1.00 92.00           C  
ATOM   4009  HB2 ARG A 262      20.984  25.521  -1.979  1.00 92.00           H  
ATOM   4010  HB3 ARG A 262      21.015  24.717  -0.408  1.00 92.00           H  
ATOM   4011  O   ARG A 262      19.953  21.431  -1.424  1.00 92.00           O  
ATOM   4012  CG  ARG A 262      22.266  23.802  -1.920  1.00 92.00           C  
ATOM   4013  HG2 ARG A 262      22.232  22.772  -1.565  1.00 92.00           H  
ATOM   4014  HG3 ARG A 262      22.317  23.801  -3.009  1.00 92.00           H  
ATOM   4015  CD  ARG A 262      23.525  24.459  -1.355  1.00 92.00           C  
ATOM   4016  HD2 ARG A 262      24.414  24.100  -1.874  1.00 92.00           H  
ATOM   4017  HD3 ARG A 262      23.470  25.535  -1.522  1.00 92.00           H  
ATOM   4018  NE  ARG A 262      23.629  24.220   0.085  1.00 92.00           N  
ATOM   4019  HE  ARG A 262      23.231  24.958   0.648  1.00 92.00           H  
ATOM   4020  NH1 ARG A 262      24.982  22.381   0.251  1.00 92.00           N  
ATOM   4021 HH11 ARG A 262      25.454  21.723   0.855  1.00 92.00           H  
ATOM   4022 HH12 ARG A 262      25.106  22.405  -0.751  1.00 92.00           H  
ATOM   4023  NH2 ARG A 262      24.126  23.383   2.090  1.00 92.00           N  
ATOM   4024 HH21 ARG A 262      23.521  24.123   2.416  1.00 92.00           H  
ATOM   4025 HH22 ARG A 262      24.591  22.791   2.763  1.00 92.00           H  
ATOM   4026  CZ  ARG A 262      24.253  23.317   0.797  1.00 92.00           C  
ATOM   4027  N   LYS A 263      18.984  22.643   0.214  1.00 89.30           N  
ATOM   4028  H   LYS A 263      18.736  23.579   0.501  1.00 89.30           H  
ATOM   4029  CA  LYS A 263      18.724  21.555   1.175  1.00 89.30           C  
ATOM   4030  HA  LYS A 263      19.646  21.004   1.359  1.00 89.30           H  
ATOM   4031  C   LYS A 263      17.710  20.511   0.682  1.00 89.30           C  
ATOM   4032  CB  LYS A 263      18.266  22.184   2.504  1.00 89.30           C  
ATOM   4033  HB2 LYS A 263      17.515  22.946   2.294  1.00 89.30           H  
ATOM   4034  HB3 LYS A 263      17.777  21.429   3.120  1.00 89.30           H  
ATOM   4035  O   LYS A 263      17.780  19.373   1.127  1.00 89.30           O  
ATOM   4036  CG  LYS A 263      19.414  22.834   3.304  1.00 89.30           C  
ATOM   4037  HG2 LYS A 263      20.192  23.200   2.634  1.00 89.30           H  
ATOM   4038  HG3 LYS A 263      19.017  23.677   3.869  1.00 89.30           H  
ATOM   4039  CD  LYS A 263      19.998  21.823   4.290  1.00 89.30           C  
ATOM   4040  HD2 LYS A 263      20.303  20.942   3.724  1.00 89.30           H  
ATOM   4041  HD3 LYS A 263      19.217  21.532   4.993  1.00 89.30           H  
ATOM   4042  CE  LYS A 263      21.200  22.346   5.077  1.00 89.30           C  
ATOM   4043  HE2 LYS A 263      20.891  23.185   5.701  1.00 89.30           H  
ATOM   4044  HE3 LYS A 263      21.962  22.692   4.379  1.00 89.30           H  
ATOM   4045  NZ  LYS A 263      21.746  21.256   5.915  1.00 89.30           N  
ATOM   4046  HZ1 LYS A 263      21.724  20.378   5.417  1.00 89.30           H  
ATOM   4047  HZ2 LYS A 263      21.115  21.022   6.668  1.00 89.30           H  
ATOM   4048  HZ3 LYS A 263      22.690  21.437   6.226  1.00 89.30           H  
ATOM   4049  N   THR A 264      16.876  20.833  -0.307  1.00 92.16           N  
ATOM   4050  H   THR A 264      16.805  21.807  -0.565  1.00 92.16           H  
ATOM   4051  CA  THR A 264      15.953  19.866  -0.946  1.00 92.16           C  
ATOM   4052  HA  THR A 264      15.521  19.228  -0.176  1.00 92.16           H  
ATOM   4053  C   THR A 264      16.641  18.944  -1.967  1.00 92.16           C  
ATOM   4054  CB  THR A 264      14.782  20.581  -1.643  1.00 92.16           C  
ATOM   4055  HB  THR A 264      14.053  19.831  -1.948  1.00 92.16           H  
ATOM   4056  O   THR A 264      16.074  17.952  -2.417  1.00 92.16           O  
ATOM   4057  CG2 THR A 264      14.081  21.610  -0.758  1.00 92.16           C  
ATOM   4058 HG21 THR A 264      14.733  22.455  -0.537  1.00 92.16           H  
ATOM   4059 HG22 THR A 264      13.191  21.970  -1.273  1.00 92.16           H  
ATOM   4060 HG23 THR A 264      13.770  21.136   0.173  1.00 92.16           H  
ATOM   4061  OG1 THR A 264      15.243  21.257  -2.797  1.00 92.16           O  
ATOM   4062  HG1 THR A 264      15.801  21.987  -2.517  1.00 92.16           H  
ATOM   4063  N   LEU A 265      17.877  19.245  -2.387  1.00 93.84           N  
ATOM   4064  H   LEU A 265      18.321  20.063  -1.995  1.00 93.84           H  
ATOM   4065  CA  LEU A 265      18.522  18.555  -3.511  1.00 93.84           C  
ATOM   4066  HA  LEU A 265      17.750  18.250  -4.218  1.00 93.84           H  
ATOM   4067  C   LEU A 265      19.252  17.285  -3.079  1.00 93.84           C  
ATOM   4068  CB  LEU A 265      19.486  19.509  -4.234  1.00 93.84           C  
ATOM   4069  HB2 LEU A 265      19.920  18.984  -5.085  1.00 93.84           H  
ATOM   4070  HB3 LEU A 265      20.293  19.770  -3.549  1.00 93.84           H  
ATOM   4071  O   LEU A 265      19.917  17.277  -2.043  1.00 93.84           O  
ATOM   4072  CG  LEU A 265      18.830  20.807  -4.730  1.00 93.84           C  
ATOM   4073  HG  LEU A 265      18.474  21.390  -3.881  1.00 93.84           H  
ATOM   4074  CD1 LEU A 265      19.869  21.647  -5.474  1.00 93.84           C  
ATOM   4075 HD11 LEU A 265      20.252  21.092  -6.331  1.00 93.84           H  
ATOM   4076 HD12 LEU A 265      19.398  22.567  -5.818  1.00 93.84           H  
ATOM   4077 HD13 LEU A 265      20.681  21.901  -4.792  1.00 93.84           H  
ATOM   4078  CD2 LEU A 265      17.658  20.507  -5.651  1.00 93.84           C  
ATOM   4079 HD21 LEU A 265      16.831  20.089  -5.078  1.00 93.84           H  
ATOM   4080 HD22 LEU A 265      17.961  19.799  -6.422  1.00 93.84           H  
ATOM   4081 HD23 LEU A 265      17.296  21.438  -6.088  1.00 93.84           H  
ATOM   4082  N   TYR A 266      19.241  16.250  -3.920  1.00 92.06           N  
ATOM   4083  H   TYR A 266      18.670  16.303  -4.751  1.00 92.06           H  
ATOM   4084  CA  TYR A 266      20.053  15.049  -3.705  1.00 92.06           C  
ATOM   4085  HA  TYR A 266      19.834  14.645  -2.717  1.00 92.06           H  
ATOM   4086  C   TYR A 266      21.553  15.358  -3.722  1.00 92.06           C  
ATOM   4087  CB  TYR A 266      19.709  13.998  -4.770  1.00 92.06           C  
ATOM   4088  HB2 TYR A 266      20.417  13.172  -4.693  1.00 92.06           H  
ATOM   4089  HB3 TYR A 266      19.850  14.452  -5.751  1.00 92.06           H  
ATOM   4090  O   TYR A 266      22.028  16.195  -4.496  1.00 92.06           O  
ATOM   4091  CG  TYR A 266      18.316  13.400  -4.711  1.00 92.06           C  
ATOM   4092  CD1 TYR A 266      17.593  13.318  -3.501  1.00 92.06           C  
ATOM   4093  HD1 TYR A 266      18.016  13.662  -2.568  1.00 92.06           H  
ATOM   4094  CD2 TYR A 266      17.753  12.875  -5.891  1.00 92.06           C  
ATOM   4095  HD2 TYR A 266      18.285  12.951  -6.827  1.00 92.06           H  
ATOM   4096  CE1 TYR A 266      16.314  12.736  -3.468  1.00 92.06           C  
ATOM   4097  HE1 TYR A 266      15.780  12.659  -2.533  1.00 92.06           H  
ATOM   4098  CE2 TYR A 266      16.475  12.285  -5.859  1.00 92.06           C  
ATOM   4099  HE2 TYR A 266      16.019  11.903  -6.760  1.00 92.06           H  
ATOM   4100  OH  TYR A 266      14.508  11.674  -4.659  1.00 92.06           O  
ATOM   4101  HH  TYR A 266      14.063  11.692  -3.809  1.00 92.06           H  
ATOM   4102  CZ  TYR A 266      15.749  12.222  -4.653  1.00 92.06           C  
ATOM   4103  N   SER A 267      22.338  14.633  -2.924  1.00 87.88           N  
ATOM   4104  H   SER A 267      21.909  13.904  -2.372  1.00 87.88           H  
ATOM   4105  CA  SER A 267      23.785  14.841  -2.760  1.00 87.88           C  
ATOM   4106  HA  SER A 267      23.939  15.828  -2.324  1.00 87.88           H  
ATOM   4107  C   SER A 267      24.574  14.779  -4.073  1.00 87.88           C  
ATOM   4108  CB  SER A 267      24.334  13.795  -1.783  1.00 87.88           C  
ATOM   4109  HB2 SER A 267      25.346  14.081  -1.495  1.00 87.88           H  
ATOM   4110  HB3 SER A 267      23.715  13.771  -0.887  1.00 87.88           H  
ATOM   4111  O   SER A 267      25.616  15.419  -4.225  1.00 87.88           O  
ATOM   4112  OG  SER A 267      24.372  12.507  -2.369  1.00 87.88           O  
ATOM   4113  HG  SER A 267      23.465  12.245  -2.543  1.00 87.88           H  
ATOM   4114  N   SER A 268      24.074  14.035  -5.063  1.00 85.80           N  
ATOM   4115  H   SER A 268      23.260  13.482  -4.835  1.00 85.80           H  
ATOM   4116  CA  SER A 268      24.699  13.934  -6.388  1.00 85.80           C  
ATOM   4117  HA  SER A 268      25.767  13.781  -6.229  1.00 85.80           H  
ATOM   4118  C   SER A 268      24.579  15.200  -7.256  1.00 85.80           C  
ATOM   4119  CB  SER A 268      24.164  12.695  -7.109  1.00 85.80           C  
ATOM   4120  HB2 SER A 268      24.712  12.571  -8.042  1.00 85.80           H  
ATOM   4121  HB3 SER A 268      24.343  11.818  -6.486  1.00 85.80           H  
ATOM   4122  O   SER A 268      25.264  15.321  -8.277  1.00 85.80           O  
ATOM   4123  OG  SER A 268      22.787  12.768  -7.404  1.00 85.80           O  
ATOM   4124  HG  SER A 268      22.274  12.696  -6.596  1.00 85.80           H  
ATOM   4125  N   GLU A 269      23.719  16.136  -6.861  1.00 89.91           N  
ATOM   4126  H   GLU A 269      23.203  15.943  -6.015  1.00 89.91           H  
ATOM   4127  CA  GLU A 269      23.250  17.287  -7.645  1.00 89.91           C  
ATOM   4128  HA  GLU A 269      23.859  17.393  -8.543  1.00 89.91           H  
ATOM   4129  C   GLU A 269      23.362  18.585  -6.849  1.00 89.91           C  
ATOM   4130  CB  GLU A 269      21.778  17.094  -8.057  1.00 89.91           C  
ATOM   4131  HB2 GLU A 269      21.142  17.506  -7.274  1.00 89.91           H  
ATOM   4132  HB3 GLU A 269      21.590  17.637  -8.983  1.00 89.91           H  
ATOM   4133  O   GLU A 269      23.464  19.653  -7.449  1.00 89.91           O  
ATOM   4134  CG  GLU A 269      21.416  15.614  -8.241  1.00 89.91           C  
ATOM   4135  HG2 GLU A 269      22.053  15.194  -9.019  1.00 89.91           H  
ATOM   4136  HG3 GLU A 269      21.598  15.073  -7.312  1.00 89.91           H  
ATOM   4137  CD  GLU A 269      19.954  15.354  -8.541  1.00 89.91           C  
ATOM   4138  OE1 GLU A 269      19.736  14.349  -9.257  1.00 89.91           O  
ATOM   4139  OE2 GLU A 269      19.115  16.191  -8.178  1.00 89.91           O  
ATOM   4140  N   ARG A 270      23.383  18.473  -5.517  1.00 88.63           N  
ATOM   4141  H   ARG A 270      23.198  17.560  -5.129  1.00 88.63           H  
ATOM   4142  CA  ARG A 270      23.509  19.564  -4.562  1.00 88.63           C  
ATOM   4143  HA  ARG A 270      22.703  20.269  -4.766  1.00 88.63           H  
ATOM   4144  C   ARG A 270      24.876  20.252  -4.717  1.00 88.63           C  
ATOM   4145  CB  ARG A 270      23.283  18.993  -3.145  1.00 88.63           C  
ATOM   4146  HB2 ARG A 270      22.390  18.368  -3.150  1.00 88.63           H  
ATOM   4147  HB3 ARG A 270      24.133  18.376  -2.855  1.00 88.63           H  
ATOM   4148  O   ARG A 270      25.912  19.612  -4.510  1.00 88.63           O  
ATOM   4149  CG  ARG A 270      23.067  20.101  -2.108  1.00 88.63           C  
ATOM   4150  HG2 ARG A 270      23.930  20.766  -2.122  1.00 88.63           H  
ATOM   4151  HG3 ARG A 270      22.188  20.679  -2.397  1.00 88.63           H  
ATOM   4152  CD  ARG A 270      22.892  19.600  -0.664  1.00 88.63           C  
ATOM   4153  HD2 ARG A 270      23.747  18.979  -0.395  1.00 88.63           H  
ATOM   4154  HD3 ARG A 270      22.878  20.472  -0.011  1.00 88.63           H  
ATOM   4155  NE  ARG A 270      21.647  18.841  -0.445  1.00 88.63           N  
ATOM   4156  HE  ARG A 270      21.092  18.579  -1.247  1.00 88.63           H  
ATOM   4157  NH1 ARG A 270      21.676  18.713   1.864  1.00 88.63           N  
ATOM   4158 HH11 ARG A 270      22.539  19.234   1.925  1.00 88.63           H  
ATOM   4159 HH12 ARG A 270      21.227  18.468   2.734  1.00 88.63           H  
ATOM   4160  NH2 ARG A 270      19.996  17.827   0.711  1.00 88.63           N  
ATOM   4161 HH21 ARG A 270      19.549  17.610  -0.168  1.00 88.63           H  
ATOM   4162 HH22 ARG A 270      19.436  17.779   1.551  1.00 88.63           H  
ATOM   4163  CZ  ARG A 270      21.116  18.470   0.711  1.00 88.63           C  
ATOM   4164  N   PRO A 271      24.929  21.540  -5.094  1.00 88.51           N  
ATOM   4165  CA  PRO A 271      26.156  22.321  -4.992  1.00 88.51           C  
ATOM   4166  HA  PRO A 271      26.983  21.808  -5.483  1.00 88.51           H  
ATOM   4167  C   PRO A 271      26.571  22.512  -3.531  1.00 88.51           C  
ATOM   4168  CB  PRO A 271      25.874  23.624  -5.736  1.00 88.51           C  
ATOM   4169  HB2 PRO A 271      26.142  23.497  -6.785  1.00 88.51           H  
ATOM   4170  HB3 PRO A 271      26.410  24.471  -5.309  1.00 88.51           H  
ATOM   4171  O   PRO A 271      25.754  22.394  -2.613  1.00 88.51           O  
ATOM   4172  CG  PRO A 271      24.359  23.792  -5.620  1.00 88.51           C  
ATOM   4173  HG2 PRO A 271      23.941  24.346  -6.460  1.00 88.51           H  
ATOM   4174  HG3 PRO A 271      24.126  24.298  -4.683  1.00 88.51           H  
ATOM   4175  CD  PRO A 271      23.826  22.364  -5.570  1.00 88.51           C  
ATOM   4176  HD2 PRO A 271      23.531  22.048  -6.570  1.00 88.51           H  
ATOM   4177  HD3 PRO A 271      22.974  22.327  -4.892  1.00 88.51           H  
ATOM   4178  N   SER A 272      27.856  22.772  -3.292  1.00 83.80           N  
ATOM   4179  H   SER A 272      28.477  22.951  -4.069  1.00 83.80           H  
ATOM   4180  CA  SER A 272      28.278  23.207  -1.957  1.00 83.80           C  
ATOM   4181  HA  SER A 272      27.768  22.596  -1.213  1.00 83.80           H  
ATOM   4182  C   SER A 272      27.856  24.661  -1.730  1.00 83.80           C  
ATOM   4183  CB  SER A 272      29.781  23.003  -1.744  1.00 83.80           C  
ATOM   4184  HB2 SER A 272      30.060  22.003  -2.076  1.00 83.80           H  
ATOM   4185  HB3 SER A 272      30.003  23.093  -0.681  1.00 83.80           H  
ATOM   4186  O   SER A 272      27.620  25.394  -2.691  1.00 83.80           O  
ATOM   4187  OG  SER A 272      30.532  23.968  -2.446  1.00 83.80           O  
ATOM   4188  HG  SER A 272      31.464  23.739  -2.417  1.00 83.80           H  
ATOM   4189  N   PHE A 273      27.786  25.083  -0.465  1.00 75.80           N  
ATOM   4190  H   PHE A 273      27.927  24.431   0.293  1.00 75.80           H  
ATOM   4191  CA  PHE A 273      27.499  26.477  -0.111  1.00 75.80           C  
ATOM   4192  HA  PHE A 273      26.484  26.734  -0.414  1.00 75.80           H  
ATOM   4193  C   PHE A 273      28.465  27.441  -0.819  1.00 75.80           C  
ATOM   4194  CB  PHE A 273      27.606  26.625   1.414  1.00 75.80           C  
ATOM   4195  HB2 PHE A 273      28.621  26.393   1.738  1.00 75.80           H  
ATOM   4196  HB3 PHE A 273      26.938  25.904   1.884  1.00 75.80           H  
ATOM   4197  O   PHE A 273      28.041  28.380  -1.481  1.00 75.80           O  
ATOM   4198  CG  PHE A 273      27.242  28.012   1.904  1.00 75.80           C  
ATOM   4199  CD1 PHE A 273      28.190  29.052   1.922  1.00 75.80           C  
ATOM   4200  HD1 PHE A 273      29.209  28.880   1.608  1.00 75.80           H  
ATOM   4201  CD2 PHE A 273      25.930  28.273   2.328  1.00 75.80           C  
ATOM   4202  HD2 PHE A 273      25.223  27.459   2.392  1.00 75.80           H  
ATOM   4203  CE1 PHE A 273      27.807  30.344   2.322  1.00 75.80           C  
ATOM   4204  HE1 PHE A 273      28.534  31.143   2.315  1.00 75.80           H  
ATOM   4205  CE2 PHE A 273      25.535  29.568   2.697  1.00 75.80           C  
ATOM   4206  HE2 PHE A 273      24.517  29.756   3.003  1.00 75.80           H  
ATOM   4207  CZ  PHE A 273      26.478  30.608   2.692  1.00 75.80           C  
ATOM   4208  HZ  PHE A 273      26.189  31.607   2.982  1.00 75.80           H  
ATOM   4209  N   ILE A 274      29.767  27.143  -0.749  1.00 80.05           N  
ATOM   4210  H   ILE A 274      30.034  26.351  -0.182  1.00 80.05           H  
ATOM   4211  CA  ILE A 274      30.834  27.975  -1.326  1.00 80.05           C  
ATOM   4212  HA  ILE A 274      30.736  28.987  -0.934  1.00 80.05           H  
ATOM   4213  C   ILE A 274      30.697  28.059  -2.850  1.00 80.05           C  
ATOM   4214  CB  ILE A 274      32.227  27.421  -0.938  1.00 80.05           C  
ATOM   4215  HB  ILE A 274      32.345  26.442  -1.401  1.00 80.05           H  
ATOM   4216  O   ILE A 274      30.813  29.135  -3.424  1.00 80.05           O  
ATOM   4217  CG1 ILE A 274      32.366  27.244   0.595  1.00 80.05           C  
ATOM   4218 HG12 ILE A 274      31.547  26.633   0.974  1.00 80.05           H  
ATOM   4219 HG13 ILE A 274      32.306  28.219   1.079  1.00 80.05           H  
ATOM   4220  CG2 ILE A 274      33.336  28.346  -1.477  1.00 80.05           C  
ATOM   4221 HG21 ILE A 274      34.324  27.950  -1.246  1.00 80.05           H  
ATOM   4222 HG22 ILE A 274      33.236  29.340  -1.041  1.00 80.05           H  
ATOM   4223 HG23 ILE A 274      33.275  28.438  -2.562  1.00 80.05           H  
ATOM   4224  CD1 ILE A 274      33.663  26.549   1.030  1.00 80.05           C  
ATOM   4225 HD11 ILE A 274      33.785  25.613   0.485  1.00 80.05           H  
ATOM   4226 HD12 ILE A 274      34.523  27.194   0.852  1.00 80.05           H  
ATOM   4227 HD13 ILE A 274      33.612  26.334   2.097  1.00 80.05           H  
ATOM   4228  N   GLU A 275      30.419  26.931  -3.508  1.00 84.62           N  
ATOM   4229  H   GLU A 275      30.260  26.084  -2.980  1.00 84.62           H  
ATOM   4230  CA  GLU A 275      30.272  26.876  -4.964  1.00 84.62           C  
ATOM   4231  HA  GLU A 275      31.159  27.303  -5.432  1.00 84.62           H  
ATOM   4232  C   GLU A 275      29.056  27.693  -5.419  1.00 84.62           C  
ATOM   4233  CB  GLU A 275      30.144  25.399  -5.352  1.00 84.62           C  
ATOM   4234  HB2 GLU A 275      29.170  25.049  -5.010  1.00 84.62           H  
ATOM   4235  HB3 GLU A 275      30.916  24.844  -4.820  1.00 84.62           H  
ATOM   4236  O   GLU A 275      29.141  28.453  -6.383  1.00 84.62           O  
ATOM   4237  CG  GLU A 275      30.323  25.054  -6.837  1.00 84.62           C  
ATOM   4238  HG2 GLU A 275      29.632  25.648  -7.435  1.00 84.62           H  
ATOM   4239  HG3 GLU A 275      31.342  25.296  -7.141  1.00 84.62           H  
ATOM   4240  CD  GLU A 275      30.051  23.559  -7.076  1.00 84.62           C  
ATOM   4241  OE1 GLU A 275      30.318  23.009  -8.176  1.00 84.62           O  
ATOM   4242  OE2 GLU A 275      29.523  22.876  -6.162  1.00 84.62           O  
ATOM   4243  N   LEU A 276      27.940  27.583  -4.693  1.00 84.32           N  
ATOM   4244  H   LEU A 276      27.950  26.974  -3.887  1.00 84.32           H  
ATOM   4245  CA  LEU A 276      26.736  28.367  -4.938  1.00 84.32           C  
ATOM   4246  HA  LEU A 276      26.447  28.240  -5.981  1.00 84.32           H  
ATOM   4247  C   LEU A 276      26.981  29.868  -4.704  1.00 84.32           C  
ATOM   4248  CB  LEU A 276      25.631  27.812  -4.027  1.00 84.32           C  
ATOM   4249  HB2 LEU A 276      25.507  26.744  -4.209  1.00 84.32           H  
ATOM   4250  HB3 LEU A 276      25.952  27.938  -2.993  1.00 84.32           H  
ATOM   4251  O   LEU A 276      26.580  30.688  -5.531  1.00 84.32           O  
ATOM   4252  CG  LEU A 276      24.280  28.513  -4.214  1.00 84.32           C  
ATOM   4253  HG  LEU A 276      24.424  29.593  -4.213  1.00 84.32           H  
ATOM   4254  CD1 LEU A 276      23.617  28.101  -5.530  1.00 84.32           C  
ATOM   4255 HD11 LEU A 276      22.695  28.671  -5.641  1.00 84.32           H  
ATOM   4256 HD12 LEU A 276      24.265  28.347  -6.371  1.00 84.32           H  
ATOM   4257 HD13 LEU A 276      23.402  27.032  -5.532  1.00 84.32           H  
ATOM   4258  CD2 LEU A 276      23.360  28.178  -3.046  1.00 84.32           C  
ATOM   4259 HD21 LEU A 276      22.593  28.950  -2.973  1.00 84.32           H  
ATOM   4260 HD22 LEU A 276      23.909  28.200  -2.104  1.00 84.32           H  
ATOM   4261 HD23 LEU A 276      22.906  27.195  -3.169  1.00 84.32           H  
ATOM   4262  N   GLU A 277      27.658  30.234  -3.615  1.00 80.79           N  
ATOM   4263  H   GLU A 277      27.939  29.520  -2.958  1.00 80.79           H  
ATOM   4264  CA  GLU A 277      27.982  31.623  -3.285  1.00 80.79           C  
ATOM   4265  HA  GLU A 277      27.055  32.196  -3.292  1.00 80.79           H  
ATOM   4266  C   GLU A 277      28.919  32.248  -4.330  1.00 80.79           C  
ATOM   4267  CB  GLU A 277      28.580  31.699  -1.870  1.00 80.79           C  
ATOM   4268  HB2 GLU A 277      27.957  31.123  -1.186  1.00 80.79           H  
ATOM   4269  HB3 GLU A 277      29.584  31.276  -1.878  1.00 80.79           H  
ATOM   4270  O   GLU A 277      28.640  33.347  -4.818  1.00 80.79           O  
ATOM   4271  CG  GLU A 277      28.621  33.154  -1.375  1.00 80.79           C  
ATOM   4272  HG2 GLU A 277      27.600  33.535  -1.338  1.00 80.79           H  
ATOM   4273  HG3 GLU A 277      29.170  33.758  -2.097  1.00 80.79           H  
ATOM   4274  CD  GLU A 277      29.281  33.341  -0.002  1.00 80.79           C  
ATOM   4275  OE1 GLU A 277      29.267  34.510   0.454  1.00 80.79           O  
ATOM   4276  OE2 GLU A 277      29.833  32.366   0.551  1.00 80.79           O  
ATOM   4277  N   GLU A 278      29.977  31.541  -4.747  1.00 81.82           N  
ATOM   4278  H   GLU A 278      30.169  30.655  -4.302  1.00 81.82           H  
ATOM   4279  CA  GLU A 278      30.853  31.966  -5.845  1.00 81.82           C  
ATOM   4280  HA  GLU A 278      31.302  32.927  -5.595  1.00 81.82           H  
ATOM   4281  C   GLU A 278      30.068  32.167  -7.138  1.00 81.82           C  
ATOM   4282  CB  GLU A 278      31.971  30.945  -6.120  1.00 81.82           C  
ATOM   4283  HB2 GLU A 278      31.621  29.936  -5.905  1.00 81.82           H  
ATOM   4284  HB3 GLU A 278      32.225  30.990  -7.180  1.00 81.82           H  
ATOM   4285  O   GLU A 278      30.233  33.191  -7.805  1.00 81.82           O  
ATOM   4286  CG  GLU A 278      33.254  31.251  -5.341  1.00 81.82           C  
ATOM   4287  HG2 GLU A 278      33.084  31.063  -4.281  1.00 81.82           H  
ATOM   4288  HG3 GLU A 278      33.489  32.309  -5.461  1.00 81.82           H  
ATOM   4289  CD  GLU A 278      34.440  30.407  -5.838  1.00 81.82           C  
ATOM   4290  OE1 GLU A 278      35.561  30.964  -5.868  1.00 81.82           O  
ATOM   4291  OE2 GLU A 278      34.226  29.224  -6.190  1.00 81.82           O  
ATOM   4292  N   HIS A 279      29.180  31.229  -7.476  1.00 80.81           N  
ATOM   4293  H   HIS A 279      29.099  30.408  -6.892  1.00 80.81           H  
ATOM   4294  CA  HIS A 279      28.377  31.316  -8.689  1.00 80.81           C  
ATOM   4295  HA  HIS A 279      29.058  31.433  -9.532  1.00 80.81           H  
ATOM   4296  C   HIS A 279      27.461  32.540  -8.666  1.00 80.81           C  
ATOM   4297  CB  HIS A 279      27.595  30.015  -8.868  1.00 80.81           C  
ATOM   4298  HB2 HIS A 279      26.790  29.947  -8.135  1.00 80.81           H  
ATOM   4299  HB3 HIS A 279      28.288  29.191  -8.699  1.00 80.81           H  
ATOM   4300  O   HIS A 279      27.436  33.323  -9.611  1.00 80.81           O  
ATOM   4301  CG  HIS A 279      27.048  29.854 -10.257  1.00 80.81           C  
ATOM   4302  CD2 HIS A 279      25.735  29.797 -10.639  1.00 80.81           C  
ATOM   4303  HD2 HIS A 279      24.878  29.853  -9.985  1.00 80.81           H  
ATOM   4304  ND1 HIS A 279      27.812  29.701 -11.389  1.00 80.81           N  
ATOM   4305  HD1 HIS A 279      28.821  29.726 -11.426  1.00 80.81           H  
ATOM   4306  CE1 HIS A 279      26.981  29.571 -12.434  1.00 80.81           C  
ATOM   4307  HE1 HIS A 279      27.285  29.461 -13.465  1.00 80.81           H  
ATOM   4308  NE2 HIS A 279      25.707  29.614 -12.025  1.00 80.81           N  
ATOM   4309  N   VAL A 280      26.777  32.778  -7.550  1.00 78.09           N  
ATOM   4310  H   VAL A 280      26.854  32.106  -6.799  1.00 78.09           H  
ATOM   4311  CA  VAL A 280      25.926  33.954  -7.352  1.00 78.09           C  
ATOM   4312  HA  VAL A 280      25.186  33.994  -8.151  1.00 78.09           H  
ATOM   4313  C   VAL A 280      26.731  35.263  -7.416  1.00 78.09           C  
ATOM   4314  CB  VAL A 280      25.194  33.792  -6.009  1.00 78.09           C  
ATOM   4315  HB  VAL A 280      25.900  33.480  -5.239  1.00 78.09           H  
ATOM   4316  O   VAL A 280      26.270  36.260  -7.986  1.00 78.09           O  
ATOM   4317  CG1 VAL A 280      24.551  35.097  -5.558  1.00 78.09           C  
ATOM   4318 HG11 VAL A 280      23.921  34.893  -4.693  1.00 78.09           H  
ATOM   4319 HG12 VAL A 280      25.318  35.811  -5.258  1.00 78.09           H  
ATOM   4320 HG13 VAL A 280      23.961  35.503  -6.380  1.00 78.09           H  
ATOM   4321  CG2 VAL A 280      24.081  32.743  -6.121  1.00 78.09           C  
ATOM   4322 HG21 VAL A 280      24.477  31.799  -6.496  1.00 78.09           H  
ATOM   4323 HG22 VAL A 280      23.305  33.096  -6.801  1.00 78.09           H  
ATOM   4324 HG23 VAL A 280      23.644  32.560  -5.139  1.00 78.09           H  
ATOM   4325  N   ARG A 281      27.942  35.282  -6.844  1.00 75.47           N  
ATOM   4326  H   ARG A 281      28.248  34.439  -6.380  1.00 75.47           H  
ATOM   4327  CA  ARG A 281      28.810  36.467  -6.780  1.00 75.47           C  
ATOM   4328  HA  ARG A 281      28.195  37.318  -6.488  1.00 75.47           H  
ATOM   4329  C   ARG A 281      29.421  36.810  -8.139  1.00 75.47           C  
ATOM   4330  CB  ARG A 281      29.869  36.222  -5.695  1.00 75.47           C  
ATOM   4331  HB2 ARG A 281      30.660  35.581  -6.084  1.00 75.47           H  
ATOM   4332  HB3 ARG A 281      29.394  35.708  -4.859  1.00 75.47           H  
ATOM   4333  O   ARG A 281      29.440  37.988  -8.502  1.00 75.47           O  
ATOM   4334  CG  ARG A 281      30.459  37.515  -5.130  1.00 75.47           C  
ATOM   4335  HG2 ARG A 281      30.994  38.052  -5.913  1.00 75.47           H  
ATOM   4336  HG3 ARG A 281      29.653  38.140  -4.745  1.00 75.47           H  
ATOM   4337  CD  ARG A 281      31.422  37.165  -3.991  1.00 75.47           C  
ATOM   4338  HD2 ARG A 281      30.904  36.542  -3.262  1.00 75.47           H  
ATOM   4339  HD3 ARG A 281      32.244  36.585  -4.410  1.00 75.47           H  
ATOM   4340  NE  ARG A 281      31.922  38.378  -3.315  1.00 75.47           N  
ATOM   4341  HE  ARG A 281      31.268  39.141  -3.216  1.00 75.47           H  
ATOM   4342  NH1 ARG A 281      34.017  37.589  -2.792  1.00 75.47           N  
ATOM   4343 HH11 ARG A 281      34.906  37.685  -2.323  1.00 75.47           H  
ATOM   4344 HH12 ARG A 281      33.774  36.698  -3.202  1.00 75.47           H  
ATOM   4345  NH2 ARG A 281      33.411  39.634  -2.137  1.00 75.47           N  
ATOM   4346 HH21 ARG A 281      32.718  40.362  -2.038  1.00 75.47           H  
ATOM   4347 HH22 ARG A 281      34.303  39.705  -1.669  1.00 75.47           H  
ATOM   4348  CZ  ARG A 281      33.110  38.525  -2.756  1.00 75.47           C  
ATOM   4349  N   ALA A 282      29.826  35.797  -8.904  1.00 70.29           N  
ATOM   4350  H   ALA A 282      29.791  34.867  -8.512  1.00 70.29           H  
ATOM   4351  CA  ALA A 282      30.335  35.925 -10.267  1.00 70.29           C  
ATOM   4352  HA  ALA A 282      31.262  36.499 -10.256  1.00 70.29           H  
ATOM   4353  C   ALA A 282      29.344  36.663 -11.181  1.00 70.29           C  
ATOM   4354  CB  ALA A 282      30.636  34.513 -10.783  1.00 70.29           C  
ATOM   4355  HB1 ALA A 282      29.762  33.872 -10.669  1.00 70.29           H  
ATOM   4356  HB2 ALA A 282      30.892  34.553 -11.841  1.00 70.29           H  
ATOM   4357  HB3 ALA A 282      31.467  34.082 -10.224  1.00 70.29           H  
ATOM   4358  O   ALA A 282      29.708  37.634 -11.841  1.00 70.29           O  
ATOM   4359  N   VAL A 283      28.056  36.299 -11.139  1.00 59.74           N  
ATOM   4360  H   VAL A 283      27.809  35.476 -10.608  1.00 59.74           H  
ATOM   4361  CA  VAL A 283      27.039  36.949 -11.985  1.00 59.74           C  
ATOM   4362  HA  VAL A 283      27.438  37.003 -12.997  1.00 59.74           H  
ATOM   4363  C   VAL A 283      26.770  38.396 -11.530  1.00 59.74           C  
ATOM   4364  CB  VAL A 283      25.739  36.107 -12.046  1.00 59.74           C  
ATOM   4365  HB  VAL A 283      25.225  36.180 -11.087  1.00 59.74           H  
ATOM   4366  O   VAL A 283      26.350  39.238 -12.329  1.00 59.74           O  
ATOM   4367  CG1 VAL A 283      24.785  36.554 -13.166  1.00 59.74           C  
ATOM   4368 HG11 VAL A 283      23.798  36.120 -13.010  1.00 59.74           H  
ATOM   4369 HG12 VAL A 283      25.157  36.212 -14.132  1.00 59.74           H  
ATOM   4370 HG13 VAL A 283      24.705  37.638 -13.244  1.00 59.74           H  
ATOM   4371  CG2 VAL A 283      25.989  34.629 -12.374  1.00 59.74           C  
ATOM   4372 HG21 VAL A 283      26.488  34.529 -13.338  1.00 59.74           H  
ATOM   4373 HG22 VAL A 283      25.046  34.083 -12.397  1.00 59.74           H  
ATOM   4374 HG23 VAL A 283      26.624  34.162 -11.621  1.00 59.74           H  
ATOM   4375  N   LYS A 284      26.954  38.733 -10.243  1.00 57.96           N  
ATOM   4376  H   LYS A 284      27.336  38.025  -9.633  1.00 57.96           H  
ATOM   4377  CA  LYS A 284      26.685  40.079  -9.688  1.00 57.96           C  
ATOM   4378  HA  LYS A 284      25.707  40.418 -10.028  1.00 57.96           H  
ATOM   4379  C   LYS A 284      27.665  41.144 -10.192  1.00 57.96           C  
ATOM   4380  CB  LYS A 284      26.681  40.023  -8.146  1.00 57.96           C  
ATOM   4381  HB2 LYS A 284      27.416  40.725  -7.751  1.00 57.96           H  
ATOM   4382  HB3 LYS A 284      26.967  39.026  -7.810  1.00 57.96           H  
ATOM   4383  O   LYS A 284      27.227  42.249 -10.489  1.00 57.96           O  
ATOM   4384  CG  LYS A 284      25.304  40.365  -7.561  1.00 57.96           C  
ATOM   4385  HG2 LYS A 284      25.035  41.380  -7.853  1.00 57.96           H  
ATOM   4386  HG3 LYS A 284      24.561  39.672  -7.956  1.00 57.96           H  
ATOM   4387  CD  LYS A 284      25.330  40.263  -6.030  1.00 57.96           C  
ATOM   4388  HD2 LYS A 284      25.535  39.229  -5.751  1.00 57.96           H  
ATOM   4389  HD3 LYS A 284      26.125  40.900  -5.641  1.00 57.96           H  
ATOM   4390  CE  LYS A 284      23.987  40.703  -5.440  1.00 57.96           C  
ATOM   4391  HE2 LYS A 284      23.191  40.120  -5.903  1.00 57.96           H  
ATOM   4392  HE3 LYS A 284      23.824  41.749  -5.701  1.00 57.96           H  
ATOM   4393  NZ  LYS A 284      23.956  40.531  -3.967  1.00 57.96           N  
ATOM   4394  HZ1 LYS A 284      24.723  41.017  -3.523  1.00 57.96           H  
ATOM   4395  HZ2 LYS A 284      23.082  40.861  -3.582  1.00 57.96           H  
ATOM   4396  HZ3 LYS A 284      24.022  39.554  -3.722  1.00 57.96           H  
ATOM   4397  N   ASN A 285      28.951  40.805 -10.296  1.00 56.99           N  
ATOM   4398  H   ASN A 285      29.208  39.856 -10.068  1.00 56.99           H  
ATOM   4399  CA  ASN A 285      30.014  41.710 -10.739  1.00 56.99           C  
ATOM   4400  HA  ASN A 285      29.564  42.635 -11.101  1.00 56.99           H  
ATOM   4401  C   ASN A 285      30.766  41.106 -11.941  1.00 56.99           C  
ATOM   4402  CB  ASN A 285      30.923  42.071  -9.536  1.00 56.99           C  
ATOM   4403  HB2 ASN A 285      30.712  41.424  -8.684  1.00 56.99           H  
ATOM   4404  HB3 ASN A 285      31.973  41.921  -9.790  1.00 56.99           H  
ATOM   4405  O   ASN A 285      31.896  40.636 -11.789  1.00 56.99           O  
ATOM   4406  CG  ASN A 285      30.806  43.516  -9.086  1.00 56.99           C  
ATOM   4407  ND2 ASN A 285      31.754  43.992  -8.321  1.00 56.99           N  
ATOM   4408 HD21 ASN A 285      31.667  44.959  -8.043  1.00 56.99           H  
ATOM   4409 HD22 ASN A 285      32.479  43.378  -7.977  1.00 56.99           H  
ATOM   4410  OD1 ASN A 285      29.880  44.241  -9.394  1.00 56.99           O  
ATOM   4411  N   PRO A 286      30.184  41.143 -13.154  1.00 49.51           N  
ATOM   4412  CA  PRO A 286      30.814  40.539 -14.330  1.00 49.51           C  
ATOM   4413  HA  PRO A 286      30.935  39.470 -14.159  1.00 49.51           H  
ATOM   4414  C   PRO A 286      32.210  41.119 -14.635  1.00 49.51           C  
ATOM   4415  CB  PRO A 286      29.815  40.744 -15.477  1.00 49.51           C  
ATOM   4416  HB2 PRO A 286      30.311  40.993 -16.415  1.00 49.51           H  
ATOM   4417  HB3 PRO A 286      29.229  39.833 -15.599  1.00 49.51           H  
ATOM   4418  O   PRO A 286      33.081  40.402 -15.114  1.00 49.51           O  
ATOM   4419  CG  PRO A 286      28.896  41.873 -15.007  1.00 49.51           C  
ATOM   4420  HG2 PRO A 286      29.337  42.834 -15.271  1.00 49.51           H  
ATOM   4421  HG3 PRO A 286      27.895  41.782 -15.428  1.00 49.51           H  
ATOM   4422  CD  PRO A 286      28.888  41.717 -13.491  1.00 49.51           C  
ATOM   4423  HD2 PRO A 286      28.730  42.689 -13.024  1.00 49.51           H  
ATOM   4424  HD3 PRO A 286      28.100  41.024 -13.197  1.00 49.51           H  
ATOM   4425  N   GLN A 287      32.473  42.390 -14.295  1.00 39.36           N  
ATOM   4426  H   GLN A 287      31.725  42.941 -13.901  1.00 39.36           H  
ATOM   4427  CA  GLN A 287      33.793  43.022 -14.467  1.00 39.36           C  
ATOM   4428  HA  GLN A 287      34.158  42.812 -15.472  1.00 39.36           H  
ATOM   4429  C   GLN A 287      34.874  42.508 -13.506  1.00 39.36           C  
ATOM   4430  CB  GLN A 287      33.652  44.542 -14.299  1.00 39.36           C  
ATOM   4431  HB2 GLN A 287      32.968  44.743 -13.474  1.00 39.36           H  
ATOM   4432  HB3 GLN A 287      34.619  44.982 -14.055  1.00 39.36           H  
ATOM   4433  O   GLN A 287      36.056  42.563 -13.844  1.00 39.36           O  
ATOM   4434  CG  GLN A 287      33.149  45.196 -15.592  1.00 39.36           C  
ATOM   4435  HG2 GLN A 287      32.341  44.599 -16.014  1.00 39.36           H  
ATOM   4436  HG3 GLN A 287      33.962  45.220 -16.317  1.00 39.36           H  
ATOM   4437  CD  GLN A 287      32.612  46.608 -15.387  1.00 39.36           C  
ATOM   4438  NE2 GLN A 287      32.481  47.383 -16.440  1.00 39.36           N  
ATOM   4439 HE21 GLN A 287      32.098  48.300 -16.262  1.00 39.36           H  
ATOM   4440 HE22 GLN A 287      32.766  47.061 -17.354  1.00 39.36           H  
ATOM   4441  OE1 GLN A 287      32.258  47.035 -14.301  1.00 39.36           O  
ATOM   4442  N   GLN A 288      34.514  42.003 -12.319  1.00 40.02           N  
ATOM   4443  H   GLN A 288      33.536  41.854 -12.112  1.00 40.02           H  
ATOM   4444  CA  GLN A 288      35.529  41.427 -11.429  1.00 40.02           C  
ATOM   4445  HA  GLN A 288      36.396  42.088 -11.428  1.00 40.02           H  
ATOM   4446  C   GLN A 288      36.042  40.079 -11.939  1.00 40.02           C  
ATOM   4447  CB  GLN A 288      35.039  41.305  -9.979  1.00 40.02           C  
ATOM   4448  HB2 GLN A 288      33.996  40.990  -9.956  1.00 40.02           H  
ATOM   4449  HB3 GLN A 288      35.629  40.540  -9.474  1.00 40.02           H  
ATOM   4450  O   GLN A 288      37.200  39.753 -11.676  1.00 40.02           O  
ATOM   4451  CG  GLN A 288      35.238  42.618  -9.213  1.00 40.02           C  
ATOM   4452  HG2 GLN A 288      34.601  43.391  -9.643  1.00 40.02           H  
ATOM   4453  HG3 GLN A 288      36.276  42.937  -9.308  1.00 40.02           H  
ATOM   4454  CD  GLN A 288      34.896  42.460  -7.738  1.00 40.02           C  
ATOM   4455  NE2 GLN A 288      35.858  42.529  -6.845  1.00 40.02           N  
ATOM   4456 HE21 GLN A 288      35.596  42.382  -5.881  1.00 40.02           H  
ATOM   4457 HE22 GLN A 288      36.818  42.621  -7.145  1.00 40.02           H  
ATOM   4458  OE1 GLN A 288      33.749  42.286  -7.358  1.00 40.02           O  
ATOM   4459  N   GLN A 289      35.233  39.328 -12.698  1.00 41.48           N  
ATOM   4460  H   GLN A 289      34.297  39.651 -12.900  1.00 41.48           H  
ATOM   4461  CA  GLN A 289      35.694  38.086 -13.324  1.00 41.48           C  
ATOM   4462  HA  GLN A 289      36.164  37.459 -12.566  1.00 41.48           H  
ATOM   4463  C   GLN A 289      36.761  38.350 -14.386  1.00 41.48           C  
ATOM   4464  CB  GLN A 289      34.528  37.305 -13.941  1.00 41.48           C  
ATOM   4465  HB2 GLN A 289      33.909  37.965 -14.548  1.00 41.48           H  
ATOM   4466  HB3 GLN A 289      34.941  36.535 -14.593  1.00 41.48           H  
ATOM   4467  O   GLN A 289      37.790  37.687 -14.374  1.00 41.48           O  
ATOM   4468  CG  GLN A 289      33.670  36.608 -12.884  1.00 41.48           C  
ATOM   4469  HG2 GLN A 289      33.139  37.353 -12.291  1.00 41.48           H  
ATOM   4470  HG3 GLN A 289      34.306  36.021 -12.222  1.00 41.48           H  
ATOM   4471  CD  GLN A 289      32.656  35.690 -13.550  1.00 41.48           C  
ATOM   4472  NE2 GLN A 289      32.897  34.397 -13.586  1.00 41.48           N  
ATOM   4473 HE21 GLN A 289      33.769  34.031 -13.233  1.00 41.48           H  
ATOM   4474 HE22 GLN A 289      32.233  33.836 -14.101  1.00 41.48           H  
ATOM   4475  OE1 GLN A 289      31.636  36.114 -14.064  1.00 41.48           O  
ATOM   4476  N   THR A 290      36.585  39.365 -15.240  1.00 41.61           N  
ATOM   4477  H   THR A 290      35.715  39.880 -15.245  1.00 41.61           H  
ATOM   4478  CA  THR A 290      37.614  39.709 -16.237  1.00 41.61           C  
ATOM   4479  HA  THR A 290      37.832  38.822 -16.831  1.00 41.61           H  
ATOM   4480  C   THR A 290      38.932  40.112 -15.585  1.00 41.61           C  
ATOM   4481  CB  THR A 290      37.153  40.821 -17.191  1.00 41.61           C  
ATOM   4482  HB  THR A 290      38.019  41.252 -17.693  1.00 41.61           H  
ATOM   4483  O   THR A 290      39.989  39.680 -16.028  1.00 41.61           O  
ATOM   4484  CG2 THR A 290      36.204  40.265 -18.249  1.00 41.61           C  
ATOM   4485 HG21 THR A 290      36.711  39.489 -18.823  1.00 41.61           H  
ATOM   4486 HG22 THR A 290      35.319  39.841 -17.774  1.00 41.61           H  
ATOM   4487 HG23 THR A 290      35.905  41.066 -18.925  1.00 41.61           H  
ATOM   4488  OG1 THR A 290      36.432  41.843 -16.530  1.00 41.61           O  
ATOM   4489  HG1 THR A 290      36.953  42.178 -15.797  1.00 41.61           H  
ATOM   4490  N   THR A 291      38.893  40.878 -14.489  1.00 39.62           N  
ATOM   4491  H   THR A 291      38.007  41.195 -14.121  1.00 39.62           H  
ATOM   4492  CA  THR A 291      40.134  41.299 -13.822  1.00 39.62           C  
ATOM   4493  HA  THR A 291      40.824  41.672 -14.578  1.00 39.62           H  
ATOM   4494  C   THR A 291      40.862  40.166 -13.112  1.00 39.62           C  
ATOM   4495  CB  THR A 291      39.901  42.424 -12.807  1.00 39.62           C  
ATOM   4496  HB  THR A 291      40.824  42.596 -12.252  1.00 39.62           H  
ATOM   4497  O   THR A 291      42.063  40.279 -12.929  1.00 39.62           O  
ATOM   4498  CG2 THR A 291      39.507  43.730 -13.492  1.00 39.62           C  
ATOM   4499 HG21 THR A 291      38.565  43.607 -14.027  1.00 39.62           H  
ATOM   4500 HG22 THR A 291      39.396  44.513 -12.743  1.00 39.62           H  
ATOM   4501 HG23 THR A 291      40.286  44.019 -14.198  1.00 39.62           H  
ATOM   4502  OG1 THR A 291      38.871  42.107 -11.892  1.00 39.62           O  
ATOM   4503  HG1 THR A 291      38.857  41.156 -11.762  1.00 39.62           H  
ATOM   4504  N   THR A 292      40.170  39.104 -12.681  1.00 40.47           N  
ATOM   4505  H   THR A 292      39.209  38.991 -12.970  1.00 40.47           H  
ATOM   4506  CA  THR A 292      40.831  37.953 -12.032  1.00 40.47           C  
ATOM   4507  HA  THR A 292      41.762  38.291 -11.577  1.00 40.47           H  
ATOM   4508  C   THR A 292      41.285  36.883 -13.017  1.00 40.47           C  
ATOM   4509  CB  THR A 292      39.994  37.308 -10.913  1.00 40.47           C  
ATOM   4510  HB  THR A 292      40.211  36.241 -10.867  1.00 40.47           H  
ATOM   4511  O   THR A 292      42.120  36.069 -12.655  1.00 40.47           O  
ATOM   4512  CG2 THR A 292      40.348  37.900  -9.551  1.00 40.47           C  
ATOM   4513 HG21 THR A 292      39.734  37.430  -8.782  1.00 40.47           H  
ATOM   4514 HG22 THR A 292      40.178  38.976  -9.557  1.00 40.47           H  
ATOM   4515 HG23 THR A 292      41.397  37.699  -9.336  1.00 40.47           H  
ATOM   4516  OG1 THR A 292      38.599  37.468 -11.079  1.00 40.47           O  
ATOM   4517  HG1 THR A 292      38.393  38.393 -11.233  1.00 40.47           H  
ATOM   4518  N   GLU A 293      40.790  36.876 -14.256  1.00 41.40           N  
ATOM   4519  H   GLU A 293      40.011  37.472 -14.497  1.00 41.40           H  
ATOM   4520  CA  GLU A 293      41.463  36.138 -15.333  1.00 41.40           C  
ATOM   4521  HA  GLU A 293      41.868  35.207 -14.936  1.00 41.40           H  
ATOM   4522  C   GLU A 293      42.677  36.902 -15.890  1.00 41.40           C  
ATOM   4523  CB  GLU A 293      40.473  35.781 -16.454  1.00 41.40           C  
ATOM   4524  HB2 GLU A 293      41.034  35.616 -17.374  1.00 41.40           H  
ATOM   4525  HB3 GLU A 293      39.788  36.613 -16.618  1.00 41.40           H  
ATOM   4526  O   GLU A 293      43.616  36.268 -16.369  1.00 41.40           O  
ATOM   4527  CG  GLU A 293      39.691  34.492 -16.152  1.00 41.40           C  
ATOM   4528  HG2 GLU A 293      40.402  33.704 -15.904  1.00 41.40           H  
ATOM   4529  HG3 GLU A 293      39.057  34.658 -15.281  1.00 41.40           H  
ATOM   4530  CD  GLU A 293      38.819  34.032 -17.335  1.00 41.40           C  
ATOM   4531  OE1 GLU A 293      38.668  32.798 -17.507  1.00 41.40           O  
ATOM   4532  OE2 GLU A 293      38.277  34.901 -18.057  1.00 41.40           O  
ATOM   4533  N   GLU A 294      42.691  38.243 -15.828  1.00 37.62           N  
ATOM   4534  H   GLU A 294      41.851  38.721 -15.535  1.00 37.62           H  
ATOM   4535  CA  GLU A 294      43.851  39.054 -16.241  1.00 37.62           C  
ATOM   4536  HA  GLU A 294      44.353  38.545 -17.064  1.00 37.62           H  
ATOM   4537  C   GLU A 294      44.938  39.229 -15.160  1.00 37.62           C  
ATOM   4538  CB  GLU A 294      43.399  40.436 -16.759  1.00 37.62           C  
ATOM   4539  HB2 GLU A 294      42.653  40.853 -16.082  1.00 37.62           H  
ATOM   4540  HB3 GLU A 294      44.261  41.103 -16.760  1.00 37.62           H  
ATOM   4541  O   GLU A 294      46.079  39.534 -15.518  1.00 37.62           O  
ATOM   4542  CG  GLU A 294      42.851  40.399 -18.196  1.00 37.62           C  
ATOM   4543  HG2 GLU A 294      41.913  39.844 -18.207  1.00 37.62           H  
ATOM   4544  HG3 GLU A 294      43.564  39.863 -18.823  1.00 37.62           H  
ATOM   4545  CD  GLU A 294      42.621  41.803 -18.790  1.00 37.62           C  
ATOM   4546  OE1 GLU A 294      42.725  41.935 -20.034  1.00 37.62           O  
ATOM   4547  OE2 GLU A 294      42.333  42.752 -18.021  1.00 37.62           O  
ATOM   4548  N   ALA A 295      44.618  39.057 -13.870  1.00 31.95           N  
ATOM   4549  H   ALA A 295      43.688  38.731 -13.649  1.00 31.95           H  
ATOM   4550  CA  ALA A 295      45.560  39.175 -12.745  1.00 31.95           C  
ATOM   4551  HA  ALA A 295      46.476  39.651 -13.094  1.00 31.95           H  
ATOM   4552  C   ALA A 295      45.981  37.808 -12.195  1.00 31.95           C  
ATOM   4553  CB  ALA A 295      44.941  40.058 -11.651  1.00 31.95           C  
ATOM   4554  HB1 ALA A 295      45.667  40.197 -10.850  1.00 31.95           H  
ATOM   4555  HB2 ALA A 295      44.056  39.563 -11.250  1.00 31.95           H  
ATOM   4556  HB3 ALA A 295      44.662  41.024 -12.072  1.00 31.95           H  
ATOM   4557  O   ALA A 295      47.198  37.637 -11.947  1.00 31.95           O  
ATOM   4558  OXT ALA A 295      45.067  36.998 -11.943  1.00 31.95           O  
TER    4559      ALA A 295                                                       
ATOM   4559  N   MET B   1       0.323 -21.235  24.557  1.00 83.92           N  
ATOM   4560  H   MET B   1       0.851 -21.224  25.418  1.00 83.92           H  
ATOM   4561  H2  MET B   1      -0.136 -20.342  24.448  1.00 83.92           H  
ATOM   4562  H3  MET B   1       0.967 -21.365  23.790  1.00 83.92           H  
ATOM   4563  CA  MET B   1      -0.666 -22.339  24.582  1.00 83.92           C  
ATOM   4564  HA  MET B   1      -0.110 -23.269  24.698  1.00 83.92           H  
ATOM   4565  C   MET B   1      -1.386 -22.471  23.243  1.00 83.92           C  
ATOM   4566  CB  MET B   1      -1.632 -22.248  25.775  1.00 83.92           C  
ATOM   4567  HB2 MET B   1      -2.617 -21.918  25.444  1.00 83.92           H  
ATOM   4568  HB3 MET B   1      -1.256 -21.526  26.501  1.00 83.92           H  
ATOM   4569  O   MET B   1      -1.307 -23.544  22.669  1.00 83.92           O  
ATOM   4570  CG  MET B   1      -1.753 -23.605  26.476  1.00 83.92           C  
ATOM   4571  HG2 MET B   1      -0.766 -23.922  26.813  1.00 83.92           H  
ATOM   4572  HG3 MET B   1      -2.127 -24.340  25.764  1.00 83.92           H  
ATOM   4573  SD  MET B   1      -2.863 -23.570  27.905  1.00 83.92           S  
ATOM   4574  CE  MET B   1      -2.772 -25.308  28.424  1.00 83.92           C  
ATOM   4575  HE1 MET B   1      -1.746 -25.561  28.693  1.00 83.92           H  
ATOM   4576  HE2 MET B   1      -3.416 -25.463  29.290  1.00 83.92           H  
ATOM   4577  HE3 MET B   1      -3.105 -25.955  27.613  1.00 83.92           H  
ATOM   4578  N   LEU B   2      -1.993 -21.399  22.707  1.00 93.66           N  
ATOM   4579  H   LEU B   2      -2.113 -20.547  23.237  1.00 93.66           H  
ATOM   4580  CA  LEU B   2      -2.664 -21.435  21.394  1.00 93.66           C  
ATOM   4581  HA  LEU B   2      -3.412 -22.228  21.405  1.00 93.66           H  
ATOM   4582  C   LEU B   2      -1.724 -21.787  20.234  1.00 93.66           C  
ATOM   4583  CB  LEU B   2      -3.379 -20.102  21.118  1.00 93.66           C  
ATOM   4584  HB2 LEU B   2      -3.752 -20.117  20.094  1.00 93.66           H  
ATOM   4585  HB3 LEU B   2      -2.657 -19.287  21.182  1.00 93.66           H  
ATOM   4586  O   LEU B   2      -2.067 -22.660  19.461  1.00 93.66           O  
ATOM   4587  CG  LEU B   2      -4.566 -19.808  22.051  1.00 93.66           C  
ATOM   4588  HG  LEU B   2      -4.217 -19.818  23.084  1.00 93.66           H  
ATOM   4589  CD1 LEU B   2      -5.116 -18.417  21.755  1.00 93.66           C  
ATOM   4590 HD11 LEU B   2      -5.965 -18.203  22.403  1.00 93.66           H  
ATOM   4591 HD12 LEU B   2      -4.339 -17.667  21.907  1.00 93.66           H  
ATOM   4592 HD13 LEU B   2      -5.436 -18.363  20.715  1.00 93.66           H  
ATOM   4593  CD2 LEU B   2      -5.699 -20.827  21.911  1.00 93.66           C  
ATOM   4594 HD21 LEU B   2      -6.024 -20.870  20.871  1.00 93.66           H  
ATOM   4595 HD22 LEU B   2      -6.546 -20.530  22.528  1.00 93.66           H  
ATOM   4596 HD23 LEU B   2      -5.375 -21.819  22.226  1.00 93.66           H  
ATOM   4597  N   ILE B   3      -0.510 -21.230  20.183  1.00 97.20           N  
ATOM   4598  H   ILE B   3      -0.361 -20.375  20.701  1.00 97.20           H  
ATOM   4599  CA  ILE B   3       0.499 -21.591  19.164  1.00 97.20           C  
ATOM   4600  HA  ILE B   3       0.122 -21.316  18.179  1.00 97.20           H  
ATOM   4601  C   ILE B   3       0.761 -23.103  19.130  1.00 97.20           C  
ATOM   4602  CB  ILE B   3       1.804 -20.804  19.419  1.00 97.20           C  
ATOM   4603  HB  ILE B   3       2.097 -20.966  20.456  1.00 97.20           H  
ATOM   4604  O   ILE B   3       0.678 -23.723  18.080  1.00 97.20           O  
ATOM   4605  CG1 ILE B   3       1.542 -19.295  19.219  1.00 97.20           C  
ATOM   4606 HG12 ILE B   3       0.684 -18.979  19.811  1.00 97.20           H  
ATOM   4607 HG13 ILE B   3       1.315 -19.097  18.171  1.00 97.20           H  
ATOM   4608  CG2 ILE B   3       2.971 -21.288  18.533  1.00 97.20           C  
ATOM   4609 HG21 ILE B   3       2.745 -21.121  17.480  1.00 97.20           H  
ATOM   4610 HG22 ILE B   3       3.888 -20.752  18.777  1.00 97.20           H  
ATOM   4611 HG23 ILE B   3       3.173 -22.349  18.675  1.00 97.20           H  
ATOM   4612  CD1 ILE B   3       2.724 -18.426  19.643  1.00 97.20           C  
ATOM   4613 HD11 ILE B   3       3.552 -18.551  18.945  1.00 97.20           H  
ATOM   4614 HD12 ILE B   3       3.048 -18.698  20.648  1.00 97.20           H  
ATOM   4615 HD13 ILE B   3       2.423 -17.378  19.634  1.00 97.20           H  
ATOM   4616  N   LEU B   4       1.021 -23.714  20.293  1.00 97.64           N  
ATOM   4617  H   LEU B   4       1.025 -23.159  21.137  1.00 97.64           H  
ATOM   4618  CA  LEU B   4       1.244 -25.161  20.385  1.00 97.64           C  
ATOM   4619  HA  LEU B   4       2.026 -25.442  19.679  1.00 97.64           H  
ATOM   4620  C   LEU B   4       0.002 -25.952  19.972  1.00 97.64           C  
ATOM   4621  CB  LEU B   4       1.664 -25.555  21.812  1.00 97.64           C  
ATOM   4622  HB2 LEU B   4       0.974 -25.096  22.519  1.00 97.64           H  
ATOM   4623  HB3 LEU B   4       1.566 -26.635  21.915  1.00 97.64           H  
ATOM   4624  O   LEU B   4       0.138 -26.930  19.250  1.00 97.64           O  
ATOM   4625  CG  LEU B   4       3.107 -25.175  22.177  1.00 97.64           C  
ATOM   4626  HG  LEU B   4       3.265 -24.118  21.963  1.00 97.64           H  
ATOM   4627  CD1 LEU B   4       3.325 -25.393  23.675  1.00 97.64           C  
ATOM   4628 HD11 LEU B   4       2.619 -24.798  24.253  1.00 97.64           H  
ATOM   4629 HD12 LEU B   4       4.341 -25.101  23.941  1.00 97.64           H  
ATOM   4630 HD13 LEU B   4       3.191 -26.448  23.916  1.00 97.64           H  
ATOM   4631  CD2 LEU B   4       4.138 -26.007  21.413  1.00 97.64           C  
ATOM   4632 HD21 LEU B   4       5.144 -25.748  21.742  1.00 97.64           H  
ATOM   4633 HD22 LEU B   4       3.972 -27.070  21.586  1.00 97.64           H  
ATOM   4634 HD23 LEU B   4       4.073 -25.808  20.344  1.00 97.64           H  
ATOM   4635  N   LEU B   5      -1.190 -25.523  20.402  1.00 97.90           N  
ATOM   4636  H   LEU B   5      -1.232 -24.689  20.971  1.00 97.90           H  
ATOM   4637  CA  LEU B   5      -2.450 -26.144  19.994  1.00 97.90           C  
ATOM   4638  HA  LEU B   5      -2.417 -27.200  20.263  1.00 97.90           H  
ATOM   4639  C   LEU B   5      -2.635 -26.067  18.474  1.00 97.90           C  
ATOM   4640  CB  LEU B   5      -3.613 -25.463  20.741  1.00 97.90           C  
ATOM   4641  HB2 LEU B   5      -3.608 -24.401  20.495  1.00 97.90           H  
ATOM   4642  HB3 LEU B   5      -3.452 -25.562  21.815  1.00 97.90           H  
ATOM   4643  O   LEU B   5      -2.942 -27.075  17.852  1.00 97.90           O  
ATOM   4644  CG  LEU B   5      -5.004 -26.023  20.386  1.00 97.90           C  
ATOM   4645  HG  LEU B   5      -5.157 -25.988  19.307  1.00 97.90           H  
ATOM   4646  CD1 LEU B   5      -5.175 -27.463  20.871  1.00 97.90           C  
ATOM   4647 HD11 LEU B   5      -6.187 -27.803  20.653  1.00 97.90           H  
ATOM   4648 HD12 LEU B   5      -4.995 -27.531  21.944  1.00 97.90           H  
ATOM   4649 HD13 LEU B   5      -4.484 -28.117  20.340  1.00 97.90           H  
ATOM   4650  CD2 LEU B   5      -6.080 -25.155  21.038  1.00 97.90           C  
ATOM   4651 HD21 LEU B   5      -7.064 -25.534  20.762  1.00 97.90           H  
ATOM   4652 HD22 LEU B   5      -5.994 -24.130  20.677  1.00 97.90           H  
ATOM   4653 HD23 LEU B   5      -5.977 -25.176  22.123  1.00 97.90           H  
ATOM   4654  N   GLY B   6      -2.404 -24.897  17.880  1.00 97.83           N  
ATOM   4655  H   GLY B   6      -2.138 -24.111  18.456  1.00 97.83           H  
ATOM   4656  CA  GLY B   6      -2.498 -24.668  16.445  1.00 97.83           C  
ATOM   4657  HA2 GLY B   6      -3.505 -24.903  16.101  1.00 97.83           H  
ATOM   4658  HA3 GLY B   6      -2.303 -23.615  16.247  1.00 97.83           H  
ATOM   4659  C   GLY B   6      -1.504 -25.524  15.663  1.00 97.83           C  
ATOM   4660  O   GLY B   6      -1.914 -26.192  14.723  1.00 97.83           O  
ATOM   4661  N   TYR B   7      -0.244 -25.626  16.103  1.00 98.33           N  
ATOM   4662  H   TYR B   7       0.062 -25.020  16.851  1.00 98.33           H  
ATOM   4663  CA  TYR B   7       0.732 -26.552  15.510  1.00 98.33           C  
ATOM   4664  HA  TYR B   7       0.817 -26.354  14.442  1.00 98.33           H  
ATOM   4665  C   TYR B   7       0.295 -28.007  15.615  1.00 98.33           C  
ATOM   4666  CB  TYR B   7       2.110 -26.384  16.169  1.00 98.33           C  
ATOM   4667  HB2 TYR B   7       2.000 -26.482  17.248  1.00 98.33           H  
ATOM   4668  HB3 TYR B   7       2.747 -27.201  15.828  1.00 98.33           H  
ATOM   4669  O   TYR B   7       0.449 -28.753  14.655  1.00 98.33           O  
ATOM   4670  CG  TYR B   7       2.850 -25.095  15.871  1.00 98.33           C  
ATOM   4671  CD1 TYR B   7       2.417 -24.229  14.849  1.00 98.33           C  
ATOM   4672  HD1 TYR B   7       1.559 -24.450  14.232  1.00 98.33           H  
ATOM   4673  CD2 TYR B   7       4.022 -24.789  16.592  1.00 98.33           C  
ATOM   4674  HD2 TYR B   7       4.373 -25.470  17.353  1.00 98.33           H  
ATOM   4675  CE1 TYR B   7       3.120 -23.052  14.578  1.00 98.33           C  
ATOM   4676  HE1 TYR B   7       2.777 -22.392  13.796  1.00 98.33           H  
ATOM   4677  CE2 TYR B   7       4.756 -23.624  16.291  1.00 98.33           C  
ATOM   4678  HE2 TYR B   7       5.673 -23.405  16.816  1.00 98.33           H  
ATOM   4679  OH  TYR B   7       5.006 -21.658  14.936  1.00 98.33           O  
ATOM   4680  HH  TYR B   7       5.850 -21.589  15.388  1.00 98.33           H  
ATOM   4681  CZ  TYR B   7       4.298 -22.756  15.277  1.00 98.33           C  
ATOM   4682  N   LEU B   8      -0.289 -28.414  16.742  1.00 98.52           N  
ATOM   4683  H   LEU B   8      -0.374 -27.760  17.506  1.00 98.52           H  
ATOM   4684  CA  LEU B   8      -0.820 -29.766  16.912  1.00 98.52           C  
ATOM   4685  HA  LEU B   8      -0.029 -30.467  16.647  1.00 98.52           H  
ATOM   4686  C   LEU B   8      -1.987 -30.037  15.954  1.00 98.52           C  
ATOM   4687  CB  LEU B   8      -1.215 -29.962  18.390  1.00 98.52           C  
ATOM   4688  HB2 LEU B   8      -0.826 -29.128  18.973  1.00 98.52           H  
ATOM   4689  HB3 LEU B   8      -2.299 -29.927  18.499  1.00 98.52           H  
ATOM   4690  O   LEU B   8      -2.072 -31.129  15.403  1.00 98.52           O  
ATOM   4691  CG  LEU B   8      -0.657 -31.257  19.004  1.00 98.52           C  
ATOM   4692  HG  LEU B   8       0.256 -31.556  18.488  1.00 98.52           H  
ATOM   4693  CD1 LEU B   8      -0.297 -31.027  20.473  1.00 98.52           C  
ATOM   4694 HD11 LEU B   8       0.471 -30.257  20.544  1.00 98.52           H  
ATOM   4695 HD12 LEU B   8      -1.182 -30.714  21.027  1.00 98.52           H  
ATOM   4696 HD13 LEU B   8       0.092 -31.951  20.901  1.00 98.52           H  
ATOM   4697  CD2 LEU B   8      -1.674 -32.393  18.920  1.00 98.52           C  
ATOM   4698 HD21 LEU B   8      -1.242 -33.306  19.330  1.00 98.52           H  
ATOM   4699 HD22 LEU B   8      -1.931 -32.571  17.876  1.00 98.52           H  
ATOM   4700 HD23 LEU B   8      -2.577 -32.138  19.473  1.00 98.52           H  
ATOM   4701  N   VAL B   9      -2.844 -29.041  15.711  1.00 98.60           N  
ATOM   4702  H   VAL B   9      -2.725 -28.178  16.222  1.00 98.60           H  
ATOM   4703  CA  VAL B   9      -3.929 -29.124  14.724  1.00 98.60           C  
ATOM   4704  HA  VAL B   9      -4.463 -30.062  14.879  1.00 98.60           H  
ATOM   4705  C   VAL B   9      -3.371 -29.178  13.300  1.00 98.60           C  
ATOM   4706  CB  VAL B   9      -4.944 -27.977  14.903  1.00 98.60           C  
ATOM   4707  HB  VAL B   9      -4.418 -27.022  14.890  1.00 98.60           H  
ATOM   4708  O   VAL B   9      -3.771 -30.064  12.553  1.00 98.60           O  
ATOM   4709  CG1 VAL B   9      -6.010 -27.964  13.801  1.00 98.60           C  
ATOM   4710 HG11 VAL B   9      -6.524 -28.924  13.757  1.00 98.60           H  
ATOM   4711 HG12 VAL B   9      -5.551 -27.767  12.832  1.00 98.60           H  
ATOM   4712 HG13 VAL B   9      -6.737 -27.173  13.990  1.00 98.60           H  
ATOM   4713  CG2 VAL B   9      -5.696 -28.105  16.236  1.00 98.60           C  
ATOM   4714 HG21 VAL B   9      -6.310 -29.006  16.229  1.00 98.60           H  
ATOM   4715 HG22 VAL B   9      -6.335 -27.234  16.381  1.00 98.60           H  
ATOM   4716 HG23 VAL B   9      -4.998 -28.170  17.071  1.00 98.60           H  
ATOM   4717  N   VAL B  10      -2.420 -28.313  12.924  1.00 98.47           N  
ATOM   4718  H   VAL B  10      -2.131 -27.604  13.582  1.00 98.47           H  
ATOM   4719  CA  VAL B  10      -1.769 -28.347  11.598  1.00 98.47           C  
ATOM   4720  HA  VAL B  10      -2.531 -28.231  10.826  1.00 98.47           H  
ATOM   4721  C   VAL B  10      -1.110 -29.706  11.367  1.00 98.47           C  
ATOM   4722  CB  VAL B  10      -0.732 -27.212  11.428  1.00 98.47           C  
ATOM   4723  HB  VAL B  10      -0.032 -27.240  12.262  1.00 98.47           H  
ATOM   4724  O   VAL B  10      -1.440 -30.395  10.409  1.00 98.47           O  
ATOM   4725  CG1 VAL B  10       0.069 -27.341  10.125  1.00 98.47           C  
ATOM   4726 HG11 VAL B  10       0.673 -28.249  10.132  1.00 98.47           H  
ATOM   4727 HG12 VAL B  10       0.748 -26.494  10.023  1.00 98.47           H  
ATOM   4728 HG13 VAL B  10      -0.606 -27.365   9.269  1.00 98.47           H  
ATOM   4729  CG2 VAL B  10      -1.395 -25.831  11.395  1.00 98.47           C  
ATOM   4730 HG21 VAL B  10      -0.639 -25.059  11.256  1.00 98.47           H  
ATOM   4731 HG22 VAL B  10      -1.897 -25.634  12.342  1.00 98.47           H  
ATOM   4732 HG23 VAL B  10      -2.115 -25.776  10.579  1.00 98.47           H  
ATOM   4733  N   LEU B  11      -0.229 -30.137  12.272  1.00 97.94           N  
ATOM   4734  H   LEU B  11      -0.029 -29.544  13.065  1.00 97.94           H  
ATOM   4735  CA  LEU B  11       0.475 -31.416  12.166  1.00 97.94           C  
ATOM   4736  HA  LEU B  11       1.017 -31.450  11.222  1.00 97.94           H  
ATOM   4737  C   LEU B  11      -0.498 -32.598  12.155  1.00 97.94           C  
ATOM   4738  CB  LEU B  11       1.457 -31.551  13.345  1.00 97.94           C  
ATOM   4739  HB2 LEU B  11       1.828 -32.575  13.374  1.00 97.94           H  
ATOM   4740  HB3 LEU B  11       0.911 -31.379  14.272  1.00 97.94           H  
ATOM   4741  O   LEU B  11      -0.387 -33.480  11.308  1.00 97.94           O  
ATOM   4742  CG  LEU B  11       2.661 -30.595  13.290  1.00 97.94           C  
ATOM   4743  HG  LEU B  11       2.327 -29.565  13.164  1.00 97.94           H  
ATOM   4744  CD1 LEU B  11       3.478 -30.708  14.578  1.00 97.94           C  
ATOM   4745 HD11 LEU B  11       4.319 -30.015  14.541  1.00 97.94           H  
ATOM   4746 HD12 LEU B  11       3.853 -31.724  14.697  1.00 97.94           H  
ATOM   4747 HD13 LEU B  11       2.848 -30.452  15.431  1.00 97.94           H  
ATOM   4748  CD2 LEU B  11       3.599 -30.972  12.152  1.00 97.94           C  
ATOM   4749 HD21 LEU B  11       3.115 -30.831  11.186  1.00 97.94           H  
ATOM   4750 HD22 LEU B  11       3.869 -32.016  12.311  1.00 97.94           H  
ATOM   4751 HD23 LEU B  11       4.515 -30.383  12.182  1.00 97.94           H  
ATOM   4752  N   GLY B  12      -1.464 -32.608  13.076  1.00 98.13           N  
ATOM   4753  H   GLY B  12      -1.513 -31.847  13.738  1.00 98.13           H  
ATOM   4754  CA  GLY B  12      -2.442 -33.682  13.207  1.00 98.13           C  
ATOM   4755  HA2 GLY B  12      -1.923 -34.630  13.355  1.00 98.13           H  
ATOM   4756  HA3 GLY B  12      -3.067 -33.482  14.078  1.00 98.13           H  
ATOM   4757  C   GLY B  12      -3.352 -33.814  11.990  1.00 98.13           C  
ATOM   4758  O   GLY B  12      -3.683 -34.930  11.610  1.00 98.13           O  
ATOM   4759  N   THR B  13      -3.725 -32.708  11.346  1.00 97.92           N  
ATOM   4760  H   THR B  13      -3.401 -31.815  11.689  1.00 97.92           H  
ATOM   4761  CA  THR B  13      -4.612 -32.720  10.170  1.00 97.92           C  
ATOM   4762  HA  THR B  13      -5.326 -33.537  10.277  1.00 97.92           H  
ATOM   4763  C   THR B  13      -3.858 -32.991   8.874  1.00 97.92           C  
ATOM   4764  CB  THR B  13      -5.430 -31.430  10.054  1.00 97.92           C  
ATOM   4765  HB  THR B  13      -5.993 -31.453   9.121  1.00 97.92           H  
ATOM   4766  O   THR B  13      -4.330 -33.791   8.074  1.00 97.92           O  
ATOM   4767  CG2 THR B  13      -6.414 -31.295  11.221  1.00 97.92           C  
ATOM   4768 HG21 THR B  13      -7.240 -31.989  11.069  1.00 97.92           H  
ATOM   4769 HG22 THR B  13      -6.806 -30.279  11.273  1.00 97.92           H  
ATOM   4770 HG23 THR B  13      -5.931 -31.522  12.171  1.00 97.92           H  
ATOM   4771  OG1 THR B  13      -4.603 -30.293  10.046  1.00 97.92           O  
ATOM   4772  HG1 THR B  13      -4.277 -30.169  10.940  1.00 97.92           H  
ATOM   4773  N   VAL B  14      -2.661 -32.424   8.695  1.00 97.36           N  
ATOM   4774  H   VAL B  14      -2.352 -31.736   9.367  1.00 97.36           H  
ATOM   4775  CA  VAL B  14      -1.799 -32.689   7.531  1.00 97.36           C  
ATOM   4776  HA  VAL B  14      -2.378 -32.535   6.620  1.00 97.36           H  
ATOM   4777  C   VAL B  14      -1.344 -34.149   7.520  1.00 97.36           C  
ATOM   4778  CB  VAL B  14      -0.603 -31.713   7.504  1.00 97.36           C  
ATOM   4779  HB  VAL B  14      -0.097 -31.747   8.469  1.00 97.36           H  
ATOM   4780  O   VAL B  14      -1.605 -34.877   6.564  1.00 97.36           O  
ATOM   4781  CG1 VAL B  14       0.426 -32.049   6.420  1.00 97.36           C  
ATOM   4782 HG11 VAL B  14       1.210 -31.292   6.405  1.00 97.36           H  
ATOM   4783 HG12 VAL B  14      -0.062 -32.076   5.445  1.00 97.36           H  
ATOM   4784 HG13 VAL B  14       0.891 -33.014   6.618  1.00 97.36           H  
ATOM   4785  CG2 VAL B  14      -1.071 -30.274   7.242  1.00 97.36           C  
ATOM   4786 HG21 VAL B  14      -0.235 -29.586   7.373  1.00 97.36           H  
ATOM   4787 HG22 VAL B  14      -1.859 -29.996   7.942  1.00 97.36           H  
ATOM   4788 HG23 VAL B  14      -1.455 -30.178   6.227  1.00 97.36           H  
ATOM   4789  N   PHE B  15      -0.719 -34.621   8.603  1.00 97.19           N  
ATOM   4790  H   PHE B  15      -0.556 -34.010   9.391  1.00 97.19           H  
ATOM   4791  CA  PHE B  15      -0.223 -35.999   8.664  1.00 97.19           C  
ATOM   4792  HA  PHE B  15       0.206 -36.252   7.695  1.00 97.19           H  
ATOM   4793  C   PHE B  15      -1.335 -37.020   8.903  1.00 97.19           C  
ATOM   4794  CB  PHE B  15       0.879 -36.121   9.723  1.00 97.19           C  
ATOM   4795  HB2 PHE B  15       0.484 -35.821  10.694  1.00 97.19           H  
ATOM   4796  HB3 PHE B  15       1.163 -37.170   9.803  1.00 97.19           H  
ATOM   4797  O   PHE B  15      -1.273 -38.116   8.351  1.00 97.19           O  
ATOM   4798  CG  PHE B  15       2.135 -35.333   9.403  1.00 97.19           C  
ATOM   4799  CD1 PHE B  15       2.806 -35.559   8.185  1.00 97.19           C  
ATOM   4800  HD1 PHE B  15       2.415 -36.267   7.470  1.00 97.19           H  
ATOM   4801  CD2 PHE B  15       2.670 -34.416  10.328  1.00 97.19           C  
ATOM   4802  HD2 PHE B  15       2.186 -34.260  11.281  1.00 97.19           H  
ATOM   4803  CE1 PHE B  15       3.988 -34.865   7.881  1.00 97.19           C  
ATOM   4804  HE1 PHE B  15       4.493 -35.038   6.942  1.00 97.19           H  
ATOM   4805  CE2 PHE B  15       3.874 -33.752  10.026  1.00 97.19           C  
ATOM   4806  HE2 PHE B  15       4.366 -33.110  10.741  1.00 97.19           H  
ATOM   4807  CZ  PHE B  15       4.523 -33.958   8.803  1.00 97.19           C  
ATOM   4808  HZ  PHE B  15       5.448 -33.447   8.583  1.00 97.19           H  
ATOM   4809  N   GLY B  16      -2.364 -36.671   9.680  1.00 96.43           N  
ATOM   4810  H   GLY B  16      -2.374 -35.760  10.117  1.00 96.43           H  
ATOM   4811  CA  GLY B  16      -3.537 -37.527   9.856  1.00 96.43           C  
ATOM   4812  HA2 GLY B  16      -4.213 -37.086  10.590  1.00 96.43           H  
ATOM   4813  HA3 GLY B  16      -3.225 -38.508  10.214  1.00 96.43           H  
ATOM   4814  C   GLY B  16      -4.310 -37.709   8.554  1.00 96.43           C  
ATOM   4815  O   GLY B  16      -4.660 -38.835   8.219  1.00 96.43           O  
ATOM   4816  N   GLY B  17      -4.504 -36.639   7.779  1.00 94.75           N  
ATOM   4817  H   GLY B  17      -4.196 -35.728   8.089  1.00 94.75           H  
ATOM   4818  CA  GLY B  17      -5.137 -36.719   6.465  1.00 94.75           C  
ATOM   4819  HA2 GLY B  17      -6.127 -37.165   6.559  1.00 94.75           H  
ATOM   4820  HA3 GLY B  17      -5.250 -35.709   6.071  1.00 94.75           H  
ATOM   4821  C   GLY B  17      -4.324 -37.547   5.469  1.00 94.75           C  
ATOM   4822  O   GLY B  17      -4.884 -38.395   4.790  1.00 94.75           O  
ATOM   4823  N   TYR B  18      -2.998 -37.414   5.447  1.00 93.18           N  
ATOM   4824  H   TYR B  18      -2.569 -36.663   5.969  1.00 93.18           H  
ATOM   4825  CA  TYR B  18      -2.156 -38.249   4.582  1.00 93.18           C  
ATOM   4826  HA  TYR B  18      -2.522 -38.172   3.559  1.00 93.18           H  
ATOM   4827  C   TYR B  18      -2.173 -39.737   4.954  1.00 93.18           C  
ATOM   4828  CB  TYR B  18      -0.746 -37.692   4.636  1.00 93.18           C  
ATOM   4829  HB2 TYR B  18      -0.814 -36.682   4.233  1.00 93.18           H  
ATOM   4830  HB3 TYR B  18      -0.417 -37.629   5.673  1.00 93.18           H  
ATOM   4831  O   TYR B  18      -2.221 -40.600   4.077  1.00 93.18           O  
ATOM   4832  CG  TYR B  18       0.276 -38.462   3.826  1.00 93.18           C  
ATOM   4833  CD1 TYR B  18       1.350 -39.098   4.469  1.00 93.18           C  
ATOM   4834  HD1 TYR B  18       1.406 -39.087   5.547  1.00 93.18           H  
ATOM   4835  CD2 TYR B  18       0.170 -38.513   2.426  1.00 93.18           C  
ATOM   4836  HD2 TYR B  18      -0.679 -38.071   1.927  1.00 93.18           H  
ATOM   4837  CE1 TYR B  18       2.354 -39.723   3.710  1.00 93.18           C  
ATOM   4838  HE1 TYR B  18       3.199 -40.169   4.213  1.00 93.18           H  
ATOM   4839  CE2 TYR B  18       1.168 -39.151   1.668  1.00 93.18           C  
ATOM   4840  HE2 TYR B  18       1.088 -39.209   0.592  1.00 93.18           H  
ATOM   4841  OH  TYR B  18       3.226 -40.389   1.578  1.00 93.18           O  
ATOM   4842  HH  TYR B  18       3.944 -40.701   2.132  1.00 93.18           H  
ATOM   4843  CZ  TYR B  18       2.274 -39.746   2.302  1.00 93.18           C  
ATOM   4844  N   LEU B  19      -2.199 -40.048   6.255  1.00 94.80           N  
ATOM   4845  H   LEU B  19      -2.133 -39.300   6.932  1.00 94.80           H  
ATOM   4846  CA  LEU B  19      -2.398 -41.417   6.733  1.00 94.80           C  
ATOM   4847  HA  LEU B  19      -1.644 -42.062   6.283  1.00 94.80           H  
ATOM   4848  C   LEU B  19      -3.765 -41.979   6.308  1.00 94.80           C  
ATOM   4849  CB  LEU B  19      -2.262 -41.450   8.265  1.00 94.80           C  
ATOM   4850  HB2 LEU B  19      -2.817 -40.608   8.679  1.00 94.80           H  
ATOM   4851  HB3 LEU B  19      -2.733 -42.360   8.638  1.00 94.80           H  
ATOM   4852  O   LEU B  19      -3.853 -43.169   6.013  1.00 94.80           O  
ATOM   4853  CG  LEU B  19      -0.817 -41.410   8.791  1.00 94.80           C  
ATOM   4854  HG  LEU B  19      -0.257 -40.608   8.311  1.00 94.80           H  
ATOM   4855  CD1 LEU B  19      -0.856 -41.154  10.300  1.00 94.80           C  
ATOM   4856 HD11 LEU B  19      -1.278 -40.165  10.482  1.00 94.80           H  
ATOM   4857 HD12 LEU B  19       0.151 -41.190  10.714  1.00 94.80           H  
ATOM   4858 HD13 LEU B  19      -1.472 -41.908  10.788  1.00 94.80           H  
ATOM   4859  CD2 LEU B  19      -0.092 -42.738   8.554  1.00 94.80           C  
ATOM   4860 HD21 LEU B  19      -0.677 -43.563   8.961  1.00 94.80           H  
ATOM   4861 HD22 LEU B  19       0.887 -42.722   9.033  1.00 94.80           H  
ATOM   4862 HD23 LEU B  19       0.046 -42.895   7.485  1.00 94.80           H  
ATOM   4863  N   MET B  20      -4.818 -41.152   6.238  1.00 92.59           N  
ATOM   4864  H   MET B  20      -4.688 -40.180   6.482  1.00 92.59           H  
ATOM   4865  CA  MET B  20      -6.146 -41.585   5.773  1.00 92.59           C  
ATOM   4866  HA  MET B  20      -6.450 -42.452   6.360  1.00 92.59           H  
ATOM   4867  C   MET B  20      -6.146 -42.038   4.307  1.00 92.59           C  
ATOM   4868  CB  MET B  20      -7.201 -40.482   5.963  1.00 92.59           C  
ATOM   4869  HB2 MET B  20      -8.104 -40.783   5.432  1.00 92.59           H  
ATOM   4870  HB3 MET B  20      -6.859 -39.548   5.517  1.00 92.59           H  
ATOM   4871  O   MET B  20      -6.904 -42.942   3.968  1.00 92.59           O  
ATOM   4872  CG  MET B  20      -7.576 -40.238   7.427  1.00 92.59           C  
ATOM   4873  HG2 MET B  20      -8.100 -41.118   7.801  1.00 92.59           H  
ATOM   4874  HG3 MET B  20      -6.666 -40.126   8.016  1.00 92.59           H  
ATOM   4875  SD  MET B  20      -8.620 -38.776   7.711  1.00 92.59           S  
ATOM   4876  CE  MET B  20     -10.076 -39.206   6.718  1.00 92.59           C  
ATOM   4877  HE1 MET B  20     -10.846 -38.448   6.862  1.00 92.59           H  
ATOM   4878  HE2 MET B  20      -9.805 -39.235   5.663  1.00 92.59           H  
ATOM   4879  HE3 MET B  20     -10.459 -40.179   7.025  1.00 92.59           H  
ATOM   4880  N   THR B  21      -5.284 -41.470   3.460  1.00 88.49           N  
ATOM   4881  H   THR B  21      -4.778 -40.648   3.759  1.00 88.49           H  
ATOM   4882  CA  THR B  21      -5.116 -41.881   2.052  1.00 88.49           C  
ATOM   4883  HA  THR B  21      -6.097 -42.151   1.661  1.00 88.49           H  
ATOM   4884  C   THR B  21      -4.225 -43.127   1.903  1.00 88.49           C  
ATOM   4885  CB  THR B  21      -4.589 -40.709   1.195  1.00 88.49           C  
ATOM   4886  HB  THR B  21      -3.507 -40.632   1.310  1.00 88.49           H  
ATOM   4887  O   THR B  21      -4.042 -43.629   0.801  1.00 88.49           O  
ATOM   4888  CG2 THR B  21      -4.937 -40.825  -0.289  1.00 88.49           C  
ATOM   4889 HG21 THR B  21      -4.435 -41.684  -0.733  1.00 88.49           H  
ATOM   4890 HG22 THR B  21      -6.014 -40.935  -0.415  1.00 88.49           H  
ATOM   4891 HG23 THR B  21      -4.606 -39.931  -0.818  1.00 88.49           H  
ATOM   4892  OG1 THR B  21      -5.169 -39.494   1.616  1.00 88.49           O  
ATOM   4893  HG1 THR B  21      -5.327 -38.962   0.833  1.00 88.49           H  
ATOM   4894  N   GLY B  22      -3.666 -43.659   2.999  1.00 87.75           N  
ATOM   4895  H   GLY B  22      -3.892 -43.252   3.896  1.00 87.75           H  
ATOM   4896  CA  GLY B  22      -2.712 -44.775   2.969  1.00 87.75           C  
ATOM   4897  HA2 GLY B  22      -2.751 -45.291   3.929  1.00 87.75           H  
ATOM   4898  HA3 GLY B  22      -2.993 -45.478   2.184  1.00 87.75           H  
ATOM   4899  C   GLY B  22      -1.262 -44.344   2.725  1.00 87.75           C  
ATOM   4900  O   GLY B  22      -0.396 -45.181   2.460  1.00 87.75           O  
ATOM   4901  N   GLY B  23      -0.981 -43.044   2.834  1.00 87.97           N  
ATOM   4902  H   GLY B  23      -1.727 -42.408   3.077  1.00 87.97           H  
ATOM   4903  CA  GLY B  23       0.351 -42.483   2.696  1.00 87.97           C  
ATOM   4904  HA2 GLY B  23       0.267 -41.400   2.794  1.00 87.97           H  
ATOM   4905  HA3 GLY B  23       0.738 -42.710   1.702  1.00 87.97           H  
ATOM   4906  C   GLY B  23       1.321 -42.987   3.766  1.00 87.97           C  
ATOM   4907  O   GLY B  23       1.043 -42.959   4.966  1.00 87.97           O  
ATOM   4908  N   SER B  24       2.508 -43.415   3.338  1.00 89.80           N  
ATOM   4909  H   SER B  24       2.678 -43.403   2.342  1.00 89.80           H  
ATOM   4910  CA  SER B  24       3.604 -43.786   4.237  1.00 89.80           C  
ATOM   4911  HA  SER B  24       3.204 -44.337   5.089  1.00 89.80           H  
ATOM   4912  C   SER B  24       4.314 -42.531   4.743  1.00 89.80           C  
ATOM   4913  CB  SER B  24       4.583 -44.702   3.497  1.00 89.80           C  
ATOM   4914  HB2 SER B  24       4.744 -44.312   2.492  1.00 89.80           H  
ATOM   4915  HB3 SER B  24       4.157 -45.702   3.419  1.00 89.80           H  
ATOM   4916  O   SER B  24       4.942 -41.815   3.960  1.00 89.80           O  
ATOM   4917  OG  SER B  24       5.838 -44.759   4.150  1.00 89.80           O  
ATOM   4918  HG  SER B  24       6.423 -45.281   3.597  1.00 89.80           H  
ATOM   4919  N   LEU B  25       4.272 -42.273   6.056  1.00 92.16           N  
ATOM   4920  H   LEU B  25       3.670 -42.844   6.633  1.00 92.16           H  
ATOM   4921  CA  LEU B  25       5.002 -41.151   6.670  1.00 92.16           C  
ATOM   4922  HA  LEU B  25       4.675 -40.220   6.206  1.00 92.16           H  
ATOM   4923  C   LEU B  25       6.517 -41.227   6.437  1.00 92.16           C  
ATOM   4924  CB  LEU B  25       4.731 -41.098   8.185  1.00 92.16           C  
ATOM   4925  HB2 LEU B  25       4.968 -42.072   8.613  1.00 92.16           H  
ATOM   4926  HB3 LEU B  25       5.413 -40.371   8.625  1.00 92.16           H  
ATOM   4927  O   LEU B  25       7.176 -40.191   6.409  1.00 92.16           O  
ATOM   4928  CG  LEU B  25       3.302 -40.708   8.596  1.00 92.16           C  
ATOM   4929  HG  LEU B  25       2.596 -41.417   8.164  1.00 92.16           H  
ATOM   4930  CD1 LEU B  25       3.202 -40.762  10.122  1.00 92.16           C  
ATOM   4931 HD11 LEU B  25       3.348 -41.786  10.465  1.00 92.16           H  
ATOM   4932 HD12 LEU B  25       3.956 -40.115  10.570  1.00 92.16           H  
ATOM   4933 HD13 LEU B  25       2.216 -40.418  10.436  1.00 92.16           H  
ATOM   4934  CD2 LEU B  25       2.922 -39.296   8.154  1.00 92.16           C  
ATOM   4935 HD21 LEU B  25       1.892 -39.088   8.444  1.00 92.16           H  
ATOM   4936 HD22 LEU B  25       2.992 -39.208   7.069  1.00 92.16           H  
ATOM   4937 HD23 LEU B  25       3.585 -38.563   8.613  1.00 92.16           H
[truncated: 1,516,577 more chars]
