# Supplementary material for: Ancestral reconstruction of the MotA stator subunit reveals that conserved residues far from the pore are required to drive flagellar motility
Source: Microlife. 2023 Apr 3;4:uqad011. doi: 10.1093/femsml/uqad011 (PMC10117855; doi:10.1093/femsml/uqad011)
Supplement: uqad011_Supplemental_Files [file uqad011_supplemental_files.zip › Fig1A_MotA178.fasta]

>NP-356903.2_AGRFA__NP-356903.2-000092025.1 tolQ protein [Agrobacterium fabrum str. C58]
------------------------------------------------------------
-------------------------------meqaglaaat--hdvslwalfm------q
a-g--fivkf-v----------migliaasvwtwaivfdkyvsf-gkakrqfd----qfe
qvfwsgqsleelyrtlaerqnvglaaifv--------samrewkksfergarspiglqmr
id------------ramdvtiaregeqyearlgslatigsagpfiglfgtvvgimtsfqa
iagskstnl---avvapgiaeallataiglvaaipaviaynkftadahklsarmegfade
-------fsailsrqideklqtrqaaq---------------------------------
--------
>WP-003497570.1_AGRSP__WP-003497570.1-900012615.1 MULTISPECIES: protein TolQ [Rhizobium/Agrobacterium group]
------------------------------------------------------------
-------------------------------meqaglaaat--hdvslwalfm------q
a-g--livkl-v----------migliaasvwtwaivfdkyvsf-gkakrqfd----qfe
qvfwsgqsleelyrtlaerqngglaaifv--------samrewkksfergarspiglqmr
id------------ramdvtiaregeqyearlgslatigsagpfiglfgtvvgimtsfqa
iagskstnl---avvapgiaeallataiglvaaipaviaynkftadahklsarmegfade
-------fsailsrqideklqtrqaaq---------------------------------
--------
>WP-038444499.1_PSEPS__WP-038444499.1-000730425.1 tonB-system energizer ExbB [Pseudomonas fluorescens]
mtrnnlpasptkphspsrawraiaavlfsallaptaafadatapatppaaavstpaaapa
peqnaaapaapaatapvategvtpegetglvleedntlgma--hdlspwgmyq------n
a-d--iivki-v----------miglaiasiitwtiwiakgfel-lgakrrlr----tei
anlkkattlkeasesaaikgtlahllvhd--------al---eemrlsantrekegiker
vs------------frlerlvaacgrnmssgtgvlatigstapfvglfgtvwgimnsfig
iaktqttnl---avvapgiaeallatalglvaaipavviynvfarsiagykaqvsdasae
-------vlllvsrdldhlpterssqphmvkvg---------------------------
--------
>WP-038229783.1_VIBME__WP-038229783.1-900088415.1 MULTISPECIES: flagellar motor stator protein MotA [Vibrio]
------------------------------------------------------------
---------------------------------mqkligivivlsvifggfif------l
g-g--kfefi-f--klseiiiifgaafasllmsttsatmklmaq-q-vgiafrstpydkd
yyqqllslmfelintarvqnikaldihvenpdsskifnkypkitsdalttqfiidsfrqv
it--gkqs-qhvleafleeeiehledeytkpseklhataeampglgilaavmgiiltmqg
ld--g--ei---seigqniagalvgtftgvf------gcycvlgpmsssikdvsenqlap
llcvksilsayaqgqsahmcanagrknietrykpsfvelekavevlrqqps---------
--------
>WP-011216884.1_PHOPR__WP-011216884.1-000196255.1 flagellar motor stator protein MotA [Photobacterium profundum]
------------------------------------------------------------
---------------------------------mqiiigfiivfgsivygyth------a
s-g--rllal-w--qpaeyiiilgagfgamvisnptyvlknilt-r-l-kmmfgkgytea
yfksvlelmfelleiirkdgikklddhienpqnssifnkypeatrsnvlvsfitdnlrmm
am--skmn-hhdleavlelelhaleddlmrpskalgkvgeampgfgivaavlgivvtmqs
ig--g--dl---aligvkvaaalvgtffgil------mcyavfepiaasianqvkkemma
mhmvsailvsqaqgkptllaldagrkvlhsefkpsfatmenwmtgq--------------
--------
>WP-020915066.1_SHEPI__WP-020915066.1-000014885.1 flagellar motor stator protein MotA [Shewanella piezotolerans]
------------------------------------------------------------
---------------------------------mskllglviiifsvfggyvw------a
g-g--tlasl-w--qpaeiliifgagvgaliianpkpvlvemyd-q-lrelvtiekedpe
lypqlfglmgmlmtqiqsqglkvlddhvekpresslflmyptvlehptvlqflidnlrlq
si--gkls-ahdlehildeeihrmeedwmrpslalnkvaeampgfgilaavmgiiitmsn
id--g--pi---tmigvkvaaalvgtfigif------acyclfdplskalehlverkaaq
lrcvaamltsfakgkppmlaidagrkqiqsenrptfvelerwmveqqs------------
--------
>WP-011136536.1_CHRVI__WP-011136536.1-000007705.1 flagellar motor stator protein MotA [Chromobacterium violaceum]
------------------------------------------------------------
---------------------------------mqqlfgilivlvcvfggfml------h
g-g--vlsii-w--qptelliicgaalgavvlgnpphvlkemgg-q-ikrvvvrkkqgae
fqrqqlllmyellit-asrglkaldqhveaprqsplfnrypmvlenrkllafivdnfrlm
am--gkin-ahelegvldqeldaiheqlmqpskslhkiaeampgfgilaavlgivmamnt
va--qgasa---geiaasvaaamvgtfigif------fcygvldplsnvmhqlvkeelsn
fesvkvvltthvsgkppllaidagrrlvqlntkpsfsqleswinameglg----------
--------
>WP-050665449.1_AERSC__WP-050665449.1-000820105.1 flagellar motor stator protein MotA [Aeromonas schubertii]
------------------------------------------------------------
---------------------------------mlkqigigvilvcvlggfmm------a
g-g--kvial-w--qpaeliiiigaavgsmmlgneksvliemkh-q-lkqvfkpnkeeke
lyrelltlmhqlleetrnkglkaldehienpqqssvflmypqisedpqllgfiidnlrll
gm--gkis-pheldtmleqeimaieedllkpahalhktgeacpgfgilaavmgiiitmqq
ld--g--pl---anigvhvaaalvgtfigif------lcyclleplssameeqvkrrigl
mmciksillaqlrgklpllavdagrkvlepevkpsfleleewvtnram------------
--------
>SQA43361.1_YERPE__SQA43361.1-900460465.1 flagellar motor protein MotA [Yersinia pestis]
------------------------------------------------------------
---------------------------------mqklfgllvimgcviggylm------s
g-g--slssf-w--qpgeiiiifgsgigalilgnpgsvlqemwh-q-ilavarrseytve
fqqqlllllyellemvdegglkrldehieipanssvfqryplilqdlhlitfisdnfrlm
am--gkin-qhelesileqelsaveeellvpsrsfqrigeampgfgicaavlgiiitmqs
id--g--si---amigikvaaalvgtflgvf------icyclmdplsnameqeikkklal
fecvrmvlvnhvagkpsllavdagrkmlpmdnkptfatldswinklitagv---------
--------
>WP-006072135.1_VIBME__WP-006072135.1-900088415.1 MULTISPECIES: flagellar motor stator protein MotA [Vibrio]
------------------------------------------------------------
---------------------------------mqkfmgaiiilmcvfggyvw------a
g-g--smmai-w--qpaefliiigatvgsliignppqvlkemrs-q-lrsimsphkdeqa
fymelmallqvlletvrsggfkaldkhienpeqspifnryplvsrdyrlvsfitdnlrlm
am--gqms-pheleglleqeieaiesdlllpsrsmqrtaealpgfgilaavggiiitmqa
id--g--si---aligyhvaaalvgtflgif------gcyccldpasnamaqrvkrdmsa
fdciratlvayvakkptllaidagrkhiqldikptfnqmerwlaeqeg------------
--------
>WP-005375006.1_VIBAL__WP-005375006.1-000354175.2 MULTISPECIES: flagellar motor stator protein MotA [Vibrio]
------------------------------------------------------------
---------------------------------mqkffgvltilvcvfggymw------a
g-g--slgai-w--qpaefliiigaaagsliignpphvlkemrr-q-vpatikgpteehe
yymelmallnnlletarnrgykfldshieapeqssmflayptiaedhrlisfitdnlrlm
am--gqms-pheleglleqeieaiqnemllpsrslqrtaealpgfgilaavggiiitmqa
id--g--si---amigyhvaaalvgtfigif------gcycgldplsnamaqrvkrnmta
fecvratlvayvakkptllaidagrkhiqldikptfnqmekwlaeqeg------------
--------
>WP-005462768.1_VIBPA__WP-005462768.1-001558495.2 MULTISPECIES: flagellar motor stator protein MotA [Vibrio]
------------------------------------------------------------
---------------------------------mqkflgvltilvcvfggymw------a
g-g--klgai-w--qpaefliiigaaagsliignpphvlkemrq-q-vpatikgpteeye
yymelmallnnlletarsrgfkfldshieapeqssiflmyplvsedhrlisfitdnlrlm
am--gqms-pheleglleqeieaiqnelllpsrslqrtaealpgfgilaavggiiitmqa
id--g--si---aligyhvaaalvgtfigif------gcycgldplsnamaqrvkrnmta
fecvratlvayvakkptllaidagrkhiqldikptfnqmekwlaeqeg------------
--------
>NP-773522.1_BRADI__NP-773522.1-000011365.1 flagellar motor protein MotA [Bradyrhizobium diazoefficiens USDA 110]
------------------------------------------mdsmtraplvaiatssqa
avnclrgagereasfaqasptrhsrwdrrwsgallsfvgifitvaallggfaa------m
g-g--hlavl-m--qpwefviimgtavgtfivanpwktvvdtgv-a-cmqaitgavpgqr
yyldllgalhalmrelrgkgrneveahiddpasseifkafpsvlgdpsllqficdyvrli
im--gnar-theiealmdeeihtivkgklapyhslvtvsealpalgivaavlgvikamga
ld--q--sp---kllggfigaalvgtfagif------lsygiispfaikikmtrekkcrp
yiivkqtllafmngampqiavehgrkmissserpsidvvenetiagpkavvadaepkaar
a-------
>WP-014492652.1_BRAJA__WP-014492652.1-000284375.1 flagellar motor stator protein MotA [Bradyrhizobium japonicum]
------------------------------------------------------------
---------------------------------mlsfvgifitvaallggfaa------m
g-g--hlavl-m--qpwefviimgtavgtfivanpwktvvdtgv-a-cmqaitgavpser
yyldllgalhalmrelrgkgrneveahiddpasseifkafpsvlgdppllqficdyvrli
im--gnar-theiealmdeeihtivkaklapynsmvvvsealpalgivaavlgvikamga
ld--q--sp---kllggfigaalvgtfagif------lsygvlspfalkikmtrekrcrp
yiivkqtllafmngampqiavehgrkmiasgerpsidvvenetiagpkavvteaepkaar
a-------
>YP-002824820.1_SINFR__YP-002824820.1-000018545.1 flagellar motor protein MotA [Sinorhizobium fredii NGR234]
------------------------------------------------------------
---------------------------------mniiigllvtfgcilggyla------m
g-g--hlevl-n--qpfelmiiggagiggfimansmkvvkdtgk-a-lgeafkhkvpker
hyldtlgvlyslmrdlrtksrneieshidnpeespifqsaptvlqnkeltaficdyvrli
ii--gnar-sheiealmdeeihtithdkmkcyhaltsmgdalpaigivaavlgvikamga
is--e--ap---evlgakiaaalvgtllgvf------lsysivgplvanikavrekqnrl
yvivkqtllaymngsvpqvaleygrktisayerpsidaveqemmnpggggeskaa-----
--------
>NP-384760.1_SINME__NP-384760.1-000006965.1 flagellar motor protein MotA [Sinorhizobium meliloti 1021]
------------------------------------------------------------
---------------------------------mniiigllvtfgcilggyma------m
g-g--hlevl-n--qpfelmiiggagiggfimansmkvvkdtgk-a-lgeafrhkvpker
eyldtlgvlyslmrdlrtksrneieshidnpeessifqsaptvlqnkeltaficdyvrli
ii--gnar-sheiealmdeeiqtithdkmkcyhamttmgdalpaigivaavlgvikamga
is--e--ap---evlgakiaaalvgtllgvf------lsysivgplvaniksvrekqnrl
yvivkqtllaymngsvpqvaleygrktisayerpsidaveqemmnpgggseskaa-----
--------
>YP-001325944.1_SINME__YP-001325944.1-000017145.1 flagellar motor protein MotA [Sinorhizobium medicae WSM419]
------------------------------------------------------------
---------------------------------mniiigllvtfgcilggyma------m
g-g--hlevl-n--qpfelmiiggagiggfimansmkvvkdtgk-a-lveafkhkvpker
qyldtlgvlyslmrdlrtksrneieshidnpedssifqsaptvlqnkeltaficdyvrli
ii--gnar-sheiealmdeeiqtithdkmkcyhaltsmgdalpaigivaavlgvikamga
is--e--ap---evlgakiaaalvgtllgvf------lsysivgplvaniksvrekqnrl
yvivkqtllaymngsvpqvaleygrktisayerpsidaveqemmnpgggseskaa-----
--------
>WP-020920386.1_RHIET__WP-020920386.1-000092045.1 MULTISPECIES: flagellar motor stator protein MotA [Rhizobium]
------------------------------------------------------------
---------------------------------mniiigfivvcgcivgsfma------m
g-g--evdal-f--qpfefliiggaglgsfimanpmkvvkdsgk-a-laeafkhavpker
nyldtlgvlyslmrdlrtksrneieahidnpaestifqqaptvlknkeltaficdyvrli
ii--gnar-sheiealmdeelntimhdkmkpyhaiqimgdsfpaigivaavlgvikamah
in--d--sp---evlghligsalvgtflgil------lsycvcsplvsqikvvrnkqhrl
yvivkqtllaymngsvpqvaleygrktisayerpsidaveqemmnpggenkaa-------
--------
>NP-353587.1_AGRFA__NP-353587.1-000092025.1 flagellar motor protein [Agrobacterium fabrum str. C58]
------------------------------------------------------------
---------------------------------mnivigliitfgciiggyma------m
g-g--hlnvl-v--qpfelmiiggaglggfimanpmkvvkdsgk-a-lgeafkhsvpker
nyldvlgvlyslmrdlrtksrneieahidnpeessifqsapsvlknkeltsficdyvrli
ii--gnar-sheiealmdeeietilhdklkpyhaittmgdsfpaigivaavlgvikamgk
in--e--sp---evlggligaalvgtmlgii------lsysicnplasqvkivrtkqhrl
yiivkqtliaymngsvpqvaleygrktisnyerpsidaveqemmnpggenkaa-------
--------
>WP-035227730.1_AGRSP__WP-035227730.1-900012615.1 MULTISPECIES: flagellar motor stator protein MotA [Agrobacterium tumefaciens complex]
------------------------------------------------------------
---------------------------------mnivigliitfgciiggyma------m
g-g--hldvl-v--qpfelliiggaglggfimanpmkvvkdsgk-a-lgeafkhsvpker
nyldvlgvlyslmrdlrtksrneieahidnpeessifqsapsvlknkeltsficdyvrli
ii--gnar-sheiealmdeeietiltdklkpyhaittmgdsfpaigivaavlgvikamgk
in--e--sp---evlggligaalvgtmlgii------lsysicnplasqvkivrtkqhrl
yiivkqtliaymngsvpqvaleygrktisnyerpsidaveqemmnpggenkaa-------
--------
>WP-011265394.1_BRUME__WP-011265394.1-000007125.1 MULTISPECIES: flagellar motor stator protein MotA [Brucella]
------------------------------------------------------------
---------------------------------mgiivglvitlgcmlggfia------m
g-g--hvsvl-i--qpwefiiilgaalgtffvanpfslvkdtgr-a-cmeaftdavpkqr
dyldvlgvlyslmrelraksrnevevhidnpkespiflaypsvlkkedltnficdycrli
iv--gnvr-syeiealmdeeirtiardklkpyqamitisealpalgivaavlsvikamga
ld--q--sp---evlghligaalvgtfagif------fsygvigpiankikstreknnrl
yivvkqtllaymngslpqiaveygrktisayerptidvveqetmasvptqqaa-------
--------
>YP-004141165.1_MESCI__YP-004141165.1-000185905.1 flagellar motor protein MotA [Mesorhizobium ciceri biovar biserrulae WSM1271]
------------------------------------------------------------
---------------------------------mgiliglvvtlgcvlggfma------m
g-g--hlhvl-i--qpweaviicgaafgtflvanpmktvkdtgk-g-ileafkqavpkeq
dyletlgvlhslmrelrsksrseveahidnpeesaifqafptvlhnhdlthficdycrii
ii--gnar-sheiealmdeeiqtirsdkmkayhamvavgdglpalgivaavlgvvkamga
ld--q--sp---eilggligaalvgtflgif------lsysvvgpvatkiktvrekknrl
yiivkqtllaymngalpqvaiefgrktissyerptidaveqstmntgtvekkaa------
--------
>WP-059184402.1_MESLO__WP-059184402.1-001510895.1 flagellar motor stator protein MotA [Mesorhizobium loti]
------------------------------------------------------------
---------------------------------mgiliglvvtlgcvlggfma------m
g-g--hlhvl-m--qpweavvicgaalgtflvanpmktvkdtgt-g-ileafkqavpker
dyletlgvlhslmrelrsksrseveahidnpeesaifqafptvlknhdlthficdycrii
ii--gnar-sheiealmdeeiqtirtdklkayhamvavgdglpalgivaavlgvvkamga
ld--q--sp---eilggligaalvgtflgif------lsyavvgpvatkiktvrekknrl
yiivkqtllaymngalpqvaiefgrktissyerptidaveqstmnaggaekkaa------
--------
>WP-059186950.1_MESLO__WP-059186950.1-001510895.1 flagellar motor stator protein MotA [Mesorhizobium loti]
------------------------------------------------------------
---------------------------------mgiliglvvtlgcvlggfma------m
g-g--hlrvl-l--qpweavvicgaalgtflvanpmktvkdtgk-g-ileafkqavpker
dyletlgvlhslmrelrsksrseveahidnpeesaifqafptvlknhdlthficdycrii
ii--gnar-sheiealmdeeiqtirtdklkayhamvavgdglpalgivaavlgvvkamga
ld--q--sp---eilggligaalvgtflgif------lsyavvgpvatkiktvrekknrl
yiivkqtllaymngalpqvaiefgrktissyerptidaveqstmntggaekkaaa-----
--------
>WP-009820801.1_SPHSP__WP-009820801.1-000153545.1 flagellar motor stator protein MotA [Sphingomonas sp. SKA58]
------------------------------------------------------------
---------------------------------mfaiiglvvllgmvfggfif------t
g-g--digpv-lhalphemliiggaavgaliignsgadlkalgg-g-lakvfkgpaykkq
dfldciflvsklmktlrvegpvalephiedpgtspifaeypklmkdktlihlisdtlrlv
vvssgtld-phaveevmdnslkthhhealkpadnlqgladalpalgivaavlgvvktmgs
id--q--pp---svlgamigsalvgtflgvl------laygmvnpfanrcrtvieqdgai
yhvvkqiiiaslhghpqplvieaarsslihanqpgfaevfdgmrnk--------------
--------
>WP-010918636.1_CAUVI__WP-010918636.1-002858865.1 flagellar motor stator protein MotA [Caulobacter vibrioides]
------------------------------------------------------------
---------------------------------mfqiigivllfamvfgsyim------a
g-g--kmdvi-ihaaphelmaiggagvaaflignsvtvikatlg-g-fgtifkgpkwkaq
dyrdllsllflltktmkskgvialeahiekphestifsrypkiahdhfavdficdtlrmm
tm--nled-phqvedamekqlekhhheahgaahaltqlsdglpalgivaavlgviktmgs
it--e--pp---avlgtmiggalvgtfmgvf------mayglvgpmatrlggvldedhnf
ykiiqavlvahlhgnaaqisveigrgnvpsayqpsfaeleealsqmpne-----------
--------
>WP-058349914.1_CAUVI__WP-058349914.1-001449105.1 flagellar motor stator protein MotA [Caulobacter vibrioides]
------------------------------------------------------------
---------------------------------mfqiigivllfglvfgsylm------g
g-g--kmdvi-lhaaphelmailgagvaaflisnsmtvikatag-g-fgkifagpkwkas
dyrdllsllflltktmkskgvialeshiekphessifsrypkiskdhfavdficdtlrmm
tm--nled-phqvedamekqlekhhhealepahalqsmadalpalgivaavlgviktmgs
it--e--pp---avlggmiggalvgtflgvf------mayglvgpmaarlqavvnedgaf
ykiiqavlvahlhgnaaqisveigrgnvpsvhqpsfieleealtqipnea----------
--------
>YP-005795779.1_KETVU__YP-005795779.1-000223375.1 flagellar motor protein MotA [Ketogulonicigenium vulgare WSH-001]
------------------------------------------------------------
---------------------------------mfglvgivvvfvmvfggyll------s
g-g--kmgiv-iaalpfemmiifgaavgafllansigivkatlk-a-lplvfrgarwkan
dyrdllvllfelirlar-anpvaleehieqprassifaqypriladheavslicdtlraa
gm--nydd-pmqveevlekrleasrhhalqpvhalqtmadglpalgivaavlgviktmss
id--e--pp---avlgkmiggalvgtflgvf------laygfvgpmaarlqsicdedahf
yqlirevlvanlyqhapplcievgrqstpenlrpgfadlemvlkaskeaa----------
--------
>YP-354398.1_RHORH__YP-354398.1-000012905.2 flagellar motor protein [Rhodobacter sphaeroides 2.4.1]
------------------------------------------------------------
---------------------------------mfgivgilvifvmvfggyml------a
g-g--klgvi-lkalpfemimiggaavgsfllandlatvkhtlk-d-lgkvfkgpkwkpg
dyrdllcllfelvriak-vnpvgleehienpeessvfsrypkiqhdhdaielicdtlraa
sm--nydd-pnqveevldkrvekaqhhalhsshalqsmadalpalgivaavlgviktmgs
id--q--pp---eilgkmiggalvgtflgvf------laygivgpfatrvkavveedghf
ynlirevlianlhnhpanmcievgrqntphhvrpsftdleeairalkqeaa---------
--------
>YP-426929.1_RHORU__YP-426929.1-000013085.1 motA, chemotaxis (motility protein A [Rhodospirillum rubrum ATCC 11170]
------------------------------------------------------------
---------------------------------mliiigaiiviasviggyaa------p
g-g--hlavl-w--qpfefiiilgaslgaflignpktvltgtlk-s-lgpmmkgpkhnka
sylellsllytlfrlaktkgdlaleshiekpedspifqkfpafskdhhnveflcdylrll
tl--gtnn-ahevetiieaeieshhveahnipsamvnmadgmpalgivaavlgvihtmgs
it--e--pp---evlghligaalvgtfmgvl------lsygffapfgraieavfnnqtqy
lhcmksgilahmqgyapqvsiefarktlppsvrpsfaevedtvtnlsd------------
--------
>YP-096327.1_LEGPN__YP-096327.1-000008485.1 flagellar motor protein MotA [Legionella pneumophila subsp. pneumophila str. Philadelphia 1]
------------------------------------------------------------
---------------------------------mliivgyivillcvfggfsl------t
g-g--hlaai-f--qpvelliiggaamgsfivgnnitvlksvlk-s-lpatfrgqksakq
asndllsllyhllskarqqglmslendidepdkspiftgypnlmsnhhlieficdylrli
it--snmq-pfqleslmdmeieshheeemipanaitkladampafgivaavlgvvhtmes
is--l--pp---selgvliahalvgtflgil------igygfvgpiatameqnanqnqlm
lqcikvtilaslhnnppiiatefgrkvlftsqrpsfnqlndeiknaktaqtttqnseate
atss----
>PNO95417.1_BORPE__PNO95417.1-001525555.2 flagellar motor stator protein MotA [Bordetella pertussis 18323]
------------------------------------------------------------
---------------------------------mlivigyavvilavvgsfig------l
g-g--hlgal-y--qpfeltliagaavgafmagnsrkslglvak-a-ipeafrsspyskd
vymelmallyvllnkarreglmaieshiedplsspifneyprimkdaklmefitdylrim
is--gnms-sfeietlmdeeietyrherevpthalqqvadalpafgivaavlgvikalaa
vd--q--pp---ailgdliskamvgtflgvl------laygfvapmaarierrtsesvkv
lecikvtllasmngyppqlavefgrkvlfsavrpsfgeleehvrqaksaatgra------
--------
>WP-011135574.1_CHRVI__WP-011135574.1-000007705.1 flagellar motor stator protein MotA [Chromobacterium violaceum]
------------------------------------------------------------
---------------------------------mfvgigyliilgsvlggfia------a
g-g--hvaal-m--qplevvmiagaaigafivanggaplkattk-a-lptvfkgspygka
fymdlfsllfeiltkvrkeglmsieadvenpeaspvfskyptimhdhhvveficdylrlm
vg--gnln-afeienlmdveiethhhegevpvsavkgladglpafgivaavmgvvhtmes
vg--a--pp---selgmliahalvgtflgil------laygfvgplgtilehklaegtrv
yqtikvtllaslngyapqvavefgrkalssmdrpsfkeledhvkqkk-------------
--------
>WP-011069836.1_WIGGL__WP-011069836.1-000008885.1 flagellar motor stator protein MotA [Wigglesworthia glossinidia]
------------------------------------------------------------
---------------------------------mliivgycvvfisvfggfll------a
e-g--qigal-f--qpvelliilgaglgafivgnngkaifatik-a-fpklfhsskynkn
mymdvmtlmyrllsksrqsglislekdidfpkkskifssypalieddliidfivdyfrlm
vs--gnln-syeiealmneeietceqehevpitsllqvgdalpafgivaavmgvvnalaa
ad--r--pa---aelgeliahamvgtflgil------laygcvmplgallkqksdehikm
lqcikitllssingyapqiaiefgrkilysperpsfneleehirkvkksslessnnnti-
--------
>YP-003613745.1_ENTCL__YP-003613745.1-000025565.1 chemotaxis protein MotA [Enterobacter cloacae subsp. cloacae ATCC 13047]
------------------------------------------------------------
------------------mpgkpasvkkvkgesvlvivgylvviltvfggfll------s
g-g--nlmal-f--qplelliiggagvgafivgnnvkslkstgk-a-lvkifvgkrynka
vymdlmalmflllsqsrvhglmslekdiedpqnsdifsayprlmsdpmlanfildyfrlm
ig--gsmn-sheiealmdeeietceeelevpahslntvgdafpafgivaavmgvvnalgs
ad--r--pa---aelgmlighalvgtflgil------iaygfvlplatllrqkssdqvki
lqcikvtllsslngyapqiavefgrktiftserpsfeeleehvrevksnatlktktsdga
a-------
>WP-011110698.1_NITEU__WP-011110698.1-900167395.1 flagellar motor stator protein MotA [Nitrosomonas europaea]
------------------------------------------------------------
---------------------------------mlvaigyvvvivsvfggfam------a
g-g--hlgsl-f--qpvelimiagaavgaffvgnsgkaikatfk-a-lpyifrdanytks
vymelmtllyeilgkirkeglmsieadvddpgksplfgkypkilsdhhatefitdylrlm
vg--gnln-pleienlmdgeiethhqegevpvhviskmgdalpafgivaavmgvvhtmes
vg--i--pp---aelgkliaaalvgtflgil------laygfigplanrleqrlhesgkl
lecvkvtllanlngyapalavefgrkvlfsterpsfaelekhikqskak-----------
--------
>YP-104372.1_BURMA__YP-104372.1-000011705.1 flagellar motor protein MotA [Burkholderia mallei ATCC 23344]
------------------------------------------------------------
---------------------------------mlifvgtlvtllsvfggyal------a
g-g--hlgal-v--qpveilmivgagvgafiigngiktikatlr-v-lptlfkgskynkd
iymelmallyvllakarkegtltleadiddpekspiftqypkiladhhivefltdylrlm
vg--gnmn-afeieslmdeeiethhaegegpahalmrvgdampafgivaavmgvvhtmas
ad--k--pp---avlgamiaqalvgtflgil------lsygligplaslaeqrvaestkm
fqcikvtilaslngyapaiavefgrkvlfsterpsfaeleehvrrvkak-----------
--------
>NP-460880.1_SALEN__NP-460880.1-000006945.2 flagellar motor stator protein MotA [Salmonella enterica subsp. enterica serovar Typhimurium str. LT2]
------------------------------------------------------------
---------------------------------mlillgylvvigtvfggyvm------t
g-g--hlgal-y--qpaelviiggagigafivgnngkaikgtmk-a-ipllfrrskytks
mymdllallyrlmaksrqqgmfslerdienpkeseifasypriladavmldfivdylrli
is--gnmn-tfeiealmdeeietheseaevpanslamvgdslpafgivaavmgvvhalas
ad--r--pa---aelgaliahamvgtflgil------laygfisplatvlrqksaettkm
mqcvkitllsnlngyappiavefgrktlysserpsfieleehvravrnpnqqqtteea--
--------
>YP-003611911.1_ENTCL__YP-003611911.1-000025565.1 flagellar motor protein MotA [Enterobacter cloacae subsp. cloacae ATCC 13047]
------------------------------------------------------------
---------------------------------mlillgylvvlgtvfggymm------t
g-g--hlgal-y--qpaeliiiggagvgafivgnngksikgtlk-a-ipllfrrskytks
mymdllallyrlmaksrqqgmfslerdienpkeseifasypriladammldfivdylrli
is--gnmn-tfeiealmdeeiethesesevpanslalvgdslpafgivaavmgvvhalas
ad--r--pa---aelgaliahamvgtflgil------laygfisplasvlrqksaettkm
mqcvkitllsnlngyappiavefgrktlysserpsfieleehvravknpnqqttteda--
--------
>WP-000906342.1_ESCCO__WP-000906342.1-000690815.1 MULTISPECIES: flagellar motor stator protein MotA [Enterobacteriaceae]
------------------------------------------------------------
---------------------------------mlillgylvvlgtvfggylm------t
g-g--slgal-y--qpaelviiagagigsfivgnngkaikgtlk-a-lpllfrrskytka
mymdllallyrlmaksrqmgmfslerdienpreseifasypriladsvmlefivdylrli
is--ghmn-tfeiealmdeeietheseaevpanslalvgdslpafgivaavmgvvhalgs
ad--r--pa---aelgaliahamvgtflgil------laygfisplasvlrqksaetskm
mqcvkvtllsnlngyappiavefgrktlysserpsfieleehvravknpqqqttteea--
--------
>WP-011146119.1_PHOLA__WP-011146119.1-000196155.1 MULTISPECIES: flagellar motor stator protein MotA [Photorhabdus]
------------------------------------------------------------
---------------------------------mlvllgyivvfgaviggyli------v
g-g--hlgal-y--qpaefliitgagigafivgnngkaikatlr-v-lpkvmrrskynkv
mymdlmallfrllaksrmhgvlalerdiehpqqsdiftqyprllkdkhlmdfitdymrli
vs--gnmn-pheiealmdeeietyeqeseipatslmmvgdslpafgivaavmgvvnalgs
ad--r--pa---gelgvliahamvgtflgil------laygfisplatllrqrsgehlkm
mqcikvtllsslngyapqiavefgrktlyltdrpsfteleehvrrvkapvqqeteeqv--
--------
>SQA42450.1_YERPE__SQA42450.1-900460465.1 flagellar motor protein MotA [Yersinia pestis]
------------------------------------------------------------
---------------------------------mlvilgylvvlgavfggytl------v
g-g--hlgal-y--qpaefliiagagigafivgnngkaikatmr-a-mpklmrrskynka
lymdlmallyrllaksrqqgmlslerdienpleseifsnyprimadktlvefitdylrli
vs--gnmn-afeiealmdeeietheqesevpagslamvgdslpafgivaavmgvvhalas
ad--r--pa---aelgaliahamvgtflgil------laygfisplatllrqqsaettkm
mqcikvtllsslngyapqiavefgrktlytterpsfieleehvrrvkapasqateeda--
--------
>WP-005164494.1_YEREN__WP-005164494.1-000755055.1 flagellar motor stator protein MotA [Yersinia enterocolitica]
------------------------------------------------------------
---------------------------------mlvilgyivvlgavfggyii------v
g-g--hlgal-y--qpaefliiggagigafivgnngkaikatmk-a-lpklmrrskynkv
lymdlmallyrllaksrqqgmlslerdiespleseifsnypriladkvlvefitdylrli
vs--gnmn-afeiealmdeeietheqecevpagslamvgdslpafgivaavmgvvhalas
ad--r--pa---aelgaliahamvgtflgil------laygfisplatllrqqsaettkm
mqcikvtllsslngyapqiavefgrktlytterpsfieleehvrrvkapapqateeda--
--------
>WP-007018360.1_BERMA__WP-007018360.1-000153565.1 flagellar motor stator protein MotA [Bermanella marisrubri]
------------------------------------------------------------
---------------------------------mlffigmavvicsvifgylg------a
h-g--vllal-w--qpyefiiilgsgigahivsnpggvhkdvfk-m-lpqvitggkanka
mhmdclsliydilnksrkegmmsieadvenpqssgifskypaiqqnhhladfiadyfrli
aa--gnmq-aheldalmdmeidtrmhelsqpgsaiqkiadampgfgivaavlgivitmga
id--g--pm---eeigkhiaaalvgtfsgvl------fgygffgpiaskmehiaheeikl
yesakativasvnglppqlavefgrkvlfahdrptfseleskvrar--------------
--------
>WP-006452580.1_XANAR__WP-006452580.1-001013475.1 MULTISPECIES: flagellar motor stator protein MotA [Xanthomonas]
------------------------------------------------------------
---------------------------------mliiigfivvivsvlggyvl------s
h-g--klgal-w--qpyelliiggaalgaflvstpgkivketfs-s-vlgvfkgpqykse
dykdtlslvyellnkarrdgfmaledhvekpqdstifgnypkvvadhhlldfitdclrlm
ig--snie-phelepllelelekhhheamapshalskvsdglpgfgivaavlgivitmgs
ig--g--pi---eeighhvgaalvgtflgil------laygfvaplsaamearadqdgri
yeavktallaclrgynpkialefarktlpsnvrpsfadfethlktik-------------
--------
>NP-638999.1_XANCA__NP-638999.1-000007145.1 flagellar motor protein MotA [Xanthomonas campestris pv. campestris str. ATCC 33913]
------------------------------------------------------------
---------------------------------mliiigfivvivsvlggyvl------s
h-g--klgal-w--qpyelmiiggaalgaflvstpgkivketlt-g-vmgvfkgpqyksd
dykdtlsliyellnkarrdgfmaledhvekpqdstifgtypkvladhhlldfitdclrlm
ig--snie-phelepllelelekhhhealapahalskvsdglpgfgivaavlgivitmgs
ig--g--pi---eeighhvgaalvgtflgil------laygfvsplsaamearaeqdgri
yeavktallaclrgynpkialefarktlpsnvrpsfgdfethlktik-------------
--------
>WP-003489127.1_XANCI__WP-003489127.1-002018575.1 MULTISPECIES: flagellar motor stator protein MotA [Xanthomonas]
------------------------------------------------------------
---------------------------------mliivgfivvivsvlggyvl------s
h-g--klgal-w--qpyelmiiggaalgaflvstpgkivketls-g-imgvfkgpqyksd
dykdtlsliyellnkarrdgfmaledhvekpqdstifgnypkvvadhhlldfitdclrlm
ig--snie-phelepllelelekhhhealapshalskvsdglpgfgivaavlgivitmgs
ig--g--pi---eeighhvgaalvgtflgil------laygfvsplsaamearaeqdgri
yeavktallaclrgynpkialefarktlpsnvrpsfgdfethlktik-------------
--------
>WP-008573335.1_XANOR__WP-008573335.1-000482445.1 MULTISPECIES: flagellar motor stator protein MotA [Xanthomonas]
------------------------------------------------------------
---------------------------------mliivgfivvivsvlggyvl------s
h-g--klgal-w--qpyelmiiggaalgaflvstpgkivketls-g-imgvfkgpqykse
dykdtlsliyellnkarrdgfmaledhvekpqdstifgnypkvvadhhlldfitdclrlm
ig--snie-phelepllelelekhhhealapshalskvsdglpgfgivaavlgivitmgs
ig--g--pi---eeighhvgaalvgtflgil------laygfvsplsaamearaeqdgri
yeavktallaclrgynpkialefarktlpsnvrpsfgdfethlktik-------------
--------
>WP-011399127.1_HAHCH__WP-011399127.1-000012985.1 flagellar motor stator protein MotA [Hahella chejuensis]
------------------------------------------------------------
---------------------------------mllilgvivvlasvlggyvl------s
h-g--elaal-w--qpfeliiicgaafgaflisnpfkvikqilh-t-ipkmimgspfnrv
vymdllslmydlfdkarrsgvmaieadvddplnseifnrypaivrmdklrdfitdylriv
st--gnma-pheleglmdmeletrmqelekpadavnrvadalpgfgivaavlgivitmks
lg--g--pp---delgvhvaaalvgtflgil------aaygfvgpashamhnlaaqeika
yecvkvsilatmtglapqlaiefgrkalnsdvrpsfqelndyvrsk--------------
--------
>WP-003102044.1_PSEAE__WP-003102044.1-001457615.1 MULTISPECIES: flagellar motor stator protein MotA [Pseudomonas]
------------------------------------------------------------
---------------------------------mskiigiivvfasvlggfll------s
g-g--kigai-i--qpfevliiggaalgaflqsnpgstfmvvlk-k-apkmf-snrftqt
yylevlgmlyeilnksrregmmaieadiedpaaspifskypgvlkdermtayvcdylrim
ss--gnma-pheleglfdmelsslkedlehpshavtkvadalpgfgivaavlgivitmal
lge-g--sq---aeighhvaaalvgtflgil------aaygfvgplagalehdakeelnl
feaikaclvasasgmppslavefgrkvllpahrptfaeleqavrgr--------------
--------
>WP-003342993.1_PSEPS__WP-003342993.1-002905995.1 MULTISPECIES: flagellar motor stator protein MotA [Pseudomonas]
------------------------------------------------------------
---------------------------------makiigiivvlasviggyvl------s
h-g--kvmal-f--qpyevliiggaalgaflqanpgymfmhvfk-k-slkmf-gsrftha
yylevlglvyeilnksrregmmaiegdiedaasspifakypgvlkdermtayicdylrim
ss--gnma-pheleglfdmellsmkedlehpshaitgiadgmpgfgivaavlgivvtmas
lgs-g--dk---aaigmhvgaalvgtffgil------aaygffgplatslahdakeemnv
yeaikaslvasasgmppslavefgrkvlyplhrpsfseleqavrgr--------------
--------
>WP-005620892.1_PSEPS__WP-005620892.1-000444135.1 flagellar motor stator protein MotA [Pseudomonas avellanae]
------------------------------------------------------------
---------------------------------makiigiivviasvlggyvl------s
h-g--kimal-f--qpyevliiggaalgaflqanpgymtmhvfk-k-slkmf-gsrftha
yylevlglvyeilnksrregmmaiegdiedaasspifakypgvlkdermtayicdylrim
ss--gnma-pheleglfdmellsmkeelehpshaitgiadgmpgfgivaavlgivvtmas
lgs-g--dk---aaigmhvgaalvgtffgil------aaygffgplatslahdakeemnv
yesikaslvasasgmppslavefgrkvlyplhrpsfseleqavrgr--------------
--------
>WP-038445580.1_PSEPS__WP-038445580.1-000730425.1 flagellar motor stator protein MotA [Pseudomonas fluorescens]
------------------------------------------------------------
---------------------------------makiigiivviasvlggyvl------s
h-g--kiaal-i--qpfevliiggaafgaflqanpsymtmhvvk-k-slgmf-gsrfsht
fylevlglvyeilnksrregmmaieadiedaaaspifakypavlkddrmtayicdylrim
ss--gnma-pheleglfdmelfslkeelehpshavtgiadgmpgfgivaavlgivvtmas
lge-g--dq---aaigmhvgaalvgtffgil------aaygffgplatslahdakeelni
yeaikaslvasasgmppslavefgrkvlypkhrpsfaeleqavrgr--------------
--------
>WP-003249507.1_PSEPS__WP-003249507.1-002910975.1 MULTISPECIES: flagellar motor stator protein MotA [Pseudomonas]
------------------------------------------------------------
---------------------------------makiigiivvfasvlggyvl------s
h-g--kiaal-i--qpfevliiggaafgaflqanpghmtmhvik-k-smkmf-gsrfsha
fylevlglvyeilnksrregmmaieadiedaaaspifakyptvladermtafvcdylrim
st--gnma-pheleglfdmellsmkeelehpshavtgiadgmpgfgivaavlgivvtmas
lgd-g--dq---aaigmhvgaalvgtffgil------aaygffgplakclehdakeelnl
yesikaslvasasgmppslavefgrkvlypkhrpsfaeleqavrgr--------------
--------
>WP-016489455.1_PSEPS__WP-016489455.1-002356095.1 MULTISPECIES: flagellar motor stator protein MotA [Pseudomonas]
------------------------------------------------------------
---------------------------------makiigiivvfasvlggyvl------s
h-g--kiaal-i--qpfevliiggaafgaflqanpghmtmhvik-k-smkmf-gsrftha
yylevlglvyeilnksrregmmaieadiedaaaspifakyptvladermtafvcdylrim
st--gnma-pheleglfdmellsmkeelehpshavtgiadgmpgfgivaavlgivvtmas
lge-g--dq---aaigmhvgaalvgtffgil------aaygffgplakclehdakeelnl
yesikaslvasasgmppslavefgrkvlypmhrpsfaeleqavrgr--------------
--------
>WP-038451640.1_BDEBA__WP-038451640.1-000196175.1 flagellar motor stator protein MotA [Bdellovibrio bacteriovorus]
------------------------------------------------------------
----------------------------------mgfvgilvvfvmvfggfli------a
g-g--nmsvi-ikaaplelmiiggaalgayiianpmkvikagfk-m-sikamtakgpqkq
dyvellqmmfqlfqafrkegpqgiekhieepdksdifkaypsfmhnhhavhflcdtmkit
ls--aems-pydvddlldadikaihheehmavhavqtvadgfpglgivaavlgivktmah
lt--d--gv---ekigalvasalvgtmlgvf------gaygligptatkmgadidaegry
lgcikaamvalqrgappivcveyarrsimpeerpsfeevdkatkeikkaa----------
--------
>WP-011683021.1_SOLUS__WP-011683021.1-000014905.1 flagellar motor stator protein MotA [Candidatus Solibacter usitatus]
------------------------------------------------------------
---------------------------------mhaligiavvfaaviggfll------e
r-g--nlyvl-l--qpaellivggaaagivmvanppavifrmwr-g-tlaafrppphnpq
sflrylrmlyeifcyiqragvvefesdvedpkgsrifanhpdflndpmtcafvcdslrml
vv--gvtt-aseldqlmeldieaqqrgrqepvnslhavadalpglgivaavlgvvitmqa
ig--g--ap---eavgqkvaaalvgtflgil------lcygvvgpvaarlqtlgetesql
lhvlriaivafargaspilaaeyarrsipvdlrpsfqameisikrdaripplphasipea
adaqvqsa
>WP-011687561.1_SOLUS__WP-011687561.1-000014905.1 flagellar motor stator protein MotA [Candidatus Solibacter usitatus]
------------------------------------------------------------
---------------------------------mlsiigivivlgaiaagymm------e
h-g--kflvl-l--qpaelviifgaaigtvvianplpvltkiak-g-lvavfagspftka
ryletlkmlyelfslsrkagtakleeevdnpskgqvlnkypkflaqhhalhflcdtlrma
vt--ggvd-pleidsmmeadldvhhkesaepiaalstmadalpglgivaavlgvvltmga
lg--g--pk---eaigekvaaalvgtflgil------lcygifgplavamgknaeadsqf
ylvlrmaalgfvkelspmlavelarrsipavvrptfqemeaacrgggsvaskaa------
--------
>WP-015897776.1_ACICA__WP-015897776.1-000022565.1 flagellar motor stator protein MotA [Acidobacterium capsulatum]
------------------------------------------------------------
---------------------------------mlaivgilivigavlggflm------e
k-g--pllvl-m--qpaelliiggaavgtmlianplrilkaiag-g-lkgvlgkssfgkd
nylttlkmlyellnkarrlgmlgieadienpaesqlfqnypnflkhhhhrdfvcdtlrma
is--gnvd-afdmdqmmerdievhhhgamqpitalttmadslpglgivaavlgvvitmga
ld--g--pp---geighkvaaalvgtflgil------mcygfvgplsssmsktvddenay
lyvlrivlisfikgqppvlaieagrraipshvrpgfaeveaayrgeaagangqagaeaaa
qa------
>WP-012750310.1_DESDE__WP-012750310.1-000010665.1 flagellar motor stator protein MotA [Desulfovibrio magneticus]
------------------------------------------------------------
---------------------------------mfaiigivvviacvfggfml------e
g-g--hmgvl-w--qpielliiggaalgsffiaspksiaigtfk-h-vmhvftgkepsag
dyqdlltllfeliniarrdgivalephvskpeqsatlnkypaiaknkqlahficdnikcl
ls--egid-ahryddlmrtdiatmhhhamiapgavtkvadslpglgivaavlgivltmgk
in--e--pp---evlghsigaalvgtflgil------msygfvgpmannleyqakaqqhm
lhvvkevlaafnsgfspllsvemgrraipedvrpsmddmegalrgkk-------------
--------
>WP-015862599.1_DESDE__WP-015862599.1-000010665.1 flagellar motor stator protein MotA [Desulfovibrio magneticus]
------------------------------------------------------------
---------------------------------mfvilgtiivlgcilsgfil------e
k-g--nfdli-lsaappellmiaggalgafvisspkdvlshtik-s-vftvfggmvtska
yyttllvtlsglymkirreglvaiekdverpaespifsdfaknkknhevllficdtmrif
st--vnie-ahefdnimdadieatahellipshsigkiadglpalgivacvlgvvitmgk
ln--e--pa---evlghsigaalvgtfmgvl------laygfvapiatnlefrakeiehi
llvakaslgsfvggnpppvaleagrraipihyrptfeqleeaikaskgk-----------
--------
>YP-002248654.1_THEYE__YP-002248654.1-000020985.1 lateral flagellar motor protein MotA [Thermodesulfovibrio yellowstonii DSM 11347]
------------------------------------------------------------
---------------------------------mlvvigglvvlgsivggyll------e
k-g--nlsvl-f--qpaevliifgaaigalviaspphvlrgvik-gtittitgakgyskr
dymdtllllselftkirkeglisieqdveepenstifskypkflknhhamalltdtlrtv
mt--ttvs-pyelesildseietlhetesgpvrnlltiadslpglgivaavlgvvltmgk
mk--e--pp---evighsvgaalvgtfmgvl------mcygfvgplakrleasvnhekey
lqiikaalvafvsgsapqiavefarrtipphlrptfheleeeiralksgr----------
--------
>WP-015860264.1_DESDE__WP-015860264.1-000010665.1 flagellar motor stator protein MotA [Desulfovibrio magneticus]
------------------------------------------------------------
---------------------------------mivmvgllvviasvclgylm------e
g-g--vfavl-v--qpaewviiigaalgamlvgstrnaltlivk-g-lpkalfpahigrd
hylealaclarllgkirreglmsiegdiehpetspifakatllskdkaalaficdtmrvy
lv--s-gd-aqeleqlmdldlaaihlqasspahnlgkvaeslpglgivaavlgvvltmgk
is--q--pp---evlghsigaalvgtflgvl------lcygfvgplagnlenqamerqty
fsviraviagaargatpliaveygrraipealrpnfadlegqlkg---------------
--------
>YP-011820.1_DESDE__YP-011820.1-000195755.1 flagellar motor protein MotA [Desulfovibrio vulgaris str. Hildenborough]
------------------------------------------------------------
---------------------------------mfiiiglvvvfgsiiggyli------a
n-g--nlavl-v--qpaemiiilgaamgaflasqtkytlglvik-n-ikhifgdpgmnka
ryletlallnslfskmhregvisieqdiekpessaiftkypsiskdkhivhfigdtlrvy
lt--t-gd-psdieslmkidmesmheeemvapgavnrmaeslpgmgivaavlgvvltmgm
in--e--pp---eilghhigaalvgtfvgil------fcygifgpmaaklenhahemhay
ynvikegvaaairgstpiiaveygrraiphafrptfaemeeklkg---------------
--------
>WP-007018367.1_BERMA__WP-007018367.1-000153565.1 flagellar motor protein PomA [Bermanella marisrubri]
------------------------------------------------------------
-------------------------------mdlatlvgligcwviiavamvl-------
g-g--dpamf-f--nvpsllivvggalfavlmkfelgqflaagk-v-agkafsfkl---p
kpdamideivelagearkngllalegke-------------------vsydflakgiqll
vd---ghd-pevvktllskdmrlaadrhntgsaiftqigdvgpamgmigtliglvamlan
md-----dp---kaigpamavallttlygam------lanmlalpiadkcklraaeegrl
qamvldallaiqagqnprvidsilrtylpeskrgaeae----------------------
--------
>WP-011399572.1_HAHCH__WP-011399572.1-000012985.1 flagellar motor protein PomA [Hahella chejuensis]
------------------------------------------------------------
-------------------------------mdlatllgligglaivtmamml-------
g-g--sigmf-v--dvpsllivfggtllvvlmkfslgqflsagk-v-aakafmfkl---d
kpeelieqvveladaarkggllslegke-------------------ipnaflskgiqll
id---ghd-gdvvkalltkdrnltvdrhkqgssvfgamgdvapamgmigtliglvamlsn
md-----dp---ksigpamavallttlygam------lanmiaipvadklklrmgeeeqi
ksmiidallaiqagqnprvietmlrtylpegkrqteea----------------------
--------
>WP-050666834.1_AERSC__WP-050666834.1-000820105.1 flagellar motor protein PomA [Aeromonas schubertii]
------------------------------------------------------------
-------------------------------mdlgsligvllgfgvviygmll-------
g-g--pvsmy-v--dvpsvmitifgslfiammkfnlgqfltsfk-v-agkafmyks---d
kleeliaksveladaarkggflaleaae-------------------ipnsfmkkgidml
vd---ghd-advvrsvlekdieltaerhsiaikvfktigdlgpamgmigtlvglvamlsn
ms-----dp---ksigpamavallttlygai------eanmlalpiadkldlrsgeekla
rclildavmgiqdgqnprvieamlknylnqskrdvgge----------------------
--------
>WP-043140183.1_AERBE__WP-043140183.1-000819745.1 MULTISPECIES: flagellar motor protein PomA [Aeromonas]
------------------------------------------------------------
-------------------------------mdlgsligivlgfgvvvygmll-------
g-g--pmsmy-v--dmpsvyitilgslficmmkfnigqflmafk-v-agkafiykg---d
klddliikaveladaarkggflaleaae-------------------vpnafmkkgidml
vd---ghd-advirgvmekdieltaerhviaikvfralgdlgpamgmigtlvglvamlan
ms-----dp---ksigpamavallttlygai------eanmiaipiadklelrsgeeqls
rclvldaimgiqdgqnprviqsmlqnylnqskrnngse----------------------
--------
>YP-857807.1_AERHY__YP-857807.1-000014805.1 chemotaxis protein PomA [Aeromonas hydrophila subsp. hydrophila ATCC 7966]
------------------------------------------------------------
-------------------------------mdlgsligivlgfgvvvygmll-------
g-g--pmsmy-v--dmpsvyitilgslficmmkfnlgqflmafk-v-agkafmykg---d
klddliakaveladaarkggflaleaae-------------------ipntfmkkgidml
vd---ghd-advvravmekdieltserhviavkvfrslgdlgpamgmigtlvglvamlan
ms-----dp---ksigpamavallttlygai------eanmiaipiadklelrsgeeqls
rtlildaimgiqdgqnprviqamlqnylnqskrnngte----------------------
--------
>NP-717145.1_SHEON__NP-717145.1-000146165.2 stator-force generator of Na+ coupled flagellar motor PomA [Shewanella oneidensis MR-1]
------------------------------------------------------------
-------------------------------mdlatiiglvgsfgfiiwsmvi-------
s-g--gvmmf-y--dlasvvivfggsffvvmmkfnlkqflgavk-i-aakafifki---d
rpedlieqsvtmadaarkggflaleeaq-------------------isnsfmqkavdml
vd---ghd-gevvraalekditltedrhrigiaifrafadvgpamgmigtlvglvamlan
ms-----dp---ksigpsmavallttlygav------lanmvcipiadklslrmgeemln
rnlimdavlaiqdgqnprviegflknylaekqrkidttdge-------------------
--------
>WP-013050405.1_SHEVI__WP-013050405.1-000091325.1 flagellar motor protein PomA [Shewanella violacea]
------------------------------------------------------------
-------------------------------mdlatligligafgfiigamat-------
s-g--gvgif-i--dtasvlivicgtffvvmmkynlkqflgsvk-i-gvkafifki---d
kpdelieqsvtmadaarkggflaleeae-------------------itntfmqkavdml
vd---ghd-gdvvrdalekdialteerhkmgisiftaigdvapamgmigtlvglvgmlsn
md-----dp---ksigpamavallttlygam------ianmvaipiagklglrmaeemln
rnlimdavlaiqdgqnprviegflknylsekqrqidttdge-------------------
--------
>WP-020913652.1_SHEPI__WP-020913652.1-000014885.1 MotA/TolQ/ExbB proton channel [Shewanella piezotolerans]
------------------------------------------------------------
-------------------------------mdlatligligafafvimamas-------
g-g--gigif-i--nvpsilivmigslfvvmmkynlkqffgaak-i-aakafifki---d
kpedlieqsitmadaarkggflaleeae-------------------isnsfmqkavdml
vd---ghd-gdvvrdalekdialteqrhktgvgifksigdvapamgmigtliglvgmlsn
md-----dp---ksigpamavallttlygav------vanmvaipiadklslrmgeemln
rnlimdavlaiqdgqnprviegflknylsekartidtldga-------------------
--------
>WP-011217559.1_PHOPR__WP-011217559.1-000196255.1 flagellar motor protein PomA [Photobacterium profundum]
------------------------------------------------------------
-------------------------------mdlatliglvgsfafvamamll-------
g-g--slgmf-f--dvpsvlivlggtsfvvlikysisqffgaak-i-avkafmfkt---d
npedliakivemadaarkggflaleeme-------------------vdnsflrkgidll
vd---ghd-advvratlqkdigltnerhekgvgifssfgdvapamgmigtliglvamlsn
md-----dp---ksigpamavallttlygsi------lanmvaipiadklslrkneekln
rqlildgvlaiqdgqnprvidgylknylnekkrgvdvdg---------------------
--------
>YP-204097.1_ALIFI__YP-204097.1-000011805.1 flagellar motor protein PomA [Vibrio fischeri ES114]
------------------------------------------------------------
-------------------------------mdlatliglvgsfafiimamvl-------
a-g--glaif-m--dttsvlivvggsifvvlmkftvgqffgagk-i-agkafifkt---d
epvdlivtivemadaarkggflaleeke-------------------isnsfmqkgidll
vd---ghd-aevvkatlqkdialtnerhergvgvftafgdvapamgmigtlvglvgmlsn
md-----dp---ksigpamavallttlygsv------isnmvafpiahklelrkeqekln
rrlildgilaiqdgqnprvidsylrnylnekkrvvdtgee--------------------
--------
>WP-031493735.1_VIBME__WP-031493735.1-900088415.1 MULTISPECIES: flagellar motor protein PomA [Vibrio]
------------------------------------------------------------
-------------------------------mdlatligliggaasiimamvl-------
g-g--simty-y--dttsvfiviggstfvvlmkftlsqffsatk-i-agkafmfkt---d
epedliakivemadaarkggflaleemd-------------------iqnsfmqkgidll
vd---ghd-aevvrnamqkdialtderhvkgagvfkafgdvspamgmigtliglvamlsn
md-----dp---ksigpamavallttlygai------lsnmlffpiadkltlrreqekln
rrlimdgvlaiqdgqnprvidgylknylneskrafdldge--------------------
--------
>WP-004734406.1_VIBSP__WP-004734406.1-001558015.1 MULTISPECIES: flagellar motor protein PomA [Vibrio]
------------------------------------------------------------
-------------------------------mdlatligliggfafvimamil-------
g-g--slgmf-y--dttsilivvggstfvvlmkftmgqffgatk-i-agkafmfka---d
epedliakvvemadaarkggflaleeme-------------------isnsfmqkgidll
vd---ghd-gdvvraalqkdialtterheqgakvfsafgdvapamgmigtlvglvamlsn
md-----dp---kaigpamavallttlygai------lsnmvffpiadklalrrdqetln
rrlvmdgvlaiqdgqnprvidgylksylnegkrtidgepa--------------------
--------
>WP-000362406.1_VIBCH__WP-000362406.1-000621645.1 flagellar motor protein PomA [Vibrio cholerae]
------------------------------------------------------------
-------------------------------mdlatlvgliggmafvimamvl-------
g-g--simmf-v--dvvsvlivvggsvfvvlmkfemgqffgaak-i-agkafmfka---d
apedliakivemadaarkggflaleeme-------------------ipnpfmqkgidll
vd---ghd-advvratlqkdivltderhskgtqvfrafgdvapamgmigtlvglvamlsn
md-----dp---ksigpamavallttlygav------lsnmiffpiadklalrrdqetln
rrlimdgvlaiqdgqnprvidsylknylnaskrildvdke--------------------
--------
>WP-011078417.1_VIBVU__WP-011078417.1-002224265.1 MULTISPECIES: flagellar motor protein PomA [Vibrio]
------------------------------------------------------------
-------------------------------mdlatllgligglafvvmamil-------
g-g--simmf-v--dvtsilivvggsifvvlmkftmgqffgaak-i-agkafmfka---d
epedliakivemadaarkggflaleeme-------------------isnsfmqkgidll
vd---ghd-advvraalqkdialtderhtqgtgvfrafgdvapamgmigtlvglvamlsn
md-----dp---ksigpamavallttlygai------lsnmvffpiadklalrrdqetln
rrlimdgvlaiqdgqnprvidsylknylneskraldind---------------------
--------
>WP-005381564.1_VIBAL__WP-005381564.1-000354175.2 MULTISPECIES: chemotaxis protein PomA [Vibrio]
------------------------------------------------------------
-------------------------------mdlatllgliggfafvimamvl-------
g-g--sigmf-v--dvtsilivvggsifvvlmkftmgqffgatk-i-agkafmfka---d
epedliakivemadaarkggflaleeme-------------------inntfmqkgidll
vd---ghd-advvraalkkdialtderhtqgtgvfrafgdvapamgmigtlvglvamlsn
md-----dp---kaigpamavallttlygai------lsnmvffpiadklslrrdqetln
rrlimdgvlaiqdgqnprvidsylknylnegkraleide---------------------
--------
>WP-005482965.1_VIBPA__WP-005482965.1-001558495.2 MULTISPECIES: flagellar motor protein PomA [Vibrio]
------------------------------------------------------------
-------------------------------mdlatligliggfafvimamvl-------
g-g--sigmf-v--dvtsilivvggsafvvlmkftlgqffgaak-i-agkafmfka---d
epedliakivemadaarkggflaleeme-------------------innsfmqkgidll
vd---ghd-advvraalqkdialtderhtqgtgvfrafgdvapamgmigtlvglvamlsn
md-----dp---kaigpamavallttlygav------lsnmlffpiadklslrrdqetln
rrlimdgvlaiqdgqnprvidsylknylnegkraleide---------------------
--------
>WP-002858693.1_CAMCA__WP-002858693.1-001457695.1 MULTISPECIES: flagellar motor protein MotA [Campylobacter]
------------------------------------------------------------
-------------------------------mdlstilgmvlavtsisvgdil------e
g-g--nplhv-v--hlssflivmptaafcamtsthkkivkaayk-e-lkvvfkgsg---v
nlperiaqliefaiiarrdgllalesrtse-----------------ieneflknammml
vd---gks-feeihesmeiqteqleehykecaeywivfgetcptmglvgavfglilalkl
ld-----np---qamaagisgaftatvtgif------gayalfapwgkklkangmdlvke
qiviteaikgiaeganprdleaklfnflshddprisqfdkg-------------------
--------
>WP-000366185.1_HELPY__WP-000366185.1-900120335.1 motility protein A [Helicobacter pylori]
------------------------------------------------------------
-------------------------------mdlstilglvlavasislgdil------e
d-g--nplhi-i--hlssviiivptslfaamtgtharyvkaayk-e-ikivflnpk---i
nlnetiknlvelatlarkdgvlslegrvaq-----------------ieddftrnglsmi
id---gkd-lksvkesleisieemeeyyhgaahywetagetaptmglvgavmglmlalqk
ld-----np---aemaagiagaftatvtgim------csyaifgpfghklkakskdiike
ktvllegilgiangenprdlenkllnyiapgepkksqfeg--------------------
--------
>WP-000366185.1_HELPY__WP-000366185.1-900478295.1 motility protein A [Helicobacter pylori]
------------------------------------------------------------
-------------------------------mdlstilglvlavasislgdil------e
d-g--nplhi-i--hlssviiivptslfaamtgtharyvkaayk-e-ikivflnpk---i
nlnetiknlvelatlarkdgvlslegrvaq-----------------ieddftrnglsmi
id---gkd-lksvkesleisieemeeyyhgaahywetagetaptmglvgavmglmlalqk
ld-----np---aemaagiagaftatvtgim------csyaifgpfghklkakskdiike
ktvllegilgiangenprdlenkllnyiapgepkksqfeg--------------------
--------
>WP-011115343.1_HELHE__WP-011115343.1-000007905.1 MULTISPECIES: flagellar motor protein MotA [Helicobacter]
------------------------------------------------------------
-------------------------------mdittiggligaiislcvgdfl------e
g-g--nplhl-i--hissliiiiptamcaassathathikgamk-e-lkivfgstg---v
nlneiirqlvelatlarkdgvlalegkaaq-----------------ieddflrqslsmi
id---grd-ahavredmevqiesleeyykgcshfwilyaetcptmglvgavmglmlalql
ld-----dp---kamaagiagaftatvtgif------csyalfgpwghkmhsksadiirg
rmvvlegvvgiangdnprnleekllgfippgepkisqfe---------------------
--------
>WP-012513676.1_HYDSP__WP-012513676.1-000020785.1 MotA/TolQ/ExbB proton channel [Hydrogenobaculum sp. Y04AAS1]
------------------------------------------------------------
-------------------------------mdifsiigf-lafgslllgafl------d
g-t--hlail-i--qppaflivipstllgvlgsvpagkigyiik-a-lkmvfsgsi---v
npektkeeileiaskarkegilslesside-----------------ikdplikrgvelm
vl---gme-eesivsileaeltkeeeelkigveywktcsetsptmgltgavfglmhalte
ln-----dp---nklaegistafvatiygia------ssylifgpwgrksktklemivma
gymtiegirliakgenprlieeklnaya--------------------------------
--------
>WP-011682120.1_SOLUS__WP-011682120.1-000014905.1 MotA/TolQ/ExbB proton channel [Candidatus Solibacter usitatus]
-----------------------------------------------maktdnttaspag
pennpkts-----------------ragamrpdlatlggiglalsgiigglil------e
k-g--sisdv-a--qgtaamivlggtfgavlvttpmaivvrafk-g-lgavffera---d
gmtetiealigyagkarkhgivslegdase-----------------iadpflrkalnla
vd---gtd-mqelrkmmeidialsehaaesearvwdsaggyaptigiigavmgliqvmkh
le-----di---kevghgiavafvatvygvg------lanifflpaanklkarmrasslr
kdmvlegvigiveglnptlirmkleayqeepaerkktkapepggaasrggvpepaaaks-
--------
>WP-012680516.1_ACICA__WP-012680516.1-000022565.1 flagellar motor protein MotA [Acidobacterium capsulatum]
------------------------------------------------------------
-------------------------------mdtsslggillalagilaglll------e
g-g--ridqi-m--qptaamivfggtlgavmlqyplatvlaalr-r-laqvffqgk---s
agqatlkqlvefankarrhgivsldqdlak-----------------ikepflkqsimla
vd---gte-paelrkimelqldnltereekipavfesaggfsptigiigavlgliqvmqh
ld-----hi---dqvgrgiavafvatiygva------aanlaflpiagklrhrireehrv
kemviegvisilegmnprmievklesflgagskakgrkakesaeaateevpa--------
--------
>YP-002248657.1_THEYE__YP-002248657.1-000020985.1 chemotaxis protein MotA [Thermodesulfovibrio yellowstonii DSM 11347]
------------------------------------------------------------
-------------------------------mdliallgliigigaviagnia------e
g-g--ttahl-i--qaaaaiivfggtfgavilsfpfkdivtafm-s-lkfiflsrk---v
nfdetidtildllviarkrgllalqeeldr-----------------iddsflrrgityv
id---gvs-pniikeslnqeiyayeeiikraakvydsaggyaptigiigailglihvlkn
va-----dp---skigigiatafvatiygvg------sanlifipiakrivnkledeill
melmiegilgieagmnpyflraklesfvrerqkeri------------------------
--------
>NP-719812.1_SHEON__NP-719812.1-000146165.2 stator-force generator of H+ coupled flagellar motor MotA [Shewanella oneidensis MR-1]
------------------------------------------------------------
----------------------------------msfigvivalvfilvgnli------e
g-g--hpsal-l--dlpafmiviggtigatvaqfpfsviiasmk-r-fkwlifplr---t
dlneraeflieiagdvrkggllsiedkidq-----------------iddpflhkglell
vd---gye-kdniveilekeiefeqhgieqtvkvyeamggycptmgivgavfglihamgl
ld-----ap---dklggaiavafiatiygva------aaniiflpfgnrykafahqlslf
kemtltgitgiadgespqrlqaqlnpyleh------------------------------
--------
>WP-043555316.1_AERBE__WP-043555316.1-000819745.1 MULTISPECIES: chemotaxis protein MotA [Aeromonas]
------------------------------------------------------------
----------------------------------msliglifaiicilggnii------e
g-g--hpsal-l--dlpafliviggtvgaaltqfpfsvvgktfk-r-fkwllappk---l
dmleqaqlletlagnarrsgmlalegmide-----------------ikdpflqkgvqmm
vd---gye-ktkihevleneiefehedleqtvkfyeamggycptmgivgavfglihamgl
ld-----ap---dklggaiavafiatiygvg------aanliflpfgnrykgfahdirhy
kemtltgilcivdgesqarlqvtlepylgghggqkeka----------------------
--------
>YP-856320.1_AERHY__YP-856320.1-000014805.1 chemotaxis protein MotA [Aeromonas hydrophila subsp. hydrophila ATCC 7966]
------------------------------------------------------------
----------------------------------msliglvlaliailggnmi------e
g-g--hpsal-l--dlpafliviggtigaaltqfpfsvvgstlk-r-fkwllaplk---l
dmqqqaellenlagnarrsgmlalegmide-----------------ikdpflqkgvqmm
vd---gye-ktkihevleneiefeqedleqtvkfyeamggycptmgivgavfglihamgl
ld-----ap---dklggaiavafiatiygvs------aanliflpfgnrykgfahqirhy
kemtltgilcivdgesqqrlqvtlepylgghggkkekg----------------------
--------
>WP-011162756.1_BDEBA__WP-011162756.1-000196175.1 flagellar motor protein [Bdellovibrio bacteriovorus]
------------------------------------------------------------
--mspara-----------------ygiilfmdkatwigilvgvggillgnll------e
g-g--htssl-m--qltafiivltgtigavmvsssekdlktglq-l-akkafrhee---s
rskvrlneivdcarlakkenilaleprlnr-----------------iedpllkgvlrnv
vd---gvd-ittirdifetqihteeeellggakiwtdaggfaptigiigavlglihvmgn
lt-----dt---sklgagiavafvatvygvs------sanllflplgnklkrrvqaltre
kmmvlegglliasgmnpvvleqklyayldsdqk---------------------------
--------
>WP-047912335.1_PAESP__WP-047912335.1-000732325.1 flagellar motor protein MotA [Paenibacillus sp. TCA20]
------------------------------------------------------------
-------------------------------mdiatligliagavaiiggflw------e
g-g--qitgl-f--qgtaalivfggtiaavlisypmhrirtlpa-g-iklafkpnr---s
evnewledivemsmvarregvlaleqkvld-----------------hpniflregiqlv
vd---gtd-qpivrqimeldidakeqehdnyaklfesagsyaptmgiigtvmgliqvlgh
lt-----dp---sqlgpsiavafiatlygva------sanliflpiaskiraksaeeilv
memilegvlsvqngdnallvrkklntyitsqptslnprkdvthetae-------------
--------
>WP-050667165.1_AERSC__WP-050667165.1-000820105.1 flagellar motor protein [Aeromonas schubertii]
------------------------------------------------------------
----------------------------------mgwfglllalgsialaqqw------h
g-g--slwnl-v--dgpafvivvggtlgavilqtpslylrralq-q-fgwlfmppv---l
eleaqasrleswaqrgrqygllaleeqsdq-----------------erepftkaglgml
vd---gve-lermrdlleaeimveqernehsarvfesmggysptigiigavlgliqamvk
le-----qp---aelgagiavafvatiygvg------lanllylpvanrlrafhyhqqlf
qemtlegllgiahgesapqlrrrlqiylkge-----------------------------
--------
>WP-043555985.1_AERBE__WP-043555985.1-000819745.1 flagellar motor protein [Aeromonas bestiarum]
------------------------------------------------------------
----------------------------------mgmfglilalgaiaiaqlw------h
g-g--tlltl-l--dgpafvivvggtwgavilqtprkylleair-q-lrwmllppg---w
dlvnqaerlqawavfarqqgllalenqadq-----------------esdeftrqgltmi
vd---gvs-mddirmlleadidieqernehsarvfeamggysptigiigavmgliqamfh
le-----dp---aalgagiavafvatiygvg------fanlfylpianrlrafhyhyalf
qemtleglmaiahgengpqverrlkaylkge-----------------------------
--------
>YP-855926.1_AERHY__YP-855926.1-000014805.1 chemotaxis protein MotA [Aeromonas hydrophila subsp. hydrophila ATCC 7966]
------------------------------------------------------------
------------------------------------mfglilalgaiaiaqlw------h
g-g--nlltl-l--dgpafvivvggtwgavilqtprkflleair-q-trwmllppa---w
dlvaqaerlqawavfarqqgllalenqadq-----------------esdeftrqgltmi
vd---gvs-iddirmlleadidieqernehsarvfeamggysptigiigavigliqamfh
le-----ep---aslgagiavafvatiygvg------fanllylpianrlrafhyhyalf
qemtleglmaiahgengpqverrlkaylkge-----------------------------
--------
>NP-954069.1_GEOSU__NP-954069.1-000007985.2 flagellar basal body stator protein MotA [Geobacter sulfurreducens PCA]
------------------------------------------------------------
-------------------------------mdiatiiglvmgfgavfggall------e
g-l--hltal-i--qptaaiivlggtfgaafvsfpmktiigaak-d-ikkvlmpaq---n
dpekvikdligyaakarrnglisleqeaqn-----------------vkdpftkkgislv
vd---gid-pqklretleievtyyeehakqsaeffeaaggyaptigiigavlglihvmgn
ls-----ds---sklgagiavafvatiyglm------taniiclpfgtkikhgikeelic
knmiiegliaiqngenphfieqklkaflqhgagdkkg-----------------------
--------
>WP-011134576.1_CHRVI__WP-011134576.1-000007705.1 MULTISPECIES: flagellar motor protein [Chromobacterium]
------------------------------------------------------------
-------------------------------mdkisliaivmgltaiiagqai------e
g-g--sigsl-m--qltafmiviggttsavmlqstpkqfmaglr-m-lrwifrppn---f
dhekmirevinwsqtsrkggllalegliat-----------------qrdpftkkamqml
vd---gte-pdtlravmeveismfeharrqaariwesaggyaptmgilgavlglihvmen
ls-----dp---sklgggiavafvatvygvg------sanlfflpmanklkhlvaselam
kelvvegvvaiangenpriiesrlrgflamhe----------------------------
--------
>YP-095807.1_LEGPN__YP-095807.1-000008485.1 flagellar motor protein [Legionella pneumophila subsp. pneumophila str. Philadelphia 1]
------------------------------------------------------------
-------------------------------mdtltliglltgflaiivgqif------e
g-g--dlnsl-l--nfpallivmggtlgavmvqtplttfkrafr-i-lpwvvkpph---h
nfeecrttlielsrkarqlgllsledrldv-----------------etnpliykglell
vt---gvd-kltlrqvleaeidrtehqdlraahvfesmggysptigilgavlgliqvmrn
la-----dp---sqlglgiavafvatiygvg------fanlfflpvanklkscishkvhf
demvveglvamasgespnmlqlklnnygqhkqdeiktken--------------------
--------
>WP-007016180.1_BERMA__WP-007016180.1-000153565.1 flagellar motor protein [Bermanella marisrubri]
------------------------------------------------------------
-------------------------------mdwlglgglvlgiaavvignmv------e
g-g--hlasl-l--nlpaaiivfggtlaavlvqtpfntlltasm-r-gwwlifppr---y
dlhdlidtlcqwgaaarregflgleniakv-----------------epmplakkglhll
ad---gqs-seairnsleldmykqedagleaahvyeslggyaptigilgavlgliqvmgn
lq-----dp---aaigpgiatafvatiygvg------sanliflpiasrikhivkkeyqy
neliveglvaisegehpnsirhryeivnsr------------------------------
--------
>WP-027703782.1_XANOR__WP-027703782.1-000482445.1 flagellar motor protein [Xanthomonas oryzae]
------------------------------------------------------------
-------------------------------mdrlsviglvlaivaivggsvl------k
g-a--gissl-w--spaaflivivgtvaaillhtspavfrrafk-i-lrwvirppt---s
drpqllarivewsniarrqgllgledqlpr-----------------qndaflrkglqml
vd---gve-pesmrnmleievdnqerqdlaaakvfegmgiyaptlgiigavlglmavmkn
la-----dp---amlghgiaaaftatiygia------sanllflpvaaklksvihcstne
remviegliaiaqgenprniesklagylh-------------------------------
--------
>NP-637256.1_XANCA__NP-637256.1-000007145.1 flagellar motor protein [Xanthomonas campestris pv. campestris str. ATCC 33913]
------------------------------------------------------------
-------------------------------mdrlsliglvlaivaivggsvl------k
g-a--gissl-w--spaaflivivgtvaaillhtspavfrrafk-i-vrwviqppa---s
dgpqllarivewsniarrqgllgledqlpr-----------------qddaflrkglqml
vd---gve-pesmrhmleievdnqerqdlaaakvfegmgiyaptlgiigavlglmavmkn
la-----dp---smlghgiaaaftatiygia------sanllflpvaaklksvihcstne
remaiegliaiaqgenprniesklagylh-------------------------------
--------
>WP-005914940.1_XANCI__WP-005914940.1-002018575.1 MULTISPECIES: flagellar motor protein [Xanthomonas]
------------------------------------------------------------
-------------------------------mdrlsviglvlaivaivggsvl------k
g-a--gissl-w--spaafvivivgtvaaillhtspavfrrafk-i-lrwviqppa---s
drpqlvarivewsniarrqgllgledqlpr-----------------qddaflrkglqml
vd---gve-peamrnmleievdnqerqdlaaakvfegmgiyaptlgiigavlglmavmkn
la-----dp---amlghgiaaaftatiygia------sanllflpvaaklksvihcstne
remaiegliaiaqgenprniesklagylh-------------------------------
--------
>WP-024937680.1_XANAR__WP-024937680.1-001013475.1 flagellar motor protein [Xanthomonas arboricola]
------------------------------------------------------------
-------------------------------mdrlsiiglvlaivaivggsvl------k
g-a--gissl-w--spaafvivivgtvaaillhtspavfrrafk-i-lrwviqppa---s
drpqlvarivewsniarrqgllgledqlpr-----------------qddaflrkglqml
vd---gve-pesmrhmleiemdnqerqdlaaakvfegmgiyaptlgiigavlglmavmkn
la-----dp---amlghgiaaaftatiygia------sanllflpvaaklksvihcstne
remaiegliaiaqgenprniesklagylh-------------------------------
--------
>WP-011398909.1_HAHCH__WP-011398909.1-000012985.1 flagellar motor protein [Hahella chejuensis]
------------------------------------------------------------
-------------------------------mdllsivgvlialvaiiggnli------e
g-g--dvssl-l--nlpaaliviggtlgaivlqhsgkvlkrsft-q-fiwvflppy---l
sfedgiqkviswsmvarkegllglesvaek-----------------erdpfsrkglqll
vd---gae-pesirsimelelnsreqreldaskvyeamggyaptlgilgavlgliqvmsh
le-----dp---smlgpgiatafvatiygva------lanlfyfpianklkgivqeqsll
remmiegivgiaegenpkaielklkgfl--------------------------------
--------
>WP-003083089.1_PSEAE__WP-003083089.1-001457615.1 MULTISPECIES: flagellar motor protein [Pseudomonas]
------------------------------------------------------------
-------------------------------mdvlslvgiilafvaivggnfl------e
g-g--hagal-l--ngpaaliviggtlaaallqtpvnvlkrglg-m-lgwvffppr---e
dlsggidrivswsmtarkegllglesiada-----------------epdpyarkglqll
vd---gae-pevirsilevdlftqesrdlqaakvfesmggyaptigiigavmglihvmgn
la-----np---aqlgsgiavafvatiygvg------fanllllpignklktlvlrqsry
remllegllsiaegenprsielklqgfmd-------------------------------
--------
>WP-003436124.1_PSEPS__WP-003436124.1-002905995.1 MULTISPECIES: flagellar motor protein [Pseudomonas]
------------------------------------------------------------
-------------------------------mdvlsliglilafvaiiggnfl------e
g-g--hlgal-l--ngpaalivlggtlgasllqspmsafmramk-i-ihwiifppr---i
dlpggvdrvigwsmtarkegllgletvads-----------------epdgyarkglqll
vd---gae-paairsilevdfitqetrdiqaakvfesmggyaptvgiigavmglihvmgn
la-----dp---sqlgsgiavafvatiygva------manlillpvanklkaiahrqary
remllegllsiaegenprsielklqgfme-------------------------------
--------
>WP-005616869.1_PSEPS__WP-005616869.1-000444135.1 flagellar motor protein [Pseudomonas avellanae]
------------------------------------------------------------
-------------------------------mdvlsliglilafvaiiggnfl------e
g-g--hlgal-l--ngpaalivlggtlgasllqspmsafmramk-i-irwiifppr---i
dlpggvdrvigwsmtarkegllgletvads-----------------epdnyarkglqll
vd---gae-paairsilevdfitqetrdiqaakvfesmggyaptvgiigavmglihvmgn
la-----ds---sqlgsgiavafvatiygva------manlillpvanklkgiahrqsry
remllegllsiaegenprsielklqgfme-------------------------------
--------
>WP-029292570.1_PSEPS__WP-029292570.1-000730425.1 MULTISPECIES: flagellar motor protein [Pseudomonas]
------------------------------------------------------------
-------------------------------mdvlslvgillafvaiiggnyl------e
g-g--hlgal-a--ngpaaliviggtvgaallqsplssfkramq-i-lvwiifppr---v
dlaggidrvvnwsltarkegllglegvada-----------------epdsyarkglqll
vd---gae-peairsilevdfytqesrdinaakvfesmggyaptigiigavmglihvmgn
la-----dp---sqlgsgiavafvatiygva------sanllllpiasklksiamrqsry
remllegilsiaegenprsielklqgfmd-------------------------------
--------
>WP-003254399.1_PSEPS__WP-003254399.1-002910975.1 MULTISPECIES: flagellar motor protein [Pseudomonas]
------------------------------------------------------------
-------------------------------mdvlsliglilafvaivggnfl------e
g-g--hvgal-v--ngpaalivlggtlaaallqsplssfkralq-i-lrwilfppr---v
dlaggidrvvnwsltarkegllglegvads-----------------epdpyarkglqll
vd---gae-peairsilevdfltqegrdiqaakvfesmggyaptigiigavmglihvmgn
la-----dp---sqlgngiavafvatiygva------sanlvllpvasklkaivmrqsry
remllegllsiaegenprsielklqgfme-------------------------------
--------
>WP-096426589.1_PSEPS__WP-096426589.1-002356095.1 flagellar motor protein [Pseudomonas putida]
------------------------------------------------------------
-------------------------------mdvlsliglilafvaivggnfl------e
g-g--hvgal-v--ngpaalivlggtlaaallqsplssfkralq-i-lrwilfppr---v
dlaggidrvvnwsltarkegllglegvada-----------------epdpyarkglqll
vd---gae-peairsilevdfltqesrdiqaakvfesmggyaptigiigavmglihvmgn
la-----dp---sqlgngiavafvatiygva------sanlillpianklkanvmrqsry
remllegllsiaegenprsielklqgfme-------------------------------
--------
>WP-003721806.1_LISMO__WP-003721806.1-900187225.1 flagellar motor stator protein MotA [Listeria monocytogenes]
------------------------------------------------------------
-------------------------------meittiiglvlaviviagsfmi------q
n-i--slaml-f--saealiviilgtitavmmahpwsdvkvvpk-l-fkilftkek--mp
dkvdvlvqykeyadeirrsgvlaledsvde-----------------iedpfmkrgmrlv
vd---gqsspeflrdvleeevasmeerhaayakifasagayaptlgvlgaamglihamge
ms-----np---dklseaiaaafvctifgif------tgyvlwtpfanklkvksqkevhl
rymmiegvvalqernaprvveerllsflspkekdvlrngkgkktreveeiergqasqeta
ggtr----
>WP-003760939.1_LISIN__WP-003760939.1-000195795.1 MULTISPECIES: flagellar motor stator protein MotA [Listeria]
------------------------------------------------------------
-------------------------------meittiiglvlaviviagsfmi------q
n-i--slaml-f--saealiviilgtitavmmahpwsdvkvvpk-l-fkilftkek--mp
dkveilvqykeyadeirrsgvlaledsvde-----------------iedpfmkrgmrlv
vd---gqsspeflrdvleeevasmeerhaayakifasagayaptlgvlgaamglihamge
ms-----np---dklseaiaaafvctifgif------tgyvlwtpfanklkvksqkevhl
rymmiegvvalqernaprvveerllsflspkekdvlrngkgkktreveeiergqasqeta
ggtr----
>NP-834222.1_BACBA__NP-834222.1-000007825.1 flagellar motor protein MotA [Bacillus cereus ATCC 14579]
------------------------------------------------------------
-----------------------------memdfatiiglilgfvavvvgmvv------k
g-a--dital-l--npaaaliifigtfaavciafpmnqlkrvpk-l-fkvlfgsnk-kdl
syeqllelfvhwtsesrkygilsleqqldk-----------------iqdefllrgmkfv
id---gvs-aedleqileseleaieerhakgaaifsqagtyaptlgvlgaviglvaalgn
lt-----di---eklghaisgafiatifgif------sgyvlwhpfanklkqkssaeiek
krliidcllmlqegtypfimknrilgalsaterkklekgaeknae---------------
--------
>WP-000344861.1_BACBA__WP-000344861.1-000181835.1 MULTISPECIES: flagellar motor stator protein MotA [Bacillus]
------------------------------------------------------------
-------------------------------mdfatiiglilgfvavvvgmvv------k
g-a--dvtsl-l--npaaaliifigtlaavciafpmnqlkrvpk-l-fkvlfgsnk-kdl
syeqllelfvhwtsesrkygilsleqqldk-----------------iqdefllrgmkfv
id---gvs-aedleqileaeleaieerhakgaaifsqagtyaptlgvlgaviglvaalgn
lt-----di---eklghaisgafiatifgif------sgyvlwhpfanklkqksaaeiek
krliidcllmlqegtypfimknrilgslsaterkklekgaeknae---------------
--------
>WP-000344868.1_BACBA__WP-000344868.1-002214725.1 MULTISPECIES: flagellar motor stator protein MotA [Bacillus]
------------------------------------------------------------
-------------------------------mdfatligiilgvvavvvgmvv------k
g-a--dvmal-v--npaaaliifvgtfaavciafpmnqlkkipk-l-fkvlfgsnk-kdl
syeqllelfvhwtsesrkygilsleqqldk-----------------iqdefllrgmkfv
id---gvs-aedleqileaeleaieerhakgaaifsqagtyaptlgvlgaviglvaalgn
lt-----di---eklghaisgafiatifgif------sgyilwhpfanklkqksaaelek
krliidcllmlqegtypfimknrilgalsaterkklekgaeknae---------------
--------
>WP-033691287.1_BACBA__WP-033691287.1-000832805.1 flagellar motor stator protein MotA [Bacillus cereus]
------------------------------------------------------------
-------------------------------mdfatligiilgvvavvvgmvi------k
g-a--dvmal-v--npaaaliifvgtfaavciafpmnqlkkipk-l-fkvlfgsnk-kdl
syeqllelfvhwtsesrkygilsleqqldk-----------------iqdefllrgmkfv
id---gvs-aedleqileaeleaieerhakgaaifsqagtyaptlgvlgaviglvaalgn
lt-----di---eklghaisgafvatifgif------sgyilwhpfanklkqksaaelek
krliidcllmlqegtypfimknrilgalsaterkklekgaeknae---------------
--------
>NP-348470.1_CLOCL__NP-348470.1-000008765.1 flagellar motor protein MotA [Clostridium acetobutylicum ATCC 824]
------------------------------------------------------------
-------------------------------mdiflvigiitgllavvvgmiv------k
g-a--nvavl-l--npaaaiiiivgtsaavmnsfpkneftnipk-v-fkslmrgks--ke
dpveiinqivdmaqetrkngllslegkihs-----------------idneflktglemv
vd---gvd-pqhiaevlemeiesteerhrggalifttaggaaptlgvlgavvgligalgn
ln-----dt---eklghmiagafvatlygif------fgyvichpfasrlkrksleeinv
mriitegildiqsgnnpksiekkligtlspkqrqsiqskge-------------------
--------
>WP-021106851.1_CLOCL__WP-021106851.1-001276985.1 MULTISPECIES: flagellar motor stator protein MotA [Clostridium]
------------------------------------------------------------
-------------------------------mdiflvlgviiglsavivgmiv------k
g-a--nvavl-l--npaaaiiilvgtmaavmnsfpkdeflkipk-i-lgvlfkekg--kg
eqasivmeivelsktsrkdgllalekivds-----------------msnkfmrkgltmv
vd---gte-ssyirevleieiqtveerhrlgasifttaggaaptlgvlgavvgligalgn
ln-----dv---eklghmiagafvatlygif------fgyvvchpfasrlkrksheeins
myiivegvlaiqegvnpqkiqekligmlepnerikieahnikg-----------------
--------
>WP-012282591.1_HELMO__WP-012282591.1-000019165.1 flagellar motor protein MotA [Heliobacterium modesticaldum]
------------------------------------------------------------
-------------------------------mdiavilgmvlgvvavvggmia------k
g-a--niavl-v--npaaiiiifvgtfaallnsfpmkeikklpt-l-fgiifkeqk--lt
epkviiqqmtdmaqqarregllsleasidk-----------------leepflrngirli
vd---gqg-eefvrelleaeiaameerhrvgaqiftsagsyaptlgvlgavigligalgn
ln-----dv---nklgtmiaaafvatlfgif------tgyvlwhpfatklkrksaeevkl
ktmmlegilsiqvgsspiqirekmmihltqaeraalekegni------------------
--------
>WP-011246826.1_BACBA__WP-011246826.1-900142675.1 MULTISPECIES: flagellar motor stator protein MotA [Bacillus]
------------------------------------------------------------
-------------------------------mdktsfigiflgigtvifgvil------k
g-s--slevl-l--npaaiviiiigtiaavliafpfsdikrvpk-l-fgvllserk--et
sqheivekfveyatisrrdgmlaleskied-----------------iddpffqqatrmm
id---gqd-pdfirhtlheridamqerhatgaaifsqagtyspslgvlgavlglisalgn
ld-----di---nklgesiaaafvatllgif------fgyvlwhpfanklrrkskievln
qhmiiegtiaiingsspraveeylsvymeekkqkaykegaeqrhvtqaea----------
--------
>WP-047914352.1_PAESP__WP-047914352.1-000732325.1 MULTISPECIES: flagellar motor protein MotA [Paenibacillus]
------------------------------------------------------------
-------------------------------meistiiglilglvslvvgmif------k
g-a--plinlvn--npaayliifggtaatifmafpmsevkkipk-l-fkivfmkqk--mi
dkvslismfsewasitrregllaleakvde-----------------iddnflrsgmrmi
id---gnd-qefvsdvlmedihateerhktgalifsqmgmyaptlgvlgavvgliaalgd
ls-----dm---dklahaiaaafiatllgif------tgyvlwhpianklkriskkeael
klmmvegllsiqsgvstiainqklsvfltpseraelaskegstgekd-------------
--------
>WP-011066938.1_OCEIH__WP-011066938.1-000011245.1 flagellar motor stator protein MotA [Oceanobacillus iheyensis]
------------------------------------------------------------
-------------------------------mdktsiiglilgliavgigmvl------k
g-v--gleal-i--npaailiillgtaaavtiafpgsalkkipa-l-fkiiftesk--qa
ntkeiiemfsdwadqtrkegilsleqqise-----------------vddsflssglqla
id---gqs-pdfikdimlekieameqrheegaaiftqagtyaptlgvlgavigliaalgd
ms-----di---dalgaaisaafiatllgif------tgyvlwhpfanklrekskrevlq
keiivegilsittgdsrlivqeklgsllpskdiasikegytne-----------------
--------
>WP-013056745.1_BACBA__WP-013056745.1-000832985.1 MULTISPECIES: flagellar motor stator protein MotA [Bacillus]
------------------------------------------------------------
-------------------------------mdktsfiglilgiaslivgmff------k
g-v--npsvl-g--npaailiiivgtvgavviafpsneikrvpk-l-fgvlfkeqk--ml
qpvdlvsmfsewgqvvrkegllsleaqiid-----------------vddpflknglnla
id---gqs-adyirdvlseeidameerhqtgasifalagtyaptlgvlgavigliaalgn
me-----dt---dtlghaisaafvatllgif------tgyvlwhpfanklkrkskhevkv
kymmiegvlsllegetpkvieqklasylptaerkkllqesevgine--------------
--------
>WP-044730764.1_GEOTH__WP-044730764.1-000948285.1 flagellar motor stator protein MotA [Geobacillus kaustophilus]
------------------------------------------------------------
-------------------------------mdktsvigiilgviavglgmyf------k
g-v--spavl-i--npaailiilvgtaaavviafptqeikkvpk-l-fkviftetk--ap
tveqliplfvdwaniarregllaleaklgd-----------------iddpflrnglsma
id---gqt-qefirdvmteeivameerheanaaifsqagtyaptlgvlgavigliaalgn
me-----ni---aelgkaisaafvatmlgif------tgyvlwhpfanklrrkskeearv
ryimiegvlsilegqaprmieqklasylpeserrqalvqgetang---------------
--------
>NP-389252.1_BACSU__NP-389252.1-000009045.1 motility protein A; MotA component of the H+-coupled stator flagellum complex [Bacillus subtilis subsp. subtilis str. 168]
------------------------------------------------------------
-------------------------------mdktsligiilafvalsvgmvl------k
g-v--sfsal-a--npaailiiiagtisavviafptkeikkvpt-l-frvlfkenk--ql
tieelipmfsewaqlarregllaleasied-----------------vddaflknglsma
vd---gqs-aefirdimteeveamedrhqagaaiftqagtyaptlgvlgavigliaalsh
md-----nt---delghaisaafvatllgif------tgyvlwhpfanklkrkskqevkl
revmiegvlsvlegqapkvieqkllmylpakdrlkfaeqgeaqngekkeeea--------
--------
>WP-003181093.1_BACLI__WP-003181093.1-000011645.1 MULTISPECIES: flagellar motor stator protein MotA [Bacillus]
------------------------------------------------------------
-------------------------------mdktsligiilaiigvgvgmvm------k
g-v--spsvl-v--npaawliilvgtiaavviafpirelkkvpk-l-fgilfkekk--mi
einelipmfsewaqiarregllaleanlne-----------------iddeflkngmsma
vd---gqs-adfirdvlteeveameerhqvgagiftqagtyaptlgvlgavvgliaalad
ms-----dt---ealghaisaafvatllgif------tgyvlwhpfanklkrkskqevkv
revmiegilsilegqapkvieqkllmyvspserssivipdgdkgdssng-----------
--------
>WP-001070118.1_LEPIN__WP-001070118.1-900156205.1 endoflagellar motor protein [Leptospira interrogans]
------------------------------------------------------------
--------------------------------mnptfvglsvaflsvliaill------e
g-a--hflsf-f--kisafllivggtagatfasfslgqikdlvl-n-lqrsvfpk-----
rklplgelfldfaerarkngllslednlks-----------------iqdpflqrgiqli
vd---gtd-praveeilfesamamedketnsakiletaggfsptvgiigtvmglvgvlen
lg--a--gt---kalgegiatafiatfygia------fanllffplanrikswskeqsdr
rqaiirgvialqsgdnrrilmermnpfid-------------------------------
--------
>NP-346945.1_CLOCL__NP-346945.1-000008765.1 chemotaxis protein MotA [Clostridium acetobutylicum ATCC 824]
------------------------------------------------------------
---------------------------------mdsivfvlvalvsvivgfii------d
g-g--svinl-i--hvspaiivfggtigavgtsfpigdikklgs-i-vkvalskpk---s
dlpaliayfkqiafktrkegllsieemisde----------------svdpfikkglqmv
vd---gie-pqtvkdtlelsvelieerhnmgasifqaaggyaptlgiigtvcslvvvlan
ls--s--dt---sqlgesissaflatlygis------sanlvylpianklkrynaieiqe
knliieailciqeginpntldeklkgfldkkqlqqyesmgagege---------------
--------
>WP-009895793.1_CLODI__WP-009895793.1-000438845.1 MULTISPECIES: flagellar motor protein [Clostridiales]
------------------------------------------------------------
---------------------------------mttliffivgiaslvvafvi------d
g-g--hvgal-f--vfssalvvfggtigavgastpfpvfkksik-i-mllafknkk---p
nnieniiyfkeiatkarkegllsidkeisend---------------eldpfirkglelm
vd---gvd-avtirnilesqiqitskrhkegiaifdsaggyaptlgiigtvmglvhilgn
ls--s--np---dalgpqisvaflatlygvg------sanliwlpiasklkainqqevse
rllvieailsilegdnsnlmteklkiflnskelieleeiggrae----------------
--------
>WP-014447747.1_ACTMI__WP-014447747.1-000284295.1 flagellar motor protein MotA [Actinoplanes missouriensis]
------------------------------------------------------------
-------------------------------mdlatiigvvaglvivfvvqml------e
g-g--naasi-i--llpsmllvfgggfaaamaggvmkdasgvvg-s-lkkafttkv---t
pptqlldsvvklaerarregllaledavkt-----------------vehpflkrglqla
id---gtd-pdelhdilhaevaakkkadkagmkffenmggyaptigiigtvmglvhvlen
ld-----np---dtlghsiaaafvatlwgvl------sanilwlpiaarlgrlsaveaee
melvidgvlaiqagsnprlvaqklrsllppdemkkaeaaastkkaa--------------
--------
>WP-011393241.1_MOOTH__WP-011393241.1-001267405.1 flagellar motor protein MotA [Moorella thermoacetica]
------------------------------------------------------------
-------------------------------mdlasilglataiaaiiialtl------e
g-n--slasl-i--nlpaiiiilggtigatafsyplreltrvpg-l-lgqvfqdnh---a
dfenivntlvdlaetarregllalesraqq-----------------fsdpllrhglsfa
vd---gid-peeirrimeneimrrqqdyktgagifetaggyaptmgiigtviglvhvlsn
is-----dt---tklaaaiavaflatlygia------saniiwlpmaaklktragekmvv
dqiimegilgivqgknprlirrelgilaeietsgev------------------------
--------
>WP-011917052.1_CALSA__WP-011917052.1-000016545.1 MULTISPECIES: flagellar motor protein MotA [Caldicellulosiruptor]
------------------------------------------------------------
-------------------------------mdilsigglilgfgslltafii------e
k-g--npakl-l--qisaamivfggtiaavlvsfpmseiklaik-h-lkmvfmdkk---i
dfsgiveqlvqlsdrarkegllaleqeipn-----------------iqnpllkkglglv
vd---gie-gevirdildrevylaenelraaaevfeaaggysptmgiigtvmglisvlsn
is-----np---devapaiavafvatlygvs------fanlvwlnfgkkiktkakqekml
neiivegllsiqagenprilrekiggilpegkqqerqageaasatigg------------
--------
>WP-011391997.1_MOOTH__WP-011391997.1-001267405.1 motility protein A [Moorella thermoacetica]
------------------------------------------------------------
-----------------------------mfldlnlilglligfgsliaafil------e
g-g--spgal-l--aitaamivfggtigatliglrreevlnipr-l-lkvafrekp---l
dlnetinaivnyavlarkegfvrlekeldg-----------------vkddflrtalqlv
vd---gtd-peqtrnvleqyiyatserhhsgislfeaaggyaptmgiigtvmglvhvlsn
ls-----tp---dklgpsiamafiatlygvs------sanllwlpiatklknkdarerly
qemilegvlalqagknptlirntlaaflapgkeragagkeerevsdgagpqgrarqqg--
--------
>WP-011639700.1_SYNWO__WP-011639700.1-000014725.1 flagellar motor protein MotA [Syntrophomonas wolfei]
------------------------------------------------------------
-------------------------------mdiatfiglvvglgglaggfll------e
g-a--hlssl-w--ghtafiivfggtigativsytmeelkkvpf-f-lkvvfsekk---i
dyftvmetlvetadkarregllslesqlge-----------------idneflsrglqlv
id---gtd-peltrsmlemeieaheksqkvgvdifmtaggfaptmgiigtvmglihvlsn
ia-----ep---dklagaiavaflatlygva------sanvmwipfgtkikvksgreill
melvlegilsiqagenprvireklmtflpadarekgaeqerarmem--------------
--------
>WP-037542048.1_SPHSP__WP-037542048.1-000153545.1 flagellar motor protein [Sphingomonas sp. SKA58]
------------------------------------------------------------
-----------------------------------------------------------m
l-a--ifshl-f--dpatllamlggialvalfqnglaacgraig-a-lapllranp--lr
dqdaaraallqidhvaqlrglsctdrvkt-------------------ahpfltqaahkl
an---cdr-teqfalwatqaladraqrhgaahrvwlsvadaapalgmagtilgligmfaa
mn-----dp---aalgpsmalallttfygvv------ianiiaapiaarladlsdrelaw
qreaadrmlviarrenaplrraamreva--------------------------------
--------
>YP-426893.1_RHORU__YP-426893.1-000013085.1 MotA/TolQ/ExbB proton channel [Rhodospirillum rubrum ATCC 11170]
------------------------------------------------------------
-------------------------------mslatilgvlfgfglfclsvil------s
t-d--nyllf-l--kgesfimvvggtlaaafvsfepryvvsalr-s-mvailfnhevsrs
ilthevgrvirwgyiiqknglpgleadaqkvr---------------kqdrflsygldlv
vt---gyt-gtevreilantventfqrqvvpaeilrnmggtapafgmigtlvgliimfds
mg--s--np---gsmgaglavaltatlygll------sarllflpaaskvkqreeliryr
nyllaeglallaerkspryiqdrmnsyldpsihfsidrvrike-----------------
--------
>WP-007018998.1_BERMA__WP-007018998.1-000153565.1 chemotaxis MotA protein [Bermanella marisrubri]
------------------------------------------------------------
------------------------------misfstligitagiglfvlavvg------s
t-d--nhlmf-l--saasammvigstfaaslisfsfnevmhalr-a-mletvqaskstqs
hlsklvqrftefsniyrdggisaledsltkke---------------skdsflslgielm
gs---gyk-sadirvimgdamdshwqrqslegkvlntmgvyapgfgmvgtivgliimldn
mg--d--dm---anlgkglalalittlygvl------lanllfkptaahvtekqeqeffk
hqlmidgfcllaekrdalfiqdrlnayvkpskryhpqelene------------------
--------
>YP-206144.1_ALIFI__YP-206144.1-000011805.1 flagellar motor protein MotA2 [Vibrio fischeri ES114]
------------------------------------------------------------
------------------------------misfstitgllmafgvligavtm------s
t-d--kymlf-v--slssflivlggtltaalisysyplilssfk-g-llvnlldetnvtk
fkhasikrtvewnqifrssgmsglenslndne---------------kndpfirlgveli
gt---gyk-geelkklldesnhsqykqemtqaevlnsmgtyapgfgmigtligliimldn
ln--g--dm---aalgnglavallttlygil------laqvffkpaairisrrvntnfdn
remqinafvlmtekrpdlylqdsmnvhlpfkkrlas------------------------
--------
>WP-011165393.1_BDEBA__WP-011165393.1-000196175.1 motility protein A [Bdellovibrio bacteriovorus]
--------------------------------------------------mvqfrvslrp
pkrcldnc-----------------iysggtmniagllgilaavsiavfsild------a
a-k--npkvf-a--dvhgivlviggtltvallsfnfkslwtalkiv-trkmlgrer---v
dylgtigtiveiseayrrdpksvpalmkp------------------ethpfikdgvkll
ve--ygfn-ydeladvltnalrgkkkrddeeikvwhtmsrfppafgllgatlgmisllqt
lg-----epgaqdrigpamatalvatfyglv------vanlilipiseklqtvskadvtl
reiikegillvhekkhplfikeylksflspaqreddgalkvdtakkaa------------
--------
>YP-425632.1_RHORU__YP-425632.1-000013085.1 MotA/TolQ/ExbB proton channel [Rhodospirillum rubrum ATCC 11170]
----------------------------------------------------------ma
dsrdiegp-----------------gpsrklpdlatvagiggalalivtalvl-------
g-g--spraf-f--dlpsilivvlgtlavtvasftvkdigvtva-m-lrpaltqst---r
ppraaalkilaladfcrksgilkiqgpilesl---------------rdepflhkgmglv
vd---glp-epdveailaqdihatqqrlaratsvlrraaevapamgligtliglvqmlgn
ln-----np---avigpsmavallttfygai------mgnvvflplagklerngaddtlv
rriylvgilsvarkenprrlemllnsalppaqrvdyyg----------------------
--------
>YP-446692.1_SALRU__YP-446692.1-000013045.1 chemotaxis motA protein [Salinibacter ruber DSM 13855]
------------------------------------------------------------
-------------------------------mrkstsiglisgfvlitgaill-------
g-n--twgkf-f--dpasllmvvggtaaavvvnysfddlkrvie-m-tqdlfafep---p
slqrrldqitnmartarregvlaldrhidd-----------------vddellefglema
vd---gmg-edeiagmldqriaemkgkrqlvadfftqagtyapafgmigtligliqmlnn
ld-----dp---skigsgmatalvttfygal------lanlaflplgdrarkqnelrgka
hyitregilaiargdsprmieqrlgflaedevegeaedagaestedatdaqpaaaaa---
--------
>NP-973364.1_TRETR__NP-973364.1-000008185.1 motility protein A [Treponema denticola ATCC 35405]
------------------------------------------------------------
-------------------------------mdiasfigifggiavvafgail-------
g-g--saggl-i--hpasmfitiggsymclfltyplsytigifk-v-varvfkvtd---y
gekalvqrfvalseksrragllaleeeied-----------------fedpfmrsglrnv
vd---gid-geairslmenelnqmeerhntwislvnawatlapgfgmlgtvigligmlln
ld-----dk---talgpnmatalvttfygsl------mqnwllvpiatklmyqnnmevks
kemiiegvlgiqagdnprilaqrlityltpsdrkaieaevlkd-----------------
--------
>WP-010882170.1_TREPA__WP-010882170.1-000604125.1 MULTISPECIES: motility protein A [Treponema]
------------------------------------------------------------
-------------------------------mdiasfiglfggfaiiifgavl-------
g-g--sargl-f--hvpsllitvggsyltlfltyplsyavgvfr-v-iarvfhaad---f
hereivqrlyalaeksrrtgllaleeeiqd-----------------fdddfvrtglrnv
vd---gvd-gdaikalmeselthmedrhntwisllnswaalapgygmlgtvmgligmlat
le-----dk---sslgsnmatalittfygsl------vqnwfitpvatklqyqhdlevks
kemviegvlsiqagdhprvlaqrlltylspkmrkelemelikd-----------------
--------
>NP-212415.1_BORBU__NP-212415.1-000008685.2 motility protein A [Borrelia burgdorferi B31]
------------------------------------------------------------
-------------------------------mnlasiigwgvgfgailismaf------t
p-t--glgvf-w--dlssvfitvvgsfsalmassevvavkkipt-y-lgfffrrns---y
akvsiikilvelsekarkegllslddeleq-----------------indpffksgmrlv
vd---gad-pevirtmlyleldqmqerhkvgsdlfktwaklapafgmtgtliglvallgn
le-----dk---salgssmavalittlygti------manlmftpvqlklekidteeaav
ktmiiegvlsiqsgdnprileqklmtfltpkdrsqlnssigge-----------------
--------
>WP-011392302.1_MOOTH__WP-011392302.1-001267405.1 flagellar motor protein MotP [Moorella thermoacetica]
------------------------------------------------------------
----------------------------mhridfmtvlgivagiglmvgalim-------
g-g--npklf-w--svpslmvtvggsfaavlinfsfqdiknvfg-t-vkqafttdl---m
dpeelievfgelarkarregllaleddanr-----------------ledpffakgiqmm
vd---ame-pqmireiletdmaymarrheigygifktwgnlapsfgligtliglvqmlak
ld-----kp---etlgpsmalalittfygai------maymifiplagklslrseqemml
hqmmlegiiaiqsgvnprileehlrsflapvsnrrrqpgeetlsgeeafrqri-------
--------
>WP-003425220.1_CLODI__WP-003425220.1-000438845.1 MULTISPECIES: flagellar motor protein MotP [Clostridiales]
------------------------------------------------------------
----------------------------mkktdsltfiglivstvlvlvgaakgs-----
s-s--glknf-f--dvssilitvlgsfgalmitftiddiklikn-a-lqysfktms---v
skldlleqfktlskkarkegllsiesdvmg-----------------iedpfmkkglelc
id---gle-ineirsileleidsvedtnnrysklfktwgtfapafgmlgtligliqmlad
lt-----sp---dliasgmgkalittfygsl------lanialnpiaynidektekeiyv
kemmlegiisiqsgessivveerlatylsnnekleimksnknteramsnga---------
--------
>YP-009275.1_DESDE__YP-009275.1-000195755.1 chemotaxis protein MotA [Desulfovibrio vulgaris str. Hildenborough]
------------------------------------------------------------
-------------------------------mdlatliglavsfglialalll-------
g-g--dpllf-a--dlpallivlggtigatlvnypidealrmla-i-arhafkghq---t
sseevlnqfldlsnrarregllalepavrt-----------------lpdpfmrkglqlt
vd---gle-peaiedilrcemenmetrhesgaaifaamgtyapalgligtviglvqmlkr
mn-----dp---stigpamsvalittfygav------lanlvflplvgklrhrsrqeiql
memqlagilaiargenpriireklvsfqtpaerhae------------------------
--------
>WP-011099863.1_CLOCL__WP-011099863.1-900167265.1 flagellar motor protein MotP [Clostridium tetani]
------------------------------------------------------------
----------------------------mkrrdvltaigivvgflmmvwamamvtiteyn
v-g--qlklf-w--dissiiitvggslcamlvnyplhqfkklmk-i-tiqafkene---k
sgidiinqfidlsrkarregllsledeisg-----------------inddflkkglqmv
vd---gie-petiqdimdleigemerrhgegvdmlkawgayapafgmagtligliqmlgn
ln-----es---gqiasgmskalittlygsl------manivfnpmaanlslksqqeiav
remmlegilaiqsgvnpriveeklisylspeerqkyamrplsgegvsenv----------
--------
>WP-053530668.1_CLOCL__WP-053530668.1-001276985.1 motility protein A [Clostridium botulinum]
------------------------------------------------------------
----------------------------mkkrdiltpiglvlcfgliiwgmat------g
g-s--slkvf-w--dlasvfitiggsltamlitypidefkrlfv-v-ivqtfkdng---m
snidviqnfvdlsrkarregllsledainn-----------------ltddymkkglrmv
vd---gie-petirdimeleidemekrhksgadmlktwggyspafgmigtligliqmlan
lt-----ds---stiasgmgkalittfygsv------manmvfnpmganlmfksgveatt
remvlegvlaiqsgvnprimeeklvsyfspterlaynkvqvsgegaaqng----------
--------
>WP-015860318.1_DESDE__WP-015860318.1-000010665.1 chemotaxis protein MotA [Desulfovibrio magneticus]
------------------------------------------------------------
-------------------------------mniatvigivfgvailgfatyl------s
t-d--sagvf-v--nfpglaivlggtlastficfplkevmrvss-t-fltalkree---l
ptdhyieaivsiareassrgkihleqalp--g---------------ieneflqnavqml
vd---gys-reeikeildtrieqtyqqelssagiyrtmaklapaygiigtligligmmqs
ms--v--gl---gnlgahmavaltttlygil------lsnliflpiaikvekrieervil
mcvirdgtlfikdktpaaivldklkaylpprrwasidraeagegfgqda-----------
--------
>WP-073529939.1_BACBA__WP-073529939.1-002214725.1 flagellar motor protein MotP [Bacillus cereus]
---------------------------------------------------------mgd
knqgfarp-----------------errkrkfdisspfgilvgfaiviaaiml------g
gggikafknf-l--dvssiliviggttativvayrfgeikkytk-s-iftvlhrke---e
dleqltdlfvdfskkskkhgllslevdge--q---------------vdnpfiqkgirlm
ls---gyd-eeelkevlmkdvetevyelrkgavlldkigdfapawgmigtligliimlqn
lq-----dt---sqigtgmavamlttlygsl------lanmiaiplaekvyrgiedlyte
kkfvieaiselyrgqipsklklkldtyvyetkikkvkraa--------------------
--------
>NP-831403.1_BACBA__NP-831403.1-000007825.1 flagellar motor protein MotP [Bacillus cereus ATCC 14579]
------------------------------------------------------------
-------------------------------------mgiivgfiiviaaiml------g
gggikafknf-l--dvssiliviggttativvayrfgeikkytk-s-iftvlhrre---e
dleqltdlfvdfskkskkhgllslevdge--q---------------vdnpfiqkgirlm
ls---gyd-edelkevllkdietevyelrkgaalldkigdfapawgmigtligliimlqn
lq-----dt---sqigtgmavamlttlygsv------lanmiaiplaekvyrgiedlyte
kkfvieaiselyrgqipsklklkldtyvyetkvkkvkgaa--------------------
--------
>WP-002194220.1_BACBA__WP-002194220.1-000832805.1 MULTISPECIES: flagellar motor protein MotP [Bacillus]
---------------------------------------------------------mgd
enqgfarp-----------------qrkkrkfdisspvgiivgfaiviaaimi------g
gggikafknf-l--dvssiliviggttativvayrfgeikkytk-s-iftvlhrre---e
dleqltdlfvdfskkskkhgllslevdge--q---------------vdnpfiqkgiqlm
ls---gyd-eeelkevlmkdvetevyelrkgaalldkigdfapawgmigtligliimlqn
lq-----dt---sqigtgmavamlttlygsv------lanmiaiplaekvyrgiedlyte
kkfvieaiselyrgqipsklklkldtyvyetkikkvkraa--------------------
--------
>WP-049780799.1_HAHCH__WP-049780799.1-000012985.1 flagellar motor protein PomA [Hahella chejuensis]
------------------------------------------------------------
-------------------------------mdiltwvgllfgmgvvlgava-------s
g-s--elwdf-v--nvpglmivvfgsfavtlvkhrwrnffgsvrla-fsttflekt---q
dpwelyrearqladvvrkqgllgldrvei-------------------thpflrkavgla
vd---ghp-pefieevlledthqyverlqtaekvfrglgesapalgmlgtlvglvqmlnn
mq-----dp---ssigpamaiallttfygaf------iaqlivlpladklqlktqdevrn
rmivisgilsmvkglnpriikdvlasylpeldamedlhestpaqees-------------
--------
>WP-044407602.1_RHOPA__WP-044407602.1-000935205.1 flagellar motor protein PomA [Rhodopseudomonas palustris]
------------------------------------------------------------
-------------------------------mdimtsagliggmavvavmvf-------m
g-g--dlhmf-i--sehamiiifggsitatmirfplgvmmhglplg-akfaftmss---l
sardlvdelariaeiarksgpvglekvet-------------------depflakgiryv
ad---gyd-lefirdnmerdrdnflmhldegskiyraigdcapafgmigtligmvqmfsn
ms-----dp---sklgpfmatallatlygal------vanlfclpiadklhgkkvdedtn
rtliidgilmiresksptlvremllaylpekhrheegetvpa------------------
--------
>NP-770440.1_BRADI__NP-770440.1-000011365.1 chemotaxis protein [Bradyrhizobium diazoefficiens USDA 110]
------------------------------------------------------------
-------------------------------mdimtgvgltagiiviaamif-------m
g-g--dlhmf-i--sehamiiifggsisatmirfplsallhglplg-akfaftmsr---l
sahdlvdelariaeiarkqgpvglekvet-------------------depflakgiryv
ad---gyd-ldfirdnlerdrdnflmhldegskiyraigdcapafgmigtligmvqmfan
mt-----dp---sklgpfmatallatlygal------vanlfclpiadklhgklldeetn
rtliidgilmirdsksptlvremllaylpekhrhaegepvpa------------------
--------
>WP-014496127.1_BRAJA__WP-014496127.1-000284375.1 MULTISPECIES: flagellar motor protein PomA [Bradyrhizobium]
------------------------------------------------------------
-------------------------------mdimtsvgliagiivitamif-------m
g-g--dlhmf-i--sehamiiifggsisatmirfplsallhglplg-akfaftmsr---l
sahdlvdelariaeiarkqgpvglekvet-------------------depflakgiryv
ad---gyd-ldfirdnlerdrdnflmhldegskiyraigdcapafgmigtligmvqmfan
mt-----dp---sklgpfmatallatlygal------vanlfclpiadklhgklldeetn
rtliidgilmirdsksptlvremllaylpekhrhaegepvpa------------------
--------
>WP-011066619.1_OCEIH__WP-011066619.1-000011245.1 flagellar motor protein MotP [Oceanobacillus iheyensis]
------------------------------------------------------------
----------------------------mtkrdlltplgitlgftmimvaims------n
s-gsegissf-a--dissifiviggltasmlitfkmeqirltkr-v-lkeafhksq---r
sipqliqlfihlsdrarregilaleneld--e---------------vedpfirkgmmla
vd---gve-pevitdiltaeitamedrhykgrqliekaaeyapawgmigtliglvlmlnk
la-----ep---aslgpsmavallttlygtv------lanlfftpmagkleskteeevfi
rqiiiegiigvqsgqnsrileeklsaflteediqteknkineksyageklnea-------
--------
>WP-003320987.1_BACBA__WP-003320987.1-000292245.2 flagellar motor protein MotP [Bacillus alcalophilus]
------------------------------------------------------------
----------------------------mkkldlmtpiglflgltvllmaiia------s
a-gpsglgvf-v--dlasifivlggllaalvvnfslkeilivpk-m-mievfrtne---q
nigelidtfvelsskarregllaleagve--e---------------vedrfikkgilla
vd---gie-qdvikdilmaeviamedrhrharsiferaseyapawgmigtliglvlmlqn
md-----dp---allgpamaiamittlygav------lanliftpmaaklankteeevfl
kqiiiegvigvqsgqnpkilqeklnafnrqkpkkeevimsqgeqnaea------------
--------
>WP-010899382.1_BACBA__WP-010899382.1-001274915.1 MULTISPECIES: flagellar motor protein MotP [Bacillus]
------------------------------------------------------------
----------------------------mkkfdiltpvglflgitvlllavfs------n
s-gpsgivff-i--qissvliviggivsalvitfsftelkqvpr-v-lmeafrtqd---h
dlgklvqtfvnlsgkarregllaleagld--e--------------evedpfirkgilla
vd---gie-pdvikdimmaevtameerhtksralidkaaeyapawgmigtliglvlmlqn
ln-----dp---stlgpnmavallttlygtv------lanlvflpmstklmnktdsevfv
kqiiiegvigvqsgqnpkileeklsafitkkdkeadeetgdeanea--------------
--------
>WP-016765742.1_BACBA__WP-016765742.1-000832985.1 flagellar motor protein MotP [Bacillus megaterium]
------------------------------------------------------------
----------------------------mkkidmltpigiligismvvfgvis------s
g-gmsgflaf-i--dvpsilivlggvfgtlcvsfplkqlknmgr-v-gkqafqske---i
nveeivgtfvhlsekarregllsleaele--q---------------iddsfvkkgilla
id---gve-pemirelleaeiaaveerhargrsmfekagdyapawgmigtlvglvlmlks
ln-----tp---sslgpnmaiallttfygal------lsnlffqpiaaklagktehelfv
keviiegvigllagqnsrfvqaklkvfapvekrkleekrehvrea---------------
--------
>NP-390851.1_BACSU__NP-390851.1-000009045.1 sodium channel stator-force generator subunit of flagellar rotation [Bacillus subtilis subsp. subtilis str. 168]
------------------------------------------------------------
----------------------------mkrfdyltpvgfvlgtiiivigiis------g
s-gvsgfrsf-l--dltsffivtgglcaavfisfppselkkaps-v-lkqafirqe---d
nvkdlvktfvslsdharkhgllslddqar--e---------------ikdpflkkgllla
id---gwd-eetirlvmdseiaameerhrkgrrvfekagefapawgmigtlvglvlmlkn
ln-----dp---hmlgpnmaiallttlygsl------lanmvfnpiaakleekteseifi
kqvmvegiigvqsgknprnlesqlvvfssreewqkqpkqvktkkgsvhea----------
--------
>WP-011198198.1_BACLI__WP-011198198.1-000011645.1 flagellar motor protein MotP [Bacillus licheniformis]
------------------------------------------------------------
----------------------------mkrfdyltpvgfilgifilvlgvvs------g
a-glsgfysf-i--dltsffivtgglcaavfisfspkdlkrapa-v-lkqvfisee---d
dvrelvktfvslseqarkqgilsldanvn--e---------------mkdpflkkgllla
id---gwd-eetirnvmnseiaameerhrkgrrifekagefapawgmigtlvglvmmlkn
ln-----kp---etlgpnmaiallttlygsl------lanmlfipiaakleekteneifk
kqvmiegiigiqsgrnprnlesqlvvfsskeewtkkradrmkqkdrphea----------
--------
>YP-353305.1_RHORH__YP-353305.1-000012905.2 Flagellar motor protein MotA [Rhodobacter sphaeroides 2.4.1]
------------------------------------------------------------
-------------------------------mdiaaaigligaivmvvgsmi-------y
a-g--gvapf-v--dipslvivvagtafivlamkplpvflghfk-a-mmkvfkpsr---f
dmnevistmvelsnlarkdgimalegrav-------------------pdpffekglqll
vd---gtd-eaklvkqlkyeikamkarheayqgavkawidigpamgmvgtliglvlmlgn
ms-----dp---ksigpamavallttlygal------ianvifapilnklegysndevty
relvieglrgiargesarmiedqmvcaldrkqqmkrkaa---------------------
--------
>YP-009862.1_DESDE__YP-009862.1-000195755.1 chemotaxis protein PomA [Desulfovibrio vulgaris str. Hildenborough]
------------------------------------------------------------
-------------------------------mdiatligivggfaliiiail-------l
g-g--slmpf-v--dipsvviviggtitailvmfplevvlgsmg-i-amrtfkfnk---e
npvqtvedickladtarreslvalekvpl-------------------qdeflkkgirmv
ad---gss-qdqvtalldaeinfmkqrhrrgqavfkglgsaapafgmigtlvglvnmlqn
ls-----dp---asigpamavallttfygav------lsnlmflpmakkleersfdeqfm
mqlkmegvlsilngehpqlvkeklmaflppnlrpke------------------------
--------
>WP-015859971.1_DESDE__WP-015859971.1-000010665.1 flagellar motor protein MotP [Desulfovibrio magneticus]
------------------------------------------------------------
-------------------------------mdlgtflglasgislvlgaif-------m
g-g--slref-i--dipslmivvggtiastcvafpvrevmqafs-a-mlqifssrk---v
sdaevvemmvriaeisrregllaleniqt-------------------dnailkkacqli
ad---nad-paliretvrieissmkrrhavgeavfkslagfapsfgmigtliglvqmlgr
le-----dp---ksvgpamavaiittfygsl------lstlfflpvagklrartiseahq
ldiifegakcilqnnnprlvyeklssfiapkerrnvrr----------------------
--------
>YP-011442.1_DESDE__YP-011442.1-000195755.1 chemotaxis protein MotA [Desulfovibrio vulgaris str. Hildenborough]
------------------------------------------------------------
-------------------------------mdiatfvgviigfglvigail-------m
g-a--apgkf-i--dlpsamivfggtfasilvtfpleevwqavr-g-glkafgsrk---v
eardivstmvriaeisrregiialenvqt-------------------enplikkacqli
ad---nad-ptlirttvaieisamkrrhnisisvfnrlggfapafgmigtliglvqmlat
ld-----dp---ttigpamavaiittfygal------lsnlvflpiagklkarsmqeelh
lliifegaksilennnprlvyeklssflppkdrksgswr---------------------
--------
>NP-213685.1_AQUAE__NP-213685.1-000008625.1 flagellar motor protein MotA [Aquifex aeolicus VF5]
------------------------------------------------------------
-------------------------------mdvgtiigiiaafllilisil-------i
g-g--sitaf-i--nvpsifivvgggmaaamgafplkdfirgvl-a-ikkaflwkp---p
dlndvietigeiaskvrkegilalegdielyy---------------qkdpllgdmirml
vd---gid-indikataemalaqldekmstevavwekladlfpafgmigtligliqmlrn
ln-----dp---salgpgmavalittlygai------lanafaipvanklkkakdmevlv
ktiyieaiekiqkgenpnvvkqeaaimlgvelpeev------------------------
--------
>NP-868792.1_RHOBA__NP-868792.1-000196115.1 chemotaxis pomA protein [Rhodopirellula baltica SH 1]
------------------------------------------------------------
-------------------------------mdiasllglifaiglilvsill------g
n-a--pfsaf-i--dipsglvvvggafaaalicfpmgsilkspi-i-alkvilnkg---e
drlaliksivelaeiarrdgllaleskig--e---------------innslvktglqma
vd---gta-peiveevlrtevagmamrhregksimdqlgrfapaygmigtlmglimmlqd
ms-----dp---sgigagmavalittlygai------vanvffspfaeklglmsrneqls
meiairgvmaiqsgespraidqklqtylpakqrelq------------------------
--------
>WP-012913256.1_PIRST__WP-012913256.1-000025185.1 motility protein A [Pirellula staleyi]
------------------------------------------------------------
-------------------------------mdiatilgliiafammgasvim------g
g-g--sfasf-w--dtasvlmvfggslgtvmvcfpmkvilklpk-v-miksalnkp---p
dvsalisqivslaetarrdgllalearig--e---------------iqhpliklgiqms
vd---gsr-peaieevmrteveslslrhkegkgmldqigrfapamgmigtllgliimlgn
ms-----dp---saigggmavalittlygav------isngsilpmaeklayvtkqeiia
seiiirgimalqsgenprlieqklntflppavrkakeakegk------------------
--------
>WP-011139871.1_WOLSU__WP-011139871.1-000196135.1 motility protein A [Wolinella succinogenes]
------------------------------------------------------------
-------------------------------mdlgsvigmvlifallgsamm-------m
g-v--gigpy-i--dipsvlitiggsvaallisfkleqmknlfk-y-lgvafkppk---y
dvpalvkklvdyatqarrdgilsleqtan--q---------------eendflrkglsma
vd---gae-pdtirelleidmeqtlgrhkanagifdtwaalggafgmigtliglvamlmn
ms-----dp---stigpamavalittfygal------lgnvvgapiasilliragdealv
kqliiegimsiqagdnprtleakllaflpptqrisqfe----------------------
--------
>WP-002970641.1_LEPIN__WP-002970641.1-900156205.1 motility protein A [Leptospira interrogans]
------------------------------------------------------------
-------------------------------mdfgtvvgfggacvlmifgiis------a
g-l--spldi-f--dipsviitfggatagtimavpwestlavgk-i-tqkvfktek---h
dlieliktlvsfsekarregllaleddvn--e---------------lpdeflrkgitlv
vd---gtd-pelvrnimetemgniasrhnngkawwenwgalapafgmigtliglvqmlkn
lgs-g--dp---saigtgvaaalittlygsm------ganmfaipvmkklirksedelti
kqimiegtlsiqsgdnprivkdklssflppserdvlkdege-------------------
--------
>YP-003317839.1_THEAC__YP-003317839.1-000024905.1 MotA/TolQ/ExbB proton channel [Thermanaerovibrio acidaminovorans DSM 6589]
------------------------------------------------------------
-------------------------------mdlasvigfllalilviggil-------a
g-g--dpgaf-v--dapsllitgggtlgaaimanpiertkalpk-i-irkaffndp---i
dlpgliqtlvsfaekarwegllaleedaa--q---------------lddpflkksiqlv
vd---gtd-pelvksildteiglleerhgagkayfdtmaelapafgmlgtliglilmlgn
ld-----dp---dalgpgmatalittfygsf------ianvlciptskklayrssqevla
relmvegilaiqagenpriveeklkvflspdlrakmeeekekeqgg--------------
--------
>WP-012207966.1_PETMO__WP-012207966.1-000018605.1 motility protein A [Petrotoga mobilis]
------------------------------------------------------------
-------------------------------mdistiiglalaiaaivvga---------
g-s--efttl-i--dipsffitvvgsvgatfiahpssnsfkmfn-m-ileafknpk---i
dnletlrtlysfsekarrdgmisleedip--s---------------vksdflrdglraa
vd---gtd-peeikkilevkmdmyqeteedkisvldtwgamapawgmvgtliglvllldt
ls-----dp---ttigprmslalittlygal------iayifalppaeklkkrvdkninq
mrmmlegilsivqgenphlmeeklkaflseeerrayeaekgeavl---------------
--------
>WP-011994683.1_FERNO__WP-011994683.1-000017545.1 motility protein A [Fervidobacterium nodosum]
------------------------------------------------------------
-------------------------------mditvligvvlgfgmmvygiis------g
s-g--dfatf-i--nipslvitvggaissaitankknvvfgivk-v-imgaikepk---i
dyvgtlrtlvsfsekarregllsleanie--e---------------iqdpyfkkaiqlv
vd---gte-pevlrnmmeieidmataemmdqkaffdslgtfgpafgmigtlvgliqmlks
ln-----np---etlgpsmavalittlygsi------lanivgipvaekiakraadlevf
krmilegiisiqagenprvleeklksylpsqertkyeaqvqgaga---------------
--------
>NP-228484.1_THEMA__NP-228484.1-000008545.1 motility protein A [Thermotoga maritima MSB8]
------------------------------------------------------------
-------------------------------mdlatlmglvlviaalfigilt------g
g-g--dfaaf-i--nipslfitvvgsiaatmvahpkdkafkivn-i-mlstlkepk---l
dhvsliqtmvsfsekarregllsleenle--s---------------iedpfmkkalqlv
vd---gtd-pdllrnmmetemelfeeeldgeravlesagayapafgmigtligliqmlks
ln-----dp---etlgpsmavalittlygai------langvflpmaekikkrrdilvle
krmileavlsiqagenprileeklksflpekerqayeaasqeata---------------
--------
>WP-038068153.1_THENE__WP-038068153.1-000018945.1 MULTISPECIES: motility protein A [Thermotoga]
------------------------------------------------------------
-------------------------------mdlatlmglalviaalfigiat------g
g-g--dfaaf-i--nipslfitvvgsiaatmvahpkdrafriin-i-mfstlrepk---i
dhtsliqtmvsfsekarregllsleenle--s---------------iedpfmkkalqlv
vd---gtd-pdllknmmetelelfeeeldgeravlesagayapafgmigtligliqmlks
ln-----np---etlgpsmavalittlygai------langvflpmaekikkrrdilvme
krmileavlsiqagenprileeklksflpekekrayeaasqeaaa---------------
--------
