# Supplementary material for: Ancestral reconstruction of the MotA stator subunit reveals that conserved residues far from the pore are required to drive flagellar motility
Source: Microlife. 2023 Apr 3;4:uqad011. doi: 10.1093/femsml/uqad011 (PMC10117855; doi:10.1093/femsml/uqad011)
Supplement: uqad011_Supplemental_Files [file uqad011_supplemental_files.zip › Fig1A_MotA178.nwk]

(((NP-213685.1_AQUAE__NP-213685.1-000008625.1_flagellar_motor_protein_MotA_Aquifex_aeolicus_VF:0.63858,((((WP-011198198.1_BACLI__WP-011198198.1-000011645.1_flagellar_motor_protein_MotP_Bacillus_licheniformis:0.13348,NP-390851.1_BACSU__NP-390851.1-000009045.1_sodium_channel_statorforce_generator_subunit_of_flagellar_rotation_Bacillus_subtilis_subsp_subtilis_str_:0.11797)185:0.24686,WP-016765742.1_BACBA__WP-016765742.1-000832985.1_flagellar_motor_protein_MotP_Bacillus_megaterium:0.3313)184:0.06803,((WP-010899382.1_BACBA__WP-010899382.1-001274915.1_MULTISPECIES_flagellar_motor_protein_MotP_Bacillus:0.24307,WP-011066619.1_OCEIH__WP-011066619.1-000011245.1_flagellar_motor_protein_MotP_Oceanobacillus_iheyensis:0.29114)187:0.04033,WP-003320987.1_BACBA__WP-003320987.1-000292245.2_flagellar_motor_protein_MotP_Bacillus_alcalophilus:0.28101)186:0.10723)183:0.10639,((WP-002194220.1_BACBA__WP-002194220.1-000832805.1_MULTISPECIES_flagellar_motor_protein_MotP_Bacillus:0.01614,WP-073529939.1_BACBA__WP-073529939.1-002214725.1_flagellar_motor_protein_MotP_Bacillus_cereus:0.0209)189:0.00706,NP-831403.1_BACBA__NP-831403.1-000007825.1_flagellar_motor_protein_MotP_Bacillus_cereus_ATCC_:0.01492)188:0.74491)182:0.07716)181:0.01743,(((((YP-011442.1_DESDE__YP-011442.1-000195755.1_chemotaxis_protein_MotA_Desulfovibrio_vulgaris_str_Hildenborough:0.19523,WP-015859971.1_DESDE__WP-015859971.1-000010665.1_flagellar_motor_protein_MotP_Desulfovibrio_magneticus:0.26533)194:0.30276,YP-009862.1_DESDE__YP-009862.1-000195755.1_chemotaxis_protein_PomA_Desulfovibrio_vulgaris_str_Hildenborough:0.39844)193:0.06227,((WP-014496127.1_BRAJA__WP-014496127.1-000284375.1_MULTISPECIES_flagellar_motor_protein_PomA_Bradyrhizobium:0.00194,NP-770440.1_BRADI__NP-770440.1-000011365.1_chemotaxis_protein_Bradyrhizobium_diazoefficiens_USDA_:0.00983)196:0.04546,WP-044407602.1_RHOPA__WP-044407602.1-000935205.1_flagellar_motor_protein_PomA_Rhodopseudomonas_palustris:0.05986)195:0.64852)192:0.0272,((WP-049780799.1_HAHCH__WP-049780799.1-000012985.1_flagellar_motor_protein_PomA_Hahella_chejuensis:0.62458,YP-425632.1_RHORU__YP-425632.1-000013085.1_MotATolQExbB_proton_channel_Rhodospirillum_rubrum_ATCC_:0.60893)198:0.08734,((WP-015860318.1_DESDE__WP-015860318.1-000010665.1_chemotaxis_protein_MotA_Desulfovibrio_magneticus:0.70418,((YP-206144.1_ALIFI__YP-206144.1-000011805.1_flagellar_motor_protein_MotA_Vibrio_fischeri_ES:0.5527,WP-007018998.1_BERMA__WP-007018998.1-000153565.1_chemotaxis_MotA_protein_Bermanella_marisrubri:0.56204)202:0.078,YP-426893.1_RHORU__YP-426893.1-000013085.1_MotATolQExbB_proton_channel_Rhodospirillum_rubrum_ATCC_:0.60556)201:0.19731)200:0.18908,(WP-011165393.1_BDEBA__WP-011165393.1-000196175.1_motility_protein_A_Bdellovibrio_bacteriovorus:0.95251,WP-037542048.1_SPHSP__WP-037542048.1-000153545.1_flagellar_motor_protein_Sphingomonas_sp_SKA:1.20749)203:0.1212)199:0.06025)197:0.01868)191:0.02273,((YP-009275.1_DESDE__YP-009275.1-000195755.1_chemotaxis_protein_MotA_Desulfovibrio_vulgaris_str_Hildenborough:0.42468,YP-446692.1_SALRU__YP-446692.1-000013045.1_chemotaxis_motA_protein_Salinibacter_ruber_DSM_:0.70214)205:0.0536,((WP-011392302.1_MOOTH__WP-011392302.1-001267405.1_flagellar_motor_protein_MotP_Moorella_thermoacetica:0.395,(WP-038444499.1_PSEPS__WP-038444499.1-000730425.1_tonBsystem_energizer_ExbB_Pseudomonas_fluorescens:0.73969,(WP-003497570.1_AGRSP__WP-003497570.1-900012615.1_MULTISPECIES_protein_TolQ_RhizobiumAgrobacterium_group:0,NP-356903.2_AGRFA__NP-356903.2-000092025.1_tolQ_protein_Agrobacterium_fabrum_str_C:0.01266)209:0.45954)208:1.39972)207:0.11157,(((((((WP-011639700.1_SYNWO__WP-011639700.1-000014725.1_flagellar_motor_protein_MotA_Syntrophomonas_wolfei:0.39367,WP-011917052.1_CALSA__WP-011917052.1-000016545.1_MULTISPECIES_flagellar_motor_protein_MotA_Caldicellulosiruptor:0.45167)216:0.01576,WP-011391997.1_MOOTH__WP-011391997.1-001267405.1_motility_protein_A_Moorella_thermoacetica:0.45717)215:0.03425,WP-011393241.1_MOOTH__WP-011393241.1-001267405.1_flagellar_motor_protein_MotA_Moorella_thermoacetica:0.4855)214:0.05361,(((((((((((WP-096426589.1_PSEPS__WP-096426589.1-002356095.1_flagellar_motor_protein_Pseudomonas_putida:0.00869,WP-003254399.1_PSEPS__WP-003254399.1-002910975.1_MULTISPECIES_flagellar_motor_protein_Pseudomonas:0.01613)227:0.02729,WP-029292570.1_PSEPS__WP-029292570.1-000730425.1_MULTISPECIES_flagellar_motor_protein_Pseudomonas:0.06742)226:0.00376,(WP-005616869.1_PSEPS__WP-005616869.1-000444135.1_flagellar_motor_protein_Pseudomonas_avellanae:0.01771,WP-003436124.1_PSEPS__WP-003436124.1-002905995.1_MULTISPECIES_flagellar_motor_protein_Pseudomonas:0.00291)228:0.0894)225:0.03787,WP-003083089.1_PSEAE__WP-003083089.1-001457615.1_MULTISPECIES_flagellar_motor_protein_Pseudomonas:0.10109)224:0.14746,WP-011398909.1_HAHCH__WP-011398909.1-000012985.1_flagellar_motor_protein_Hahella_chejuensis:0.27454)223:0.03792,(WP-007016180.1_BERMA__WP-007016180.1-000153565.1_flagellar_motor_protein_Bermanella_marisrubri:0.43616,YP-095807.1_LEGPN__YP-095807.1-000008485.1_flagellar_motor_protein_Legionella_pneumophila_subsp_pneumophila_str_Philadelphia_:0.38975)229:0.05939)222:0.03219,(((YP-855926.1_AERHY__YP-855926.1-000014805.1_chemotaxis_protein_MotA_Aeromonas_hydrophila_subsp_hydrophila_ATCC_:0.0179,WP-043555985.1_AERBE__WP-043555985.1-000819745.1_flagellar_motor_protein_Aeromonas_bestiarum:0.02447)232:0.13684,WP-050667165.1_AERSC__WP-050667165.1-000820105.1_flagellar_motor_protein_Aeromonas_schubertii:0.20016)231:0.28914,((YP-856320.1_AERHY__YP-856320.1-000014805.1_chemotaxis_protein_MotA_Aeromonas_hydrophila_subsp_hydrophila_ATCC_:0.04213,WP-043555316.1_AERBE__WP-043555316.1-000819745.1_MULTISPECIES_chemotaxis_protein_MotA_Aeromonas:0.03749)234:0.16185,NP-719812.1_SHEON__NP-719812.1-000146165.2_statorforce_generator_of_H_coupled_flagellar_motor_MotA_Shewanella_oneidensis_MR:0.17654)233:0.2863)230:0.09076)221:0.03591,(((WP-024937680.1_XANAR__WP-024937680.1-001013475.1_flagellar_motor_protein_Xanthomonas_arboricola:0.00927,WP-005914940.1_XANCI__WP-005914940.1-002018575.1_MULTISPECIES_flagellar_motor_protein_Xanthomonas:0.00718)237:0.0112,NP-637256.1_XANCA__NP-637256.1-000007145.1_flagellar_motor_protein_Xanthomonas_campestris_pv_campestris_str_ATCC_:0.01173)236:0.00415,WP-027703782.1_XANOR__WP-027703782.1-000482445.1_flagellar_motor_protein_Xanthomonas_oryzae:0.01569)235:0.40441)220:0.06375,(((WP-011134576.1_CHRVI__WP-011134576.1-000007705.1_MULTISPECIES_flagellar_motor_protein_Chromobacterium:0.44626,WP-011162756.1_BDEBA__WP-011162756.1-000196175.1_flagellar_motor_protein_Bdellovibrio_bacteriovorus:0.47243)240:0.02115,(WP-012680516.1_ACICA__WP-012680516.1-000022565.1_flagellar_motor_protein_MotA_Acidobacterium_capsulatum:0.37433,WP-011682120.1_SOLUS__WP-011682120.1-000014905.1_MotATolQExbB_proton_channel_Candidatus_Solibacter_usitatus:0.40944)241:0.15013)239:0.03272,NP-954069.1_GEOSU__NP-954069.1-000007985.2_flagellar_basal_body_stator_protein_MotA_Geobacter_sulfurreducens_PCA:0.4249)238:0.03619)219:0.0423,YP-002248657.1_THEYE__YP-002248657.1-000020985.1_chemotaxis_protein_MotA_Thermodesulfovibrio_yellowstonii_DSM_:0.55576)218:0.03304,WP-047912335.1_PAESP__WP-047912335.1-000732325.1_flagellar_motor_protein_MotA_Paenibacillus_sp_TCA:0.48327)217:0.03202)213:0.02883,(WP-009895793.1_CLODI__WP-009895793.1-000438845.1_MULTISPECIES_flagellar_motor_protein_Clostridiales:0.35464,NP-346945.1_CLOCL__NP-346945.1-000008765.1_chemotaxis_protein_MotA_Clostridium_acetobutylicum_ATCC_:0.40881)242:0.24563)212:0.0129,(WP-014447747.1_ACTMI__WP-014447747.1-000284295.1_flagellar_motor_protein_MotA_Actinoplanes_missouriensis:0.54429,WP-001070118.1_LEPIN__WP-001070118.1-900156205.1_endoflagellar_motor_protein_Leptospira_interrogans:0.70773)243:0.0333)211:0.02904,((((((((((WP-003181093.1_BACLI__WP-003181093.1-000011645.1_MULTISPECIES_flagellar_motor_stator_protein_MotA_Bacillus:0.14997,NP-389252.1_BACSU__NP-389252.1-000009045.1_motility_protein_A_MotA_component_of_the_Hcoupled_stator_flagellum_complex_Bacillus_subtilis_subsp_subtilis_str_:0.16718)253:0.04144,WP-044730764.1_GEOTH__WP-044730764.1-000948285.1_flagellar_motor_stator_protein_MotA_Geobacillus_kaustophilus:0.18982)252:0.01419,WP-013056745.1_BACBA__WP-013056745.1-000832985.1_MULTISPECIES_flagellar_motor_stator_protein_MotA_Bacillus:0.2119)251:0.05027,WP-011066938.1_OCEIH__WP-011066938.1-000011245.1_flagellar_motor_stator_protein_MotA_Oceanobacillus_iheyensis:0.32287)250:0.02764,WP-011246826.1_BACBA__WP-011246826.1-900142675.1_MULTISPECIES_flagellar_motor_stator_protein_MotA_Bacillus:0.38755)249:0.0388,(WP-047914352.1_PAESP__WP-047914352.1-000732325.1_MULTISPECIES_flagellar_motor_protein_MotA_Paenibacillus:0.37316,((WP-033691287.1_BACBA__WP-033691287.1-000832805.1_flagellar_motor_stator_protein_MotA_Bacillus_cereus:0.00302,WP-000344868.1_BACBA__WP-000344868.1-002214725.1_MULTISPECIES_flagellar_motor_stator_protein_MotA_Bacillus:0.00459)256:0.02918,(WP-000344861.1_BACBA__WP-000344861.1-000181835.1_MULTISPECIES_flagellar_motor_stator_protein_MotA_Bacillus:0.00947,NP-834222.1_BACBA__NP-834222.1-000007825.1_flagellar_motor_protein_MotA_Bacillus_cereus_ATCC_:0.01363)257:0.01056)255:0.41061)254:0.0191)248:0.02929,(WP-003760939.1_LISIN__WP-003760939.1-000195795.1_MULTISPECIES_flagellar_motor_stator_protein_MotA_Listeria:0.00323,WP-003721806.1_LISMO__WP-003721806.1-900187225.1_flagellar_motor_stator_protein_MotA_Listeria_monocytogenes:0.00387)258:0.517)247:0.06848,(WP-012282591.1_HELMO__WP-012282591.1-000019165.1_flagellar_motor_protein_MotA_Heliobacterium_modesticaldum:0.34472,(WP-021106851.1_CLOCL__WP-021106851.1-001276985.1_MULTISPECIES_flagellar_motor_stator_protein_MotA_Clostridium:0.21669,NP-348470.1_CLOCL__NP-348470.1-000008765.1_flagellar_motor_protein_MotA_Clostridium_acetobutylicum_ATCC_:0.19376)260:0.15827)259:0.0459)246:0.16561,(WP-012513676.1_HYDSP__WP-012513676.1-000020785.1_MotATolQExbB_proton_channel_Hydrogenobaculum_sp_YAAS:0.51848,((WP-011115343.1_HELHE__WP-011115343.1-000007905.1_MULTISPECIES_flagellar_motor_protein_MotA_Helicobacter:0.27574,(WP-000366185.1_HELPY__WP-000366185.1-900120335.1_motility_protein_A_Helicobacter_pylori:0,WP-000366185.1_HELPY__WP-000366185.1-900478295.1_motility_protein_A_Helicobacter_pylori:0)264:0)263:0.06284,WP-002858693.1_CAMCA__WP-002858693.1-001457695.1_MULTISPECIES_flagellar_motor_protein_MotA_Campylobacter:0.35234)262:0.34187)261:0.22607)245:0.05261,((((((YP-011820.1_DESDE__YP-011820.1-000195755.1_flagellar_motor_protein_MotA_Desulfovibrio_vulgaris_str_Hildenborough:0.30705,WP-015860264.1_DESDE__WP-015860264.1-000010665.1_flagellar_motor_stator_protein_MotA_Desulfovibrio_magneticus:0.4056)270:0.11305,(YP-002248654.1_THEYE__YP-002248654.1-000020985.1_lateral_flagellar_motor_protein_MotA_Thermodesulfovibrio_yellowstonii_DSM_:0.34999,WP-015862599.1_DESDE__WP-015862599.1-000010665.1_flagellar_motor_stator_protein_MotA_Desulfovibrio_magneticus:0.48662)271:0.04004)269:0.05523,WP-012750310.1_DESDE__WP-012750310.1-000010665.1_flagellar_motor_stator_protein_MotA_Desulfovibrio_magneticus:0.40975)268:0.04511,((WP-015897776.1_ACICA__WP-015897776.1-000022565.1_flagellar_motor_stator_protein_MotA_Acidobacterium_capsulatum:0.3679,WP-011687561.1_SOLUS__WP-011687561.1-000014905.1_flagellar_motor_stator_protein_MotA_Candidatus_Solibacter_usitatus:0.29889)273:0.11711,WP-011683021.1_SOLUS__WP-011683021.1-000014905.1_flagellar_motor_stator_protein_MotA_Candidatus_Solibacter_usitatus:0.48438)272:0.10293)267:0.0429,WP-038451640.1_BDEBA__WP-038451640.1-000196175.1_flagellar_motor_stator_protein_MotA_Bdellovibrio_bacteriovorus:0.60722)266:0.03859,(((((((WP-016489455.1_PSEPS__WP-016489455.1-002356095.1_MULTISPECIES_flagellar_motor_stator_protein_MotA_Pseudomonas:0.01097,WP-003249507.1_PSEPS__WP-003249507.1-002910975.1_MULTISPECIES_flagellar_motor_stator_protein_MotA_Pseudomonas:0.0033)280:0.02171,(WP-038445580.1_PSEPS__WP-038445580.1-000730425.1_flagellar_motor_stator_protein_MotA_Pseudomonas_fluorescens:0.0547,(WP-005620892.1_PSEPS__WP-005620892.1-000444135.1_flagellar_motor_stator_protein_MotA_Pseudomonas_avellanae:0.01446,WP-003342993.1_PSEPS__WP-003342993.1-002905995.1_MULTISPECIES_flagellar_motor_stator_protein_MotA_Pseudomonas:0.00706)282:0.03282)281:0.01738)279:0.07331,WP-003102044.1_PSEAE__WP-003102044.1-001457615.1_MULTISPECIES_flagellar_motor_stator_protein_MotA_Pseudomonas:0.09692)278:0.21545,(WP-011399127.1_HAHCH__WP-011399127.1-000012985.1_flagellar_motor_stator_protein_MotA_Hahella_chejuensis:0.33027,WP-007018360.1_BERMA__WP-007018360.1-000153565.1_flagellar_motor_stator_protein_MotA_Bermanella_marisrubri:0.39156)283:0.03955)277:0.07969,(((WP-008573335.1_XANOR__WP-008573335.1-000482445.1_MULTISPECIES_flagellar_motor_stator_protein_MotA_Xanthomonas:0.00353,WP-003489127.1_XANCI__WP-003489127.1-002018575.1_MULTISPECIES_flagellar_motor_stator_protein_MotA_Xanthomonas:0)286:0.0215,NP-638999.1_XANCA__NP-638999.1-000007145.1_flagellar_motor_protein_MotA_Xanthomonas_campestris_pv_campestris_str_ATCC_:0)285:0.01221,WP-006452580.1_XANAR__WP-006452580.1-001013475.1_MULTISPECIES_flagellar_motor_stator_protein_MotA_Xanthomonas:0.02253)284:0.32015)276:0.07602,((((((((WP-005462768.1_VIBPA__WP-005462768.1-001558495.2_MULTISPECIES_flagellar_motor_stator_protein_MotA_Vibrio:0.0178,WP-005375006.1_VIBAL__WP-005375006.1-000354175.2_MULTISPECIES_flagellar_motor_stator_protein_MotA_Vibrio:0.02933)294:0.10038,WP-006072135.1_VIBME__WP-006072135.1-900088415.1_MULTISPECIES_flagellar_motor_stator_protein_MotA_Vibrio:0.09756)293:0.25924,WP-011136536.1_CHRVI__WP-011136536.1-000007705.1_flagellar_motor_stator_protein_MotA_Chromobacterium_violaceum:0.37432)292:0.01852,SQA43361.1_YERPE__SQA43361.1-900460465.1:0.29629)291:0.12914,WP-020915066.1_SHEPI__WP-020915066.1-000014885.1_flagellar_motor_stator_protein_MotA_Shewanella_piezotolerans:0.36618)290:0.08901,WP-050665449.1_AERSC__WP-050665449.1-000820105.1_flagellar_motor_stator_protein_MotA_Aeromonas_schubertii:0.25501)289:0.08528,WP-038229783.1_VIBME__WP-038229783.1-900088415.1_MULTISPECIES_flagellar_motor_stator_protein_MotA_Vibrio:0.60735)288:0.04131,WP-011216884.1_PHOPR__WP-011216884.1-000196255.1_flagellar_motor_stator_protein_MotA_Photobacterium_profundum:0.46669)287:0.15183)275:0.07669,(((((((WP-005164494.1_YEREN__WP-005164494.1-000755055.1_flagellar_motor_stator_protein_MotA_Yersinia_enterocolitica:0.00372,SQA42450.1_YERPE__SQA42450.1-900460465.1:0.03815)301:0.05145,(WP-000906342.1_ESCCO__WP-000906342.1-000690815.1_MULTISPECIES_flagellar_motor_stator_protein_MotA_Enterobacteriaceae:0.03973,(YP-003611911.1_ENTCL__YP-003611911.1-000025565.1_flagellar_motor_protein_MotA_Enterobacter_cloacae_subsp_cloacae_ATCC_:0.02569,NP-460880.1_SALEN__NP-460880.1-000006945.2_flagellar_motor_stator_protein_MotA_Salmonella_enterica_subsp_enterica_serovar_Typhimurium_str_LT:0.01978)303:0.01247)302:0.09835)300:0.04949,WP-011146119.1_PHOLA__WP-011146119.1-000196155.1_MULTISPECIES_flagellar_motor_stator_protein_MotA_Photorhabdus:0.10725)299:0.0514,(YP-003613745.1_ENTCL__YP-003613745.1-000025565.1_chemotaxis_protein_MotA_Enterobacter_cloacae_subsp_cloacae_ATCC_:0.21922,WP-011069836.1_WIGGL__WP-011069836.1-000008885.1_flagellar_motor_stator_protein_MotA_Wigglesworthia_glossinidia:0.25245)304:0.03643)298:0.06136,(YP-104372.1_BURMA__YP-104372.1-000011705.1_flagellar_motor_protein_MotA_Burkholderia_mallei_ATCC_:0.19682,((WP-011110698.1_NITEU__WP-011110698.1-900167395.1_flagellar_motor_stator_protein_MotA_Nitrosomonas_europaea:0.16402,WP-011135574.1_CHRVI__WP-011135574.1-000007705.1_flagellar_motor_stator_protein_MotA_Chromobacterium_violaceum:0.27123)307:0.04393,PNO95417.1_BORPE__PNO95417.1-001525555.2:0.35375)306:0.0364)305:0.02156)297:0.02821,YP-096327.1_LEGPN__YP-096327.1-000008485.1_flagellar_motor_protein_MotA_Legionella_pneumophila_subsp_pneumophila_str_Philadelphia_:0.42892)296:0.10162,((YP-426929.1_RHORU__YP-426929.1-000013085.1_motA_chemotaxis_motility_protein_A_Rhodospirillum_rubrum_ATCC_:0.39685,((((WP-059186950.1_MESLO__WP-059186950.1-001510895.1_flagellar_motor_stator_protein_MotA_Mesorhizobium_loti:0,WP-059184402.1_MESLO__WP-059184402.1-001510895.1_flagellar_motor_stator_protein_MotA_Mesorhizobium_loti:0.01388)313:0.0315,YP-004141165.1_MESCI__YP-004141165.1-000185905.1_flagellar_motor_protein_MotA_Mesorhizobium_ciceri_biovar_biserrulae_WSM:0.00221)312:0.13162,(WP-011265394.1_BRUME__WP-011265394.1-000007125.1_MULTISPECIES_flagellar_motor_stator_protein_MotA_Brucella:0.2145,(WP-014492652.1_BRAJA__WP-014492652.1-000284375.1_flagellar_motor_stator_protein_MotA_Bradyrhizobium_japonicum:0.03638,NP-773522.1_BRADI__NP-773522.1-000011365.1_flagellar_motor_protein_MotA_Bradyrhizobium_diazoefficiens_USDA_:0.01941)315:0.19296)314:0.05055)311:0.04074,(((WP-035227730.1_AGRSP__WP-035227730.1-900012615.1_MULTISPECIES_flagellar_motor_stator_protein_MotA_Agrobacterium_tumefaciens_complex:0,NP-353587.1_AGRFA__NP-353587.1-000092025.1_flagellar_motor_protein_Agrobacterium_fabrum_str_C:0.01042)318:0.03275,WP-020920386.1_RHIET__WP-020920386.1-000092045.1_MULTISPECIES_flagellar_motor_stator_protein_MotA_Rhizobium:0.14295)317:0.05895,((YP-001325944.1_SINME__YP-001325944.1-000017145.1_flagellar_motor_protein_MotA_Sinorhizobium_medicae_WSM:0.00867,NP-384760.1_SINME__NP-384760.1-000006965.1_flagellar_motor_protein_MotA_Sinorhizobium_meliloti_:0.01217)320:0.01328,YP-002824820.1_SINFR__YP-002824820.1-000018545.1_flagellar_motor_protein_MotA_Sinorhizobium_fredii_NGR:0.00601)319:0.06574)316:0.11034)310:0.41783)309:0.02509,(((YP-354398.1_RHORH__YP-354398.1-000012905.2_flagellar_motor_protein_Rhodobacter_sphaeroides_:0.28749,YP-005795779.1_KETVU__YP-005795779.1-000223375.1_flagellar_motor_protein_MotA_Ketogulonicigenium_vulgare_WSH:0.1278)323:0.08145,(WP-058349914.1_CAUVI__WP-058349914.1-001449105.1_flagellar_motor_stator_protein_MotA_Caulobacter_vibrioides:0.04943,WP-010918636.1_CAUVI__WP-010918636.1-002858865.1_flagellar_motor_stator_protein_MotA_Caulobacter_vibrioides:0.09609)324:0.26675)322:0.1228,WP-009820801.1_SPHSP__WP-009820801.1-000153545.1_flagellar_motor_stator_protein_MotA_Sphingomonas_sp_SKA:0.39014)321:0.1837)308:0.02786)295:0.01932)274:0.04793)265:0.94444)244:0.07757)210:0.09028)206:0.07353)204:0.0519)190:0.02856)180:0.00253,((WP-012913256.1_PIRST__WP-012913256.1-000025185.1_motility_protein_A_Pirellula_staleyi:0.3154,NP-868792.1_RHOBA__NP-868792.1-000196115.1_chemotaxis_pomA_protein_Rhodopirellula_baltica_SH_:0.32438)326:0.23165,(YP-353305.1_RHORH__YP-353305.1-000012905.2_Flagellar_motor_protein_MotA_Rhodobacter_sphaeroides_:0.59553,((((((((((WP-005482965.1_VIBPA__WP-005482965.1-001558495.2_MULTISPECIES_flagellar_motor_protein_PomA_Vibrio:0.01074,WP-005381564.1_VIBAL__WP-005381564.1-000354175.2_MULTISPECIES_chemotaxis_protein_PomA_Vibrio:0.0216)337:0.00994,WP-011078417.1_VIBVU__WP-011078417.1-002224265.1_MULTISPECIES_flagellar_motor_protein_PomA_Vibrio:0.03577)336:0.01265,WP-000362406.1_VIBCH__WP-000362406.1-000621645.1_flagellar_motor_protein_PomA_Vibrio_cholerae:0.06038)335:0.02814,WP-004734406.1_VIBSP__WP-004734406.1-001558015.1_MULTISPECIES_flagellar_motor_protein_PomA_Vibrio:0.06199)334:0.00994,WP-031493735.1_VIBME__WP-031493735.1-900088415.1_MULTISPECIES_flagellar_motor_protein_PomA_Vibrio:0.10816)333:0.02298,YP-204097.1_ALIFI__YP-204097.1-000011805.1_flagellar_motor_protein_PomA_Vibrio_fischeri_ES:0.1325)332:0.03154,WP-011217559.1_PHOPR__WP-011217559.1-000196255.1_flagellar_motor_protein_PomA_Photobacterium_profundum:0.10422)331:0.03241,(WP-020913652.1_SHEPI__WP-020913652.1-000014885.1_MotATolQExbB_proton_channel_Shewanella_piezotolerans:0.09331,(WP-013050405.1_SHEVI__WP-013050405.1-000091325.1_flagellar_motor_protein_PomA_Shewanella_violacea:0.08556,NP-717145.1_SHEON__NP-717145.1-000146165.2_statorforce_generator_of_Na_coupled_flagellar_motor_PomA_Shewanella_oneidensis_MR:0.13175)339:0.00825)338:0.11297)330:0.04878,((YP-857807.1_AERHY__YP-857807.1-000014805.1_chemotaxis_protein_PomA_Aeromonas_hydrophila_subsp_hydrophila_ATCC_:0.02412,WP-043140183.1_AERBE__WP-043140183.1-000819745.1_MULTISPECIES_flagellar_motor_protein_PomA_Aeromonas:0.0337)341:0.07607,WP-050666834.1_AERSC__WP-050666834.1-000820105.1_flagellar_motor_protein_PomA_Aeromonas_schubertii:0.06391)340:0.1845)329:0.06294,(WP-011399572.1_HAHCH__WP-011399572.1-000012985.1_flagellar_motor_protein_PomA_Hahella_chejuensis:0.17378,WP-007018367.1_BERMA__WP-007018367.1-000153565.1_flagellar_motor_protein_PomA_Bermanella_marisrubri:0.21812)342:0.05704)328:0.17545)327:0.0659)325:0.014,((((((WP-038068153.1_THENE__WP-038068153.1-000018945.1_MULTISPECIES_motility_protein_A_Thermotoga:0.051,NP-228484.1_THEMA__NP-228484.1-000008545.1_motility_protein_A_Thermotoga_maritima_MSB:0.01281)348:0.17493,WP-011994683.1_FERNO__WP-011994683.1-000017545.1_motility_protein_A_Fervidobacterium_nodosum:0.33739)347:0.12221,WP-012207966.1_PETMO__WP-012207966.1-000018605.1_motility_protein_A_Petrotoga_mobilis:0.49583)346:0.13621,(YP-003317839.1_THEAC__YP-003317839.1-000024905.1_MotATolQExbB_proton_channel_Thermanaerovibrio_acidaminovorans_DSM_:0.30252,WP-002970641.1_LEPIN__WP-002970641.1-900156205.1_motility_protein_A_Leptospira_interrogans:0.40253)349:0.10003)345:0.01062,((((WP-053530668.1_CLOCL__WP-053530668.1-001276985.1_motility_protein_A_Clostridium_botulinum:0.24519,WP-011099863.1_CLOCL__WP-011099863.1-900167265.1_flagellar_motor_protein_MotP_Clostridium_tetani:0.2342)353:0.11563,WP-003425220.1_CLODI__WP-003425220.1-000438845.1_MULTISPECIES_flagellar_motor_protein_MotP_Clostridiales:0.53712)352:0.1195,NP-212415.1_BORBU__NP-212415.1-000008685.2_motility_protein_A_Borrelia_burgdorferi_B:0.51174)351:0.03808,(WP-010882170.1_TREPA__WP-010882170.1-000604125.1_MULTISPECIES_motility_protein_A_Treponema:0.23411,NP-973364.1_TRETR__NP-973364.1-000008185.1_motility_protein_A_Treponema_denticola_ATCC_:0.1569)354:0.3997)350:0.07111)344:0.01511,WP-011139871.1_WOLSU__WP-011139871.1-000196135.1_motility_protein_A_Wolinella_succinogenes:0.52286)343:0.06409)
