# Supplementary material for: Ancestral reconstruction of the MotA stator subunit reveals that conserved residues far from the pore are required to drive flagellar motility
Source: Microlife. 2023 Apr 3;4:uqad011. doi: 10.1093/femsml/uqad011 (PMC10117855; doi:10.1093/femsml/uqad011)
Supplement: uqad011_Supplemental_Files [file uqad011_supplemental_files.zip › Fig1B_MotA264.fasta]

>Actino_Mycobacteroides_abscessus_subsp._massiliense1
MDKTSIIGIILALIALSVGMVLKGVS--LSAL---ANPAAILIILFGTISAVIIAFPGKEIKKVPALFKVLFKE---NKQLTIAQLIPMFSQWAQIARREGLLALEASIEDV-------------DDA----FLKNGLSMAVD-GQSAEFIRDIMTEEVEAMEDRHQAGAAIFTQAGTYAPTLGVLGAVIGLIAALSNMNNT-E--ALGHAISAAFVATLLGIFTGYVLWHPFANKLKRKSKQEVKLREIMIEGVLSVLEGQAPKVIEQKLLMYLPANERAKVA
>Actino_Acidithrix_ferrooxidans1
MDFATPIGIGVALVAIMVSMIMDGGN--PASL---IAPSSMLLIFGGTIGVTMATVRLKDMSMLIGGIKSAMLA---KAP-VAEESIADLVKYAEVARKEGLLVLESAAKDI-------------EDP----FMKKGLQMVVD-GSDPEVIRMILEGDIDSMKARHKAAGKIFKDMGGYAPTIGILGTVMGLVHVLQNLSNP-S--TLGPAISAAFTATLWGVMTANVIWLPIEGKLHRMGELEVKAKQLTLDGILAIQEGSAPRIVEQQLLTYLAPKDREALE
>Actino_Ferrithrix_thermotolerans1
MDFATPVGIGVALVAILVSMIMDGGN--PAAL---IAPSSMLLVLGGTFGVSLAGYRLKDISMIVGAMKSAILA---KVA-SPDESIKEMVKYAEIARKEGVLALEAATKSI-------------QDP----FLKKGIQLAVD-GVDSERIRELLEGEIDSMKARHKAGAKFFKDMGGFAPTVGILGTIMGLIHVLGNLSSP-N--SLGPAISGAFTATLWGVLTANVFWLPIENKLHRVSDIEVRTRYLIVDGILAIQAGASPRLLEQQLLTYLAPKERAVVE
>Actino_Patulibacter_americanus1
MKAATGIGIVVAVVAILGGAVVEGTS--LGTL---MNIPAIMIVCGGTAGVTLAAVGMDTFKNMPKLILRAANT---ASP-DLASQATQLVGFAEKARKDGLLSLEGDVSQI-------------DDA----YMRRGMQLVVD-GTEAAAVRDVMEGEIDAMAARHAQGTGAFEKAGGYAPTIGILGAVFGLMHALGYLDQP-E--KLGPAIAGAFVATLLGVGVANVVMLPVGNRLSALSLEEQGLREMTMEGILAIQAGENPRTVSERLQTFVSPAKRAGLA
>Actino_Patulibacter_minatonensis1
MKAASGIGIGVAILAILGGAMIEGTQ--LGIL---MNIPALSIVFGGTAGVTLAAVGMETFLKMPKLLIRATSS---AGP-DLAGRAQELVGFAEQARRDGLLSLESSVGGV-------------EDP----YCRRGLQLVVD-GTEAGAVRDVMEGEIDAMAARHAVGSGAFEKAGGFAPTIGILGAVLGLMHALGYLDQP-A--KLGPAIAGAFVATLLGVGVANIVMLPIGNRLQSLSLEEQGLREMTMEGVLAIQAGENPRIVSERLQTFVPPSQRGALA
>Actino_Solirubrobacter_pauli1
MKVSSLIGLAIGIAGLYLGATLEGSN--PMAV---LNLPAMLIVLGGTLGATVMGTSFDSVKNIPMQYKRIFMS---EAP-DLNAKVAELVGYAEAARRDGLLALDEVANTI-------------EDP----YTKKGLQLVVD-GTDPDLVADILESENSAMQKRHAAATQPFEKAGGYAPTMGIIGTVFGLIHVLGNLDQP-E--TLGPMIAAAFIATLIGVASANVIFLPAGARLKQLSQEELHARAMIVEGILSIQAGDNPRVVQEKLLTFVPPKQRPAD-
>Actino_Solirubrobacter_soli1
MKASSAIGLVVAIVGLYLGATMEGSN--PMAI---LSPSAMSIVLGGTLGAVIIGTSFATITNIPKMYMKAFNP---PQH-DLNAKVAELVGYAEAARRDGLLALDEVTSSI-------------EDP----YTRKGLQLVVD-GTDPDLVADILESENEAMRKRHGAGVQPFDKAGGYAPTMGIIGTVFGLIHVLGNLDKP-E--TLGPSISAAFVATLIGVASANVIYLPIGARLKQLSQEELHARALIVEGILAIQAGDNPRVVQEKLITFVPPALRVDPE
>Actino_Thermoleophilum_album1
MKATTAIGIALACGLIAIGARMEGTQ--LAAL---INIPATLFVFGGTFGAVMAGTSFERVKAIPRLYQIAIKG---EEP-DPMARIDLMTRLAETARREGLLALEAELDQV-------------DDR----FTRKGIQMVVD-GTDPDVMRDVLEIEIEALEQRHADARRVFEKAAGFAPTMGILGTVLGLVNVLQNLDDP-G--SLGPAISSAFIATLFGVGSANVVFFPVANRLKELTEAEVRLRTMTLDAVLAVLEGENPRVLREKLLSFVPPAGRAPAE
>Actino_Conexibacter_woesei1
MKASTAIGLVGGLLAILLTGMLEGTS--PATF---INIPAIIIVLVGTFMATMASVGIDQMKRIPTLYKITFSP---QEQ-DLRARVDLLVGIAEQARREGLLALDAQLGDI-------------DDE----FTRKGLQLVVD-GTDPDLVREILEAEIDGMVARHAIGANTFEKAGGYAPTLGILGAVMGLISVLGNLSDP-D--SLGPAISVAFIATLYGVGGANIVFLPICSRLKALSEEEVELRTLTLDGILAVQAGDNPRVVADKLSSYVPPSERATAD
>Aquificae_Thermocrinis_ruber1
MDILTIVGIVGGLIALLIGAVLKGAS--ILFL---IQPAAFVIVVPTTLFASLITVPLSKFSLIIQGLKMAFSG---GGN-ELLETKNQLVELANLVRKEGVLALETKAEEI-------------RDP----FLKRAIDLMVL-GVEEHVLVESLEAEIAKKEEDFEIAVEYWKNSAESAPTFGLVGAVFGLMKALKSLDNA-Q--ELAHGISAAFVATVYGITFSYLIFGPIAKKIKIKSKEEIARMYMIVDACRMMVRGENPRLIEERLNSFV-----EVK-
>Aquificae_Aquificaceae_bacterium1
MDILTVVGIVGGLVALLIGAILKGAS--ILFL---IQPAAFVIVVPTTLFASLVVMPLSKFSLIIEGLKMAFKG---GGN-EMLEVKNQLVELANLVRKEGMLALETKAEEI-------------EDP----FLRRAIDLMVL-GVDENVLVESLEAEIAKKEEDFEIAVEYWKNSAESAPTFGLVGAVFGLMKALKSLDNA-Q--ELAHGISSAFVATVYGITFSYLIFGPMAKKIKIKSKEEILRMYMILDACRMMVRGENPRLIEERLSSYI-----EVKG
>Aquificae_Azovibrio_restrictus1
MDKISLVGLFIGIGAILGGQVLEGGH--VASL---VQPTALMIVLGGTLGAVMLQSPFSVFKRGLRMVAWVFMP---PVI-EHKRLIDQVSQWSHLSRREGLLSLENFTNQL-------------KDP----FAKKGLQLLVD-GADPERLREVMEVELNTYEEEMRQGAKIWESAGGYSPTIGILGAVMGLIHVMENLSDP-S--KLGAGIAVAFVATIYGVGLANLVFLPVANKLKAYIGRQMVAKEMLLDGLLGIAVGDNPRIIESRLQGYITPPARAGRR
>Aquificae_Pelobacter_propionicus1
MDLATIIGLVMGFGAVFGGAVLEGLH--LSAL---IQPTAALIVLGGTFGATFVCFPLSAIIKAFKDVKIAFLP---ANV-DHESVVKDIINYATKARRNGLISLEQEAQTA-------------KDP----FVKKGISLVVD-GIDPQKLRETLEADITAFEDHSKHSVEFYEAAGGFSPTIGIIGAVLGLIHVMSNLSDT-S--KLGAGIAVAFVATIYGLMVANIICLPIGTKLKIRMKEEVLRRVMILEGLIAIQNGENPHFIEQKLKAFA-----GGEH
>Epsilon_Campylobacter_avium1
MDLTTILGMIFATTSISVGDILEGGN--PLHV---IHLSSVLIVIPTAMCCAITSVHKKSLKNAFKELKIAFTG---AKV-NLGERIAQIVDFSIVARRDGLLALESRTNEI-------------DND----FLRSALMMLVD-GKSFDEIRETMEIQTEELEEHYKEAGEYWILAGETCPTMGLVGAVMCLMLALQKLDNP-Q--EMAMGISGAFTATVTGIFASYALFTPWGRKMIANGKDYVKEQIVIAEGIKGIAEGANPRDLEAKLFNYLSHDDARISQ
>Epsilon_Campylobacter_peloridis1
MDLSTILGMVLAVVSISTGDILEGGN--PLHV---LHLASFIIVVPTAAFCAMTSTHKKIVKGAYKELKVVFKG---SGV-NLSQRIAELVEYSTIARRDGLLALESKTNEI-------------DNE----FLKEAMMMMVD-GKSVEEIKENMEIQVEEMEEYYKECAEYWIRFGETCPTMGLVGAVFGLILALKLLDDP-Q--AMAAGISGAFTATVTGIFGAYALFGPWGNKMKANSHDLIKERMVIMQAIVSIAEGANPRDLEAKLFNYLSHDEPRISQ
>Epsilon_Campylobacter_coli1
MDLSTILGMVLAVTSISVGDILEGGN--PLHV---IHLSSFLIVMPTAAFCAMTSTHKKIVKAAYKELKIVFKG---SGV-NLPERIAQLIEFAIIARRDGLLALESRTNEI-------------ENE----FLRNAMMMLVD-GKSFEEIHESMEIQTEQLEEHYKECAEYWIIFGETCPTMGLVGAVFGLILALKLLDNP-Q--AMAAGISGAFTATVTGIFGAYALFAPWGRKMKANGMDLVKEQIVITEAIKGIAEGANPRDLEAKLFNFLSHGDPRISQ
>Epsilon_Campylobacter_jejuni2
MDLSTILGMVLAVTSISVGDILEGGN--PLHV---IHLSSFLIVMPTAAFCAMTATHKKIVKAAYKELKIVFKG---SGV-DLPQRIAELVDFATVARRDGLLALESRTNEI-------------ENE----FLKNALMMLVD-GKSFEEIHESMEIQTEQLEEHYKECAEYWIVFGETCPTMGLVGAVFGLILALKLLDNP-Q--AMAAGISGAFTATVTGIFGAYALFAPWGKKLKANGMDLVKEQIVITEGIKGIAEGANPRDLEAKLFNFLSHDDPKISQ
>Epsilon_Sulfuricurvum_kujiense1
MDLTVVLGILGAIASISIGDLMEGGN--PVHV---VHITSLIIIMPTTLLAAMVSTDAEHVKGAYKAVPIIFKK---SQV-DLHARIKQIIELSTMARRDGLLSLEAKVAQL-------------DSE----FLKQGLSMAVD-GNEVDTIVETMELVIEETEHYYHGCAHYWIIAGETSPVLGLVGAVLGLILALQKLDNP-A--EMAAGIAGAFTATVTGIFSAYVLFGPMGNKLAKKAHHIVKEQKLMLEGIIGIVHGDNPRTLEAKLLNFLSPAEEKHSQ
>Epsilon_Sulfurospirillum_cavolei1
MDLTVILGMLLAVTSISVGDLLEGGN--PVHV---LHFTSFLIVVPTAMASAMTGTTQENVKAAFKEFKLVFKK---SPI-DLHARIKQIVDFAIIARRDGILALESHANQM-------------EDE----FFKKGLSMAVD-GTEAHEIEETLEIMIEQTEEYYHGAAHYWLLAGETCPVMGLVGAVLGLILALQKLDNP-A--EMAAGIAGAFTATVTGIAGAYMFLGPWGNKLKGKSHDFIKEKHVILAGILGISHGDNPRTLEMKLLNYLSPLEEKKSQ
>Epsilon_Sulfurospirillum_deleyianum1
MDLTVILGMVISIASIAIGDIMEGGN--PLHV---LHITSFIIVVPTAMASAMTGTHPEYVRAAFKEIKLVFKK---SPV-DLHARIKQIIDLAVIARRDGILALETHANAM-------------DDE----FFKKGLSMAVD-GTEAHEIEETLEIMLEETEEYYHGAAHYWLLAGESCPVIGLIGAVLGLILALQKLDNP-A--EMAAGIAGAFTATVTGIAGAYIFMGPWGNKLKAKSHDFIKEKKVILAGILGISHGDNPRMLETKLLNYLSPMEEKKSQ
>Epsilon_Sulfurospirillum_arsenophilum1
MDLTVILGMVISITAIAVGDIMEGGN--PIHV---LHITSFIIVVPTAMASAMTGTAPEYVRAAFKEFKIVFKK---SPV-NLHERIKQIIDFAIIARRDGILALESHANLM-------------EDE----FFKKGLSMAVD-GVEAHEIEETLEVLIEETAEYYHGAAHYWLLAGESCPVIGLIGAVLGLILALQKLDNP-A--EMAAGIAGAFTATVTGIAGAYIFMGPWGNKLKAKSHDFIKEKHVILAGILGISHGDNPRTLEMKLLNYLSPLEEKKSQ
>Spiroch_Treponema_putidum1
MDIASFIGIFGGIAVVAFGAILGG-S--AGGL---IHPASMLITIGGSYMCLFLTYPLSYTIGIFKVVARVFKV---TDY-GEKALVQRFVALSEKSRRAGLLALEEEIEDF-------------EDP----FMRSGLRNVVD-GIDGEAIRSLMENELNQMEERHNTWISLVNAWATLAPGFGMLGTVIGLIGMLLNLDDK-S--ALGPNMATALVTTFYGSLMQNWLLVPIATKLMYQNNMEVKSKEMIIEGVLGIQAGDNPRILAQRLITYLTPSDRKAIE
>Spiroch_Borreliella_garinii1
MNLASIIGWGVGFGAILISMAFTPTG--LSVF---WDLSSVFITIVGSFSALMASSEVIAVKKIPTYLGFFFRR---NSY-AKVSIIKILVELSEKARKEGLLSLDDELEQI-------------NDP----FFKSGMRLVVD-GADPEVIRTMLYLELDQMQERHRVGSELFKTWAKLAPAFGMIGTLIGLVALLGNLEDK-S--ALGSSMAVALITTLYGTIMANLMFTPVQLKLEKIDSEEAAVKTMIIEGVLSIQSGDNPRILEQKLMTFLTPKDRSHLG
>Spiroch_Borrelia_miyamotoi1
MNLASIIGWGVGFGAILISMAFTPTG--LGVF---WDLSSVFITVVGSFSALLASSEIPTVKRIPTYLGFFFKK---SSF-DKVPIIKTLVELSEKARKEGLLSLDDELDQI-------------GDP----FFKSGMRLVVD-GADPEIIRTMLYLELDQMQERHKIGSNLFGTWAKLAPAFGMTGTLIGLVALLGNLEDR-S--ALGSSMAVALITTLYGTIMANLMFYPIQIKLESIDLEEASVRTMIVEGILSIQAGDNPRILEQKLVTFLTSKDRGHLG
>Spiroch_Brevinema_andersonii1
MERGSIIGLVVCAILMFGGMFLSAGT--LAPY---WDLNSILITVGGSAGATILANPWERTKKIGKLFSIAMKQ---PNT-ELAPLIDTLLTFGEKARKEGVLSLEDDVAEI-------------PDP----FLQKAIRLVVD-GTDPEVVKRIMYNELDKLDARHQAYAQIFADWGAYGPAFGMIGTLVGLIALLGNLADT-S--ALGKGMAVALITTLYGSILANWICIPIAAKLNNFNAEEVMMKEIILEGVLSIQAGDNPAILRERLNSFLSASDRRAES
>Spiroch_Spirochaeta_lutea1
MDLGTVVGMIVGFGMVVFGIFTGGVG--IGYY---IDPGSVLIVVGGSIGSMLISAPLSRTLGLGRYFGILLNT---PNY-QEAKVINDLVAFAERARREGLLALEDNLEEV-------------EDE----FMRKGIQLVVD-GTDPEIIKNILYTELNQIDERHQDGIEYFGNWGSLAPAFGMIGTLIGLIAMLANLEDQ-A--GIAQGMATALITTLYGSMMANIFLLPFRNKLTDRNKYEMRQKEIVIEGILSIQSGDNPRILLEKLLSFLPPGEREPIK
>Spiroch_Leptonema_illini1
MDIATILGFLLGVGLVIFGSLVAGLS--AGDL---IDIPSVLITFGGGLSATVMGNPLYLLTTIPKYARFAIFE---KKA-NIAQMITRLVNYSERARREGLLSLEDDLANV-------------DEP----FLKKGLQLVVD-GTDPELVRNILETDMSNIHARHEANAKFFGLMGVYLPAFGMLGTLIGLIQMLKNLGDT-S--AIGAGMAAALITTLYGSFGSNLIAMPIKDKLLRRDQDEMLEKAVMIEGILSIQSGDNPRIVKDKLASFLPPSDRAALD
>Spiroch_Leptospira_perolatii1
MDIASLIGLGTGFFLVAFGMVVAGLN--PIDI---IDIPSVLITFGGATASTITAMPWESTLAIGKVTRKAFQV---EKN-DLVELIKTLVSFSEKARREGLLALEDDVNEL-------------PDE----FLRKGITLVVD-GTDPELVRNIMETEMGNIAQRHAQGKAWWENWGSLAPAFGMIGTLIGLVQMLKNLGDP-T--AIGTGMAAALITTLYGSLGANIVAIPFMKKLMRRSEDELLVKQIMIEGTLSIQSGDNPRIVKDKLASFLPPSERGVLK
>Spiroch_Leptospira_sarikeiensis1
MDIATIIGFGSAVALFGFGVLSAGLN--PLDI---VDIPSILITFGGATACTVMAVPWQNTLDLGKVTRKAFRE---EKS-DLIGLIKTLVSFSEKARREGLLALEDDVNEL-------------PEE----FLRKGITLVVD-GTDPELVRNIMETEMSNISSRHNAGKAWWENWGSLAPAFGMIGTLIGLVQMLKNLGDA-S--AIGTGMAAALITTLYGSMGANMVAIPIMKKLMRKSEDELLVRQIMIEGTLSIQSGDNPRIVKDKLASYLPPGERDVLK
>Epsilon_Arcobacter_butzleri1
MDLSVLIGMIGAVASISIGDLMEGGN--PLHV---LHFSSFLIVIPTAMLSAVTATESHAISAAFKEFKMIFKKLPIN----FEARIDELVEYAITVKKQGVLALEKDVQNI-------------NHE----FLKEALSMVID-GSKEEQIEESLEPVIEETEHYYHSASHYWLLAGETCPTMGLVGAVLGLILALQKLDNP-A--EMAAGIAGAFTATVTGIAGSYMFLGPWGLKMKSKGHVIVKEQQLILAAAKGMARGDAPGELKLKLTKMVTAMPLKV--
>Epsilon_Arcobacter_cibarius1
MDLSVILGMLGAIASISIGDVMEGGN--PLHV---LHLSSFLIVIPTAMLSAVTATESHLVKAAFKEFKLVFKKLPIN----FETRIDELIEYAIVVKKQGVLALEKDIQNI-------------DHE----FLKEALSMVVD-GSKEEQIEENLEPIIEETEHYYHGASHYWLLAGETCPTMGLVGAVLGLILALQKLDDP-P--AMAAGIAGAFTATVTGIAGSYMFLGPWGLKLKAKGHIIIKEQQLIMAACKGMARGDAPGELKLKLTKMVTAMPLKV--
>Epsilon_Helicobacter_suis1
MDLSSLLGVILALTAISVGDLLEGGN--PIHV---VHLSSIIIIVPTTLCAAMVSTHARYVKAAFKEIKIVFLNPKVD----LQETIRNIVEFSTMARKDGVLSLESKVSQI-------------EDD----FTRNGFSMIVD-GKDIKSVQESLDVAIEELEEYYHGAAHYWITAGESAPTFGLVGAVLGLMLALQKLDNP-Q--AMALGIAGAFTATVTGITCAYALFGPFGNKLKSKAKDILKEKVVILEGIVGIANGDNPRDLEMKLLNYIAPGEPKKSQ
>Epsilon_Campylobacter_lari1
MDLSTILGMVLAVVSISVGDILEGGN--PLHV---LHLASFIIVVPTAAFCAMTSTHKKIVKGAYKELKVVFKGSGVN----LSQRIAELVEYSVIARRDGLLALESKTNEI-------------DNE----FLKEAMMMMVD-GKSVEEIKESMEIQVEEMEEYYKECAEYWIRFGETCPTMGLVGAVFGLILALKLLDDP-Q--AMAAGISGAFTATVTGIFGAYALFGPWGNKMKANSHDLIKERIVISHAIVSIAEGANPRDLEAKLFNYLSHDEPRISQ
>Bacillus_subtilis_/_motP
FDYLTPVGFVLGTIIIVIGIISGSGVSGFRSF---LDLTSFFIVTGGLCAAVFISFPPRELKKAPSVLKQAFIR---QED-NVKDLVKTFVSLSDHARKHGLLSLDDQAREI-------------KDP----FLKKGLLLAID-GWDEETIRLVMDSEIAAMEERHRKGRRVFEKAGEFAPAWGMIGTLVGLVLMLKNLNDP-H--MLGPNMAIALLTTLYGSLLANMVFNPIAAKLEEKTESEIFIKQVMVEGIIGVQSGKNPRNLESQLVVFSSREEWQKQP
>Bacillus_licheniformis_/_motP
FDYLTPVGFVLGTIIIVIGIISGSGVSGFRSF---LDLTSFFIVTGGLCAAVFISFPPRELKKAPAVLKQAFIR---QED-NVKELVKTFVSLSDHARKHGLLSLDDQAREI-------------KDP----FLKKGLLLAVD-GWDEETIRLVMDSEIAAMEERHRKGRRVFEKAGEFAPAWGMIGTLVGLVLMLKNLNDP-H--MLGPNMAVALLTTLYGSLLANMVFNPIAAKLEEKTESEIFIKQVMVEGIIGIQSGKNPRNLESQLVVFSSREEWRKQP
>Bacillus_halodurans_/_motP
FDILTPVGLFLGITVLLLAVFSNSGPSGIVFF---IQISSVLIVIGGIVSALVITFSFTELKQVPRVLMEAFRT---QDH-DLGKLVQTFVNLSGKARREGLLALEAGLEEV-------------EDP----FIRKGILLAVD-GIEPDVIKDIMMAEVTAMEERHTKSRALIDKAAEYAPAWGMIGTLIGLVLMLQNLNDP-S--TLGPNMAVALLTTLYGTVLANLVFLPMSTKLMNKTDSEVFVKQIIIEGVIGVQSGQNPKILEEKLSAFITKKDKEADE
>Bacillus_megaterium_/_motP
FDILTPIGILIGISMVAFGVISSGGMTGFLIF---IDIPSVLIVLGGVIGALCVSFPMKQLRNMWRVGLQAFNS---KEE-NIEELVDTFVRLSEKARREGLLSLESELEEI-------------DNL----FIRKGMLLAID-GIEPEIIQDLLQAEIVGIEERHAKGRSMFEKAGDYAPAWGMIGTLIGLVLMLKSLNTP-A--SLGPNMAIALLTTLYGSLLSNLLFQPIASKLAVKTEQELFVKEVIIEGVIGLQSGQNPRLLQEKLKAFTPADNRDKQH
>Vibrio_alginolyticus_/_pomA
MDLATLLGLIGGFAFVIMAMVLGGSI---GMF---VDVTSILIVVGGSIFVVLMKFTMGQFFGATKIAGKAFMF---KAD-EPEDLIAKIVEMADAARKGGFLALEE--MEI-------------NNT----FMQKGIDLLVD-GHDADVVRAALKKDIALTDERHTQGTGVFRAFGDVAPAMGMIGTLVGLVAMLSNMDDP-K--AIGPAMAVALLTTLYGAILSNMVFFPIADKLSLRRDQETLNRRLIMDGVLAIQDGQNPRVIDSYLKNYLNEGKRALEI
>Vibrio_parahaemolyticus_/_motA
MDLATLIGLIGGFAFVIMAMVLGGSI---GMF---VDVTSILIVVGGSAFVVLMKFTLGQFFGAAKIAGKAFMF---KAD-EPEDLIAKIVEMADAARKGGFLALEE--MEI-------------NNS----FMQKGIDLLVD-GHDADVVRAALQKDIALTDERHTQGTGVFRAFGDVAPAMGMIGTLVGLVAMLSNMDDP-K--AIGPAMAVALLTTLYGAVLSNMLFFPIADKLSLRRDQETLNRRLIMDGVLAIQDGQNPRVIDSYLKNYLNEGKRALEI
>Vibrio_splendidus_/_pomA
MDLATLIGLIGGFAFVIMAMILGGSL---GMF---YDTTSILIVVGGSTFVVLMKFTMGQFFGATKIAGKAFMF---KAD-EPEDLIAKVVEMADAARKGGFLALEE--MEI-------------SNS----FMQKGIDLLVD-GHDGDVVRAALQKDIALTTERHEQGAKVFSAFGDVAPAMGMIGTLVGLVAMLSNMDDP-K--AIGPAMAVALLTTLYGAILSNMVFFPIADKLALRRDQETLNRRLVMDGVLAIQDGQNPRVIDGYLKSYLNEGKRTIDG
>Aliivibrio_fischeri_/_pomA
MDLATLIGLVGSFAFIIMAMVLAGGL---AIF---MDTTSVLIVVGGSIFVVLMKFTVGQFFGAGKIAGKAFIF---KTD-EPVDLIVTIVEMADAARKGGFLALEE--KEI-------------SNS----FMQKGIDLLVD-GHDAEVVKATLQKDIALTNERHERGVGVFTAFGDVAPAMGMIGTLVGLVGMLSNMDDP-K--SIGPAMAVALLTTLYGSVISNMIAFPIAHKLELRKEQEKLNRRLILDGILAIQDGQNPRVIDSYLRNYLNEKKRVVDT
>Aquifex_aeolicus_/_motA
MDVGTIIGIIAAFLLILISILIGGSI---TAF---INVPSIFIVVGGGMAAAMGAFPLKDFIRGVLAIKKAFLW---KPP-DLNDVIETIGEIASKVRKEGILALEGD-IEL-------------KDP----LLGDMIRMLVD-GIDINDIKATAEMALAQLDEKMSTEVAVWEKLADLFPAFGMIGTLIGLIQMLRNLNDP-S--ALGPGMAVALITTLYGAILANAFAIPVANKLKKAKDMEVLVKTIYIEAIEKIQKGENPNVVKQEAAIMLGVELPEEV-
>Bacillus_subtilis_subsp._natto__/_motP
FDYLTPVGFVLGTIIIVIGIISGSGVSGFRSF---LDLTSFFIVTGGLCAAVFISFPPSELKKAPSVLKQAFIR---QED-NVKDLVKTFVSLSDHARKHGLLSLDDQAREI-------------KDP----FLKKGLLLAID-GWDEETIRLVMDSEIAAMEERHRKGRRVFEKAGEFAPAWGMIGTLVGLVLMLKNLNDP-H--MLGPNMAIALLTTLYGSLLANMVFNPIAAKLEEKTESEIFIKQVMVEGIIGVQSGKNPRNLESQLVVFSSREEWQKQP
>Desulfovibrio_vulgaris_/_pomA
MDIATLIGIVGGFALIIIAILLGGSL---MPF---VDIPSVVIVIGGTITAILVMFPLEVVLGSMGIAMRTFKF---NKE-NPVQTVEDICKLADTARRESLVALEK--VPL-------------QDE----FLKKGIRMVAD-GSSQDQVTALLDAEINFMKQRHRRGQAVFKGLGSAAPAFGMIGTLVGLVNMLQNLSDP-A--SIGPAMAVALLTTFYGAVLSNLMFLPMAKKLEERSFDEQFMMQLKMEGVLSILNGEHPQLVKEKLMAFLPPNLRPKE-
>Shewanella_oneidensis__/_pomA
MDLATIIGLVGSFGFIIWSMVISGGV---MMF---YDLASVVIVFGGSFFVVMMKFNLKQFLGAVKIAAKAFIF---KID-RPEDLIEQSVTMADAARKGGFLALEE--AQI-------------SNS----FMQKAVDMLVD-GHDGEVVRAALEKDITLTEDRHRIGIAIFRAFADVGPAMGMIGTLVGLVAMLANMSDP-K--SIGPSMAVALLTTLYGAVLANMVCIPIADKLSLRMGEEMLNRNLIMDAVLAIQDGQNPRVIEGFLKNYLAEKQRKIDT
>Alpha_Sphingomonas_sp._A11_1
--MQQIIGIAVVLATVFGGFLLSGGA--MHVI---WQPVELLIIGGAGLGAVVLGNPRHVLAEMWLQLKHIVVVRRHGQE-FQRQLLLVMYELLQTA-AGGLKALDAHVEEPHESPLFRNYPLILAEPKLLNFIVDNFRLMAMGKINAHELEGVLDQELETIHVELEQPSKSLHKIAEAMPGFGILAAVLGIVMAMNTVGEGANSAEIAERVAAAMVGTFIGIFFCYGLLDPISNMMKQVVKQELSALECVKVVLVTHVAGKPPLLAIDAGRRLVQLNIKPSFA
>Alpha_Methylobacterium_gnaphalii1
--MRLIVGTLIVFGCVFGSYAQMGGH--LEVL---WQPYEFVIILGSAIGAFVIGNIGPVLKAVPSMLGTLVKGPKYNQQ-SYVELLGMQYSLFKLVKQKGIMALDPHIENPSESTLFNAFPTFAANHHAVEFVCDYMRMVTLGANNVYEIEALMDEELETHHQERERVVSALQSLADGTPALGIVAAVLGVIKTMGAIKEPPEV--LGHLIGGALVGTFFGVFVAYGFFGPMAHSLKSLFEAESKYYISLKAGLLAHIGGQPPVMAVEFARKTLMSEVRPTFT
>Alpha_Rhizobiales_bacterium1
--MRLIVGAIIVFVCVFGSYAAMGGH--LEVL---WQPFEFVIILGAAIGAFIIGNPGPVLKAVPSMLGTIVKGSKYKQE-CYVELLGMQYSLYKLVKQKGMLAVEQHIENPSESTLFNAFPTFAANHHAVEFVCDYMRMLTLGANNVHEIDALMDEELETHHQEQERIVSAMQSIADGTPALGIVAAVLGVIKTMGAIKEPPEV--LGHLIGGALVGTFFGVFVAYGFFAPMAASLKSTFDAEAKYFLSLKAGLLAHISGQPPVMAVEFARKALMSDVRPTFA
>Epsilon_Campylobacter_jejuni1
--MLVIIGYIVVMGSVFGGFMLVGGE--LGAL---YQPAELLIIGGAGIGAFFVGNNGKAIKSTMRALPQLFRASKYNKA-LYMDLMALLYRLLAKSRQQGMLSLENDIDNPAESDIFANYPRILADKHLVEYLTDYLRLMVSGNMNAFEIEALMDEEIETYEHESEVPANSLALVGDSLPAFGIVAAVMGIVHTLAAADRPAA--ELGALIAHAMVGTFLGILLAYGFISPLASLLRQKSAENAKMMQCIKVTLLSSINGYAPQELEEHVRQVKSPGQKQTEE
>Alpha_Skermanella_pratensis1
--MLFIIGSITVLACVLGGYAAMGGH--LAVL---WQPFEVVIIVGAAIGAFIISNPKTVLGRCGKAMGTLLKGSRYTKE-SYLELLSLQYQVFKIAKTRGLLALEQHIEKPEESSLFQQFPKFHGDHHAVVFLCDYLRLMSLGSDNPHELENLMDEELETHHQEHAQISGAIQTMADGMPALGIVAAVLGVIKTMGSITEPPEV--LGKLIGGALVGTFLGVWISYGFLAPIASSLKAVYEAEAKYFQCMKAGLLAHLHGYAPAVSVEYARKVLLSDVRPTFY
>Alpha_Zavarzinia_compransoris1
--MLLLIGVAVVFGCVISGYVLAGGH--IEVL---WQPLEFLIIFGAAIGAYIIANPPSVLKKSGAALGAAFKGPRYKKA-AYLELLTLLYSTFKLARSKGMLALEQHVENPHDSTLFQQFPIFYKDHHAQVFLCDYLRLMTLGTENAFEMESLIDLELDTHAAEEHEVAHAIQNMADGMPALGIVAAVLGIIHTMGSITEPPEV--LGHLIGAALVGTFMGVWMSYGFIAPIANSVRATHEAEMRYLHCIKAGLLAHLQGYPPAVAVEFARKALQTHVRPTFY
>tr|W8T6V3|W8T6V3_ECOLX_Chemotaxis_protein_LafT_OS=Escherichia_coli_OX=562_GN=lafT_PE=4_SV=1
--MQKILGLLVVLGCVFGGYFEAGGQ--LVAI---WQPAEMIIILGAGFGAMIIGNPKHVLKEIAHQIKGISKKQL-GPE-FQRQLLMCLYELLEMVQNGGLRMLDQHIEQPEESTIFQKYPLVLTQKRLVTFIADNFRLMAMGKIDAHELEGILDQELDTAEESLLTPSRSLQRTAEAMPGFGICAAVLGIIITMQSIDG--SIALIGLKVAAALVGTFLGVFICYCLMDPLANAMEQQARAEHSLLECVRTVLVAQAGGKPTLLAVDAGRKLLHLASKPTFA
>Gamma_Halomonas_axialensis1
MNPSTLIGIFASMLLLVSVLFFTAES--PESF---INLPGLAIVVTGTLAATFISYPLKEVLRVVRLVGLVFRR---ENT-YVRDDINELVSMSRLWFKGDVRAVEKELEHT-------------RNP----FLRTGIQLVIA-NTKEDEIFDMLRWRIARLKAREHAEAQIFRTMATYAPAFGMIGTLVGLVNMLEVMDAG-DLEVIGPRMAVALLTTFYGILLANLVFKPIAVKLERRTEERLITMNMVLEGISLITKRRLPSFIEETLNSFVANYHDEIRD
>Gamma_Halomonas_stevensii1
MNPSTLIGIFASMLLLVSVLFFTAES--PESF---INLPGLAIVITGTLAATFISYPLKEVLRVVRLVGLVFRR---ENT-YVRDDISELVAMSRLWFKGDVRAVERELEHT-------------RNP----FLRTGIQLVIA-NTKEDEIFDMLRWRIARLKAREHAEAQIFRTMATYAPAFGMIGTLVGLVNMLEVMDAG-DLQVIGPRMAVALLTTFYGILLANLVFKPIAVKLERRTEERLITMNMVLEGISLITKRRLPSFIEETLNSFVANYNDEIRD
>Gamma_Marinobacter_halophilus1
MNPSTLIGMVAGLALLASVLLWSAQD--PMLF---LNAPGLAIVIGGTLAATFISFPLKEVLRVFKLLGTVVRN---EKL-YTQQDIDELVRISRLWIDGKLPAVERELEHV-------------RNP----FLRSGVQLVIE-LNPEEDIMDFLEWRVARLRAREHAEAQLFRVMASFAPAFGMIGTLVGLINMMFLLGDG-DMTVIGQQLSIALMTTFYGILLANLIFKPVAVKLERRTEQRIILMRMVMQGISMMCKKRSPSMMRETLKSFVASYEDELRD
>Gamma_Alkalilimnicola_ehrlichii1
MNPSTTIGMLGGLGMLVTVLFFAAEE--PAAF---INLPGLAIVLGGTFAATFLSYPLKEVLRVFGLFGIVLRN---ERL-YTRDDMEELIQISRLWLRGDIRAVEAALDKV-------------SNP----FLRTGVQLLID-LTPEEDILDLLQWRISRLRARERAEAQLFRVMASFAPAFGMIGTLVGLINMMFILDQG-DIALIGQHMAVALLTTFYGILLANMVFKPIAVKLERRTEQRVVLMNMVLQGISMMCQKRNPTLMRETLNSFMAHYKDEIRD
>Gamma_Pseudomonas_stutzeri1
MNPSTLIGIIASIGLLTVVMLFAAED--PSLF---IDLPSLGIVLVGTLAATFISYPLREVMRVFGLIWTVLRN---ERL-YTRQDLEELVQISRLWISGDLQAVERAVEKV-------------SNP----FLRTGVQLVID-NTPEEDILDLLQWRIARLRARENAEAQLFRAMASYAPAFGMIGTLVGLINLMFMLGSG-DMELIGRSLAVALMTTFYGVLLANLILKPVAVKLERRTEQRVALMNLVMQGISMMCNRRSPAYMRETLKSFIAHHDDEIRD
>Gamma_Pseudomonas_viridiflava1
MNPSTLIGMLASLLLLVVLLVFSAQQ--PGLF---IDLPALGIVVVGTFAATFISYPLREVLRIFSLIKTVVRH---ERE-YTQEDIDELVSLSRLWLDGDLRAVEDVLDRV-------------KNP----FLRSGVQLVID-KTPLDDILDLLQWRIARLRAKEHAEAQLFRVMASYAPAFGMLGTLVGLVNLMFVLGDG-DMVTIGRQMAVGLMTTLYGVLLANLLCKPVAVKLERRTEQRVVVMNMVLQGVAMMANKRSPGLMRETLKSFVAYYQNDLRD
>Gamma_Pseudomonas_oryzae1
MNPSTLIGILSSVALLAVVLMFSAED--PALF---LDLPSLGIVLVGTMAATFISYPLGEVLRVFGLFATVMRN---EKL-YTRDDMEELVNISRLWMSGNLRQIEEALQHV-------------RNP----FLRTGVQLVVD-NTPEEDIIELLQWRISRLRAREHAEAQLFRVMASFAPAFGMVGTLVGLVNLMFLLGDG-DMTAIGRQMAIALITTFYGVLLANLVFKPVAVKLERRTEQRVVVMNMVVQGISMMCNKRSPGLMRETLKSFMAQYQDEIND
>Gamma_Azotobacter_chroococcum1
MNPSTFIGMLASIVLLAVILVFSAED--PALF---IDLPSLGIVLVGTLAATFISYPLGEVLRVFSLIGTVMRN---ERL-YTEDDIEELVKISRLWMGGDLRAVEKELGQV-------------SNP----FLRTGVQLVID-MTPEEDILELLQWRISRLRAKEHAEAQLFRVMASYAPAFGMLGTLVGLVNLMFLLGDG-DMTAIGRQMAVALMTTLYGVLLANLVFKPVAVKLERRTEQRVVLMNMVLQGISMMCNKRNPGLMRETLNSFVAQYQDEIRD
>Alpha_Thalassospira_profundimaris1
MDIATLIGIIAGMAVIVGAIF-MGGS--LGAF---IDVPSIMVVFGGTAAATLIKFPMRDVIKSMKTIAIAFKN---PKE-DPQSIYDKAMELSALVRKNGLLGLESV--EI-------------ENE----VMKRGIRMCVD-GHSGEVVRSSVSAEVAKSIQRDELGELMFRGIGETAPAFGMIGTLVGLVQMLANLSDPA---AIGPAMAIAMLTTFYGAVLANLIAIPIADKLALKVEQLRNTKELIVESVVQIQASQSPMVMKEILGPYLPGGIPADTE
>Alpha_Rhodospirillaceae_bacterium1
FNTNALIGFFGGIALLITAIFLTSNS--PVMY---LNPEAAMIVVGGTLAASLISYSYKQLGSAFSRVWRLLKP---ESI-IGKDDIDVFIRVAALKQSGRLRAIEDEIKNT-------------SSP----FIKTGLQLLAD-GMPPDDIVNVLELRMRHQESIERNEAGVFKTMATYTPAFGLSGTLIGLVNMLRMMGEGATPKQVGLNMSLALVATFYGVVLANGVLRPIAAKIELKTQDRMRVMGTIVEALHSISEGRGSAHIREILATYQDDIGHHDTL
>Alpha_Limimonas_halophila1
LM--TLLGMALGLALLVGAVLATADE--PGLF---LNGPGAVVVLGGTFAATLMSYSIAEIAQAFKAFTVTLRT---EER-YKRRDLDEIVKVARSWHQGDVHGADRIVQQI-------------DSP----FLRTGLQMVLD-TMPLDEILSVLDWRIARLKARETAEADVFEAMAGYAPAFGMVGTLLGVVNLLNELEGAAVS-NIAVHLAVALVTTFYGIVLANAVFRPMAVKLRRRTQDRVQLLQLVKEAIILVSEDHGPGQIRYALQSYLDVGGGDDAA
>Alpha_Azospirillum_lipoferum1
LLNATAVGLLGAVGLL--SYIGLGHG--MEAL---WNPTGAVIIAGGIAVSALMAFRASELRAALAALRTIFRD---DES-I-ATDIAELVTFARLYQRGQIQRAEEQGTRA-------------GSP----FLRLGLQLIAD-GTPVNDILHVMNWRIQKLIERESVQSRLFRTLAGLAPAFGLLATLVGLIGMMAQLGTATIA-QVGEHMSVALVATLYGVVLANLVFKPIAIKLEQRTARRVAMLNVLLEGIILVRLGRSPTVIADALAEFVRERGDE---
>Alpha_Azospirillum_oryzae1
LLNATVFGLVGAFGLL--SYIGIGHG--MEAL---WNPTGAVIIAGGIAVAALMAFRASELRTALASLRAIFRD---DES-I-APDIAELVAFARLYQRGQIQRAEEQGTRA-------------GSP----FLRLGLQLIAD-GTPVNDILHVMNWRIQKLIERESVQSRLYRTLAGLAPAFGLLATLVGLIGMMAQLGTATIS-QVGEHMSVALVATLYGVVLANLVFKPIAIKLEQRTARRVAMLNVLLEGIILVRLGRSPTVIAEALAEFVRERGDE---
>Alpha_Niveispirillum_irakense1
LVITSLLGVVTTILLL-VFVAHAGGD--ARFF---YNQEGLIIVVGGVICVALLAFSWAEITAALSAVASIFRH---NNG-V-EADVAHLVEVSKLLYARQVQAADEKARKV-------------SSP----FLRLGLQMVVD-GATLDDLMNVMNWRIQKLVELEQGQSRFFRVLASFAPAFGLLGTLAGMVGMLKQLGAGDIG-LIGSSMAVAMLATLYGLILANLMFKPLAIKLEQRTTERVANLNLLLEGIVLAHLGRSPSVIQDTLQSYLLDARDE---
>Alpha_Oleisolibacter_albus1
VILTSVLGIVTSIALL-TFVVSIGGD--ARFF---LNVEGLAIVVGGVFCVALLAFRGDELRAAVGALSNIFRD---HST-I-DADVQQLLEVARLLHGRQIQAADEKARAV-------------RNH----FLRLGLQLVVD-AAPLEDLMHVMNWRIQKFVENESAKSRVFRTLSSFAPAFGLLGTLAGMVGMLKNLGAGDIG-LIGASMAVAMLATLYGLILANLVFKPIAIKLEQRTARRVAMLNVLLDGVVLTHLGRSPSMIQDMLASYLQESGEG---
>Alpha_Nitrospirillum_amazonense1
FIGTTLAGVLATVALL-GFVVSAGGN--WHFY---YNPEGLLIVLGGVVCVALLAFRGDEIRAALGALVGIVRD---RDS-I-RADVAELMEVARHLHEKRIQAADERAQRV-------------AHP----FLRLGLQMVVD-AQPLEDLLQVMNWRIQKQMELEAGQSRFFRTLATFSPAFGLLGTLAGMVGMLKHLGEGDIG-LIGGSMAVAMLATLYGLVLANLVFKPIAIKLEQRTGRRVALMNVLLEGVVLTHLGRSPTIIQDSLDHYLRDAREE---
>Alpha_Nitrospirillum_amazonense2
FIGTTLAGVLATVALL-GFVVSAGGN--WHFY---YNPEGLLIVLGGVVCVALLAFRGDEIRAALGALVGIVRD---RDS-I-RADVAELMEVARHLHEKRIQAADERAQRV-------------AHP----FLRLGLQMVVD-AQPLEDLLQVMNWRIQKQMELEAGQSRFFRTLATFSPAFGLLGTLAGMVGMLKHLGEGDIG-LIGGSMAVAMLATLYGLVLANLVFKPIAIKLEQRTGRRVALMNVLLEGVVLTHLGRSPTIIQDSLDHYLRDAREE---
>Firmicutes_Moorella_thermoacetica1
MDLASILGLTTAVAAIIIALTLEGNS--LTAL---LNIPAIVIILGGTIGATAFSYPLRELRRVPGLLGQVFQD---NHA-DFEDIVNTLVELAETARREGLLALESRAQQF-------------SDP----LLRHGLSFAVD-GIDPEEIRRIMENEILRRQQDYKTGAGIFETAGGYAPTMGIIGTVIGLVHVLSNISDT-T--KLAAAIAVAFLATLYGIASANILWLPMAAKLKARAGEKMVVDQIIMEGILGIVQGKNPRLIRRELGILAEIETSGEV-
>Firmicutes_Paenibacillus_mesophilus1
MDLTTIVGIALGLLALVGGFLLDGGH--ISGL---LVFSAAIIVFGGTIGAVIVSFPKSHLKQIPKAISLAFRE---KRT-DPQELIAELVDMALVARREGVLALEDRAQAH-------------PNA----FLRDGLQMVVD-GTDPDLLRQILEVEIEAKEKLYGSYAKLFEAAGGYAPTMGIIGTVMGLIHVLSNLSEP-E--TLAGAIAVAFSATLYGVASANVIYLPIANKIKIRGEEHIAEMDMMLEGMLALQAGENPQLIQKKLTSFLQLETAGAAG
>Firmicutes_Paenibacillus_ginsengarvi1
MDITTLLGIVLGLAALVGGFLLDDGH--ISGL---IVYTAAIIVFGGTFGAVLVSFPKSQLRQIPKALRLAFSE---PKT-DSLATIEEMVEMAFIARREGVLALEDRAQQH-------------PDP----FLQSGLQMVVD-GTDQDLLRKILEVEIEAKEKLYAGYAKIFESAGGYAPTMGIIGTVMGLIHVLSNLSDP-E--SLAGAIAVAFTATLYGVASANVIYLPIASKIKARGEEHVAEMDMMLEGILSLQAGENPQLIEKKLKSFLHIDTRQQSG
>Firmicutes_Syntrophomonas_wolfei1
MDIATFIGLVVGLGGLAGGFLLEGAH--LSSL---WGYTAFIIVFGGTIGATVVSYTMEELRKVPFFVKVVFGE---KKI-DYFSVMETLVETADKARREGLLSLESQLGEI-------------DNE----FLSRGLQLVID-GTDPELTRSMLEMEIEAHEKSQKVGVDIFMTAGGFAPTMGIIGTVMGLIHVLSNISEP-D--KLAGAIAVAFLATLYGVASANCLWIPFGTKIKVKSGREILLMELVLEGILSIQAGENPRVIREKLMTFLPADAREKGA
>Firmicutes_Lucifera_butyrica1
MDLSTFLGLVFGIGALLVSVVIEGGS--VTSL---ISIPAFVLVFGGTIGATAMGFTVDELKNVVTLLRIAFTN---EKY-DAARLINSLVLFAEKARREGLLALEEDVSGI-------------QDK----FLQKGMQLVID-GTDAELVRSIMETELTFMQERHHRGAGIFEAAGGFAPTMGIIGTVMGLVHVLGNLSDT-A--TLGPAIATAFIATLYGVGSANLFFLPIAGKLKTHNAHQIFFYEVTLEGILSVQAGDNPRIVEEKLKAFLAPKQRPEPK
>Firmicutes_Thermosinus_carboxydivorans1
MDLMTILGLALGLTALLLSVVLEGGH--ITSL---FSLPAFVLVFGGTIGATAVCFTLEELKSVPALLRIAFKE---EKY-DTGQLIATLVGFAEKARREGLLALEEDLAGI-------------EDN----FLQKGMQLVID-GTDAELVRSIMETELTFIQERHHKAASIFETAGGYAPTMGIIGTVMGLVHVLGNLTDT-E--SLGPAIATAFIATLYGVASANIFFLPIGAKLKNRSSRQVLFHEVTLEGILSVQAGDNPRIVAEKLAAFLAPKQREIMK
>Firmicutes_Sporolituus_thermophilus1
MDLMTILGLALGLAALLLSVVLEGGH--ITSL---FSLPAFVLVFGGTIGATAICFTLEELKSVPALLRIAFKE---EKY-DTEQLIAMMVGFAEKARREGLLALEEDLAGI-------------EDK----FLQKGMQLVID-GTDAELVRSIMETELTFIQERHHKAASIFETAGGYAPTMGIIGTVMGLVHVLGNLTDT-E--SLGPAIATAFIATLYGVASANIFFLPVGAKLKNRSSRQILFHEVTLEGILSVQAGDNPRIVAEKLAAFLAPKQRDLMK
>Firmicutes_Alicyclobacillus_herbarius1
MDIATLIGLVLAIGSLILAFVTDGGA--LSAL---AQAPAALIVFGGTIGATLTSVSLREFLSVGKQLKIAFFQ---RRQ-DPLQVIEDLAELATLARREGILALEERLEDY-------------DDE----FLKRGLQLVVD-GVDPELVKSMLETELAYLEERHAAGAGIFETAGGYAPTMGIIGTVMGLVHVLSGLQDV-D--KLGPQIATAFTATLYGVASANILWLPIASKLKRRSAEEVLLRELILEGILSIQAGENPNILRQKLKAFLAPKDRTGRK
>Firmicutes_Effusibacillus_pohliae1
MDITTILGLILGVGFLTGAFVLEGGH--IGSL---FQGTAAMIVIGGTLAALMVSTPLEQLKQLPKILKIAFTH---KPK-DPLDVIDELVSLATIARREGILALEEKIESY-------------DDD----FFKNGIRLVVD-GVDPELVRSIMETELSFIEDRHSKGAALFEQAGGFAPTMGIIGTVMGLVHVLSNLEDA-S--KLGPSIAVAFIATLYGVASANVVWLPIANKLKVRSKQEILIRELMIEGILSIQAGENPSILGQKLKVFLAPANREKKE
>Alpha_Pseudolabrys_taiwanensis1
MDIATGLGLVAG-GIVLISLILMGGD--VGMF---LDLHAFIVIFGGSFSATLIRFPFSAMVHGLPLMKFAFTM---RRM-SQRELVDEIAGLAEIARKQGPIGLEKV--EV-------------EDP----FLAKGIRFVAD-GYDTEFIRDNLERDRDNFLTHLDEGSKIYRAVGDCAPAFGMIGTLIGMVQMFANMTDP-S--KLGPYMAVALLATFYGAAVANLFCLPIADKLHLKLIDEEINRTLIIDGVLMIREGKSPTLVREMLLAYLPEKHRHSEA
>Alpha_Octadecabacter_antarcticus1
MDIASLVGLI-GTFAMIGGAMVVGGG--LAPF---LDIPSVLIVIGGTFFAAMYTTPIGTFFASFGAMAKAFMP---PVK-KKNVLIERMVELAGVARKDGMMALEGQ--EV-------------PDK----FFEKGMQLLVD-GADETKLVQQLKAEIKSMKSRHEMNQNVIKAWVDLAPAMGMIGTLIGLVLMLGNMSDP-Q--AIGPAMAVALLTTMYGAIVANVIFAPMLSKLEGYTAYEVVYREMIVLGLRSIARGESPRNIQDQMVSNLPPKMQAKIE
>Alpha_Yoonia_vestfoldensis1
MDIASLLGLV-GCFAMIVGAMIVGGG--VGPF---FDVPSALIVIGGTFFAAMYTTPLPTFLNSFVAMSKAFLP---PVK-KQNVLIERMVELAGIARKDGMMALEGQ--AV-------------PDK----FFEKGMQLLVD-GADETKLVKQLNAELKSMKSRHEANQNVVKAWIDLAPAMGMIGTLIGLVLMLGNMEDP-K--AIGPAMAVALLTTMYGAIVANVLFGPLLTKLQGYTAYEVAYREMVVLGLRNIARGESPRNIQDQMVSNLPPKMQAKID
>Alpha_Acidocella_aminolytica1
--MINLATLFLGILVIVGGAVTDHVP--LSSL---LNLTAFIIVMCGSFSACLLQFGFRKIVKALKAVMWLAKP---PKL-DLAAFIDQVADWSAKARSAGTLVLEQEIPDV-------------EDA----FQRQGLQMIVD-NTPPDDFAAMLNIAAEQIDNEQEQPAHVWEAVGGYSPTIGVMGAVLGLIHVMMRLDHP-S--ELGEGIATAFIATIYGVGFANLIALPLGARLKSIAKDLERERMVVIQGFILLAEGKPGIIIRQTLKNYLHDEPKAKNP
>Alpha_Sphingomonas_sp._A11
MDFISLAGLLLGLAAIVLGHLFEGGH--LSSL---VQPTAFFIVIGGTVGAVMLQSPWHTFRQGVGMAGWVFSP---PAP-PSDGLISEIVSWSSTARKEGLLALENKISNL-------------ADP----FMRKGLQLLVD-GVEPERLREVMEVEIGAWEQEMKQAAKIWDAAGGYAPTIGIIGAVMGLIHVMENLSDP-S--KLGAGIAVAFVATIYGVGSANLIFLPVGKKLSASIARLVSTREMVLDGLVGIAHGDNPRIIESRLQGYLSQSARRAQR
>Alpha_Pseudorhodobacter_sp.1
-----MLGLVLALGAVAIAQWWHGGS--LLTL---LDGPAFVIVVGGTWGAVILQTPRRYLLSALRQATWMLFP---PQL-DLAEQAERLKAWAQFARQQGLLALENQAEAE-------------PDP----FTRQGLSMIVD-GVSIEDIRSLLEADIDIEQERNEHSARVFESMGGYSPTIGIIGAVIGLIQAMFHLEEP-G--TLGAGIAVAFVATIYGVGFANLLYLPIANRLRAFHYHYGLYQEMTLEGLLAIAHGENGPQVERRLRAYLKGE------
>Gamma_Porticoccus_sp.1
VDFLTMAGVILSLAAVIGGNMLEGGH--TDSL---IQLTAFIIVFGGTLGATLVQTPLHIFLHALKRFRWIFFP---PPM-ARSDIMKKMVDWSKISRKEGLLGLQAVADRE-------------KDK----FTRKGLQLLVD-GNEPDDIRKILEVEIDSFAAHEMNSAKVYEAMGGYSPTIGIIGAVMGLIHVMNNLSDP-S--LLGPGIAVAFVATIYGVGLANFFFLPMSNKLKMLVNDQVQYRDMLVDGMVAIAEGENPRSIESKLEGYLT--------
>Gamma_Pseudomonas_stutzeri2
MDVLSLIGLLLAFVAIVGGNFLEGGH--ISAL---LNGPAALIVLGGTLGAVLLQTPIAVFMRAISIGRWIFFP---PRI-DLARGILMVTTWSNTARKEGLLGLEPVAETE-------------PDP----YARKGLQLLVD-GAEPEVIRSILEVDLYTQESRDLRAAKVYDAMGGYSPTVGIIGAVMGLIHVMGNLADP-S--QLGSGIAVAFVATIYGVALANLLVLPVGNKLKSVVQRQTAYREMLLEGVLSIAEGENPRSIEMKLQGFMD--------
>Gamma_Acidihalobacter_ferrooxidans1
VDILTLAGLVIAFAAILGGNMIEGGR--VGSL---LQFTAFVIVIGGTFGAVLLQTPLKVFLPAMKMLLWVFIP---PPM-DAGKQIEEILEWSQLARREGLLGLEQISEDH-------------DEP----FARKGLQMLVD-GREPEMIRSIMEVELDSMEEQAMHAAKVFEAAGGYAPTIGILGAVMGLIHVMEHLAEP-S--KLGAGIAVAFVATIYGVGSANLVLLPIAGKLKSIVLAQSRMREMMIEGLTAIAEGENPRAIEAKLRGYIQ--------
>Gamma_Acidihalobacter_prosperus1
MDILSLLGILLALGAVLGGNFIEGGK--LDSL---LQLTAFIIVIGGTLGAVLLQSPLSVFLRAVKMGLWIFKP---PLI-EPERQIESIIEWCQIARREGLLGLESISESL-------------EEP----FARKGLQLLVD-GREPDAIRGILEVELEAGEEQLLHSAKVYEAAGGYAPTIGILGAVMGLIHVMENLADP-A--KLGAGIAVAFVATIYGVGSANLFLLPIANKLKSIIHRQSKVREMIIEGLTAIAEGENPRAIESKLQGYLQ--------
>Gamma_Inmirania_thermothiophila1
MDVLSLIGVLLALVAIVGGNLLEGGH--TGSL---LQLTAFVIVIGGTTGAILLQTPLPVFVRALGLAGWVLVP---PRR-DGGETIERIVGWSQVARRDGLLGLEGAAEAE-------------ADP----FVRKGLQLLVD-GAEPEAIRAALEVELEAREQRDLQAARVFEAAGGYSPTIGIIGAVMGLIHVMQNLADP-S--RLGEGIATAFVATIYGVGAANLLLLPMANKLKALIGEEARHREMIIEGIVAIAEGENPRNIEARLQGFLA--------
>Gamma_Thiogranum_longum1
MDILTITGILLALFAILGGNVLEGGH--MSSL---VQLTAFVIVAGGTLGAVMVQTPIRTFVRAMKISSWVVFP---VKL-QPEEAAEKIVNWSNIARREGLLGLEAIAEEE-------------PDE----FARKGLQLLVD-GSEPEVIRSILEVEIDSKEHQDTQAAKVFDGLGGYSPTIGIIGAVMGLIHVMNNLADP-S--KLGSGIATAFVATIYGVGFANLLFLPMANKLKSQVHAQSQFREMIVEGVISIAEGENPRNIETKLQGYYL--------
>Gamma_Sulfuriflexus_mobilis1
MDILSLIGVIVALGAIIGGNILEGGH--TRSL---VQLTAFVIVMGGTLGAILLQIQMPVFTRAMRMTIWVFLP---PKV-GSAEAIERIVDWSNTARKEGLLGLESIAESE-------------SDT----FSSKGLQLLVD-GSEPEVIRKIMEVEIDVKEHHDTQAAKVYEGMGGYSPTIGIIGAVMGLIHVMNNLADP-S--ALGPGIAVAFVATIYGVGMANLFFLPMAAKLKAIIHQQTQYREMILEGVISIAEGENPRNIETKLQGYLH--------
>Delta_Desulfocurvibacter_africanus1
MDLATIIGLVLAFGLVVAGIMMNSTL--L-IY---IDIPSAVIVLGGTIGAALVNYPIGHMMSVLKVCRKTLFA---SMD-DPKDIISRFMDYANRARREGILSLEPILKEI-------------DDE----YLKKGLQLTVD-GLEPQTIQEIMETEIHYLESRHETGAEILGAMGNYAPALGMIGTVIGLVAMLSTMSDP-S--TIGPAMAVALITTFYGALLANLVFNPMAGKLKLRSRQEVLLREMVLEGILAISKGENPRIIEEKLNSYLAPS------
>Delta_Vulgatibacter_incomptus1
MDITSILGLVVAIGFILLGQILEGGH--PSSI---MQLTAAIIVFGGTLGAVMVAFPTRDFMRGVKMLRMAFVE---TRS-DLAALVAQIGELAAVARREGVLALESRVASL-------------EDP----FLRKAVQYVVD-GVDPSVARESLEAEIDSVYAEQVIGAKVYESAGGFAPTVGILGAVLGLIHVMENLSDP-S--KLGGGIAVAFVATVYGVGAANILFLPIANKLKRKVSLEKERKLLITEGILGIQEGLNPRVLEEKLRSYAGGLGA----
>Delta_Desulfobulbus_propionicus1
MDIATLIGLVLGLGAVVGGAALEGLH--LNAL---VQPTAALIVLGGTFGAAFVSFPLPTVLRAFKDVKK-LLA---GSP-KNDDIIADICAFAAKARKNGIIALEQDAKSH-------------KDR----FMKKAISLSVD-GIDPKEIRELLEIDMSATEEQAKMSAEFFEAAGGYAPTIGIIGAVLGLIHVMSNLSDT-S--KLGAGIAVAFVATIYGLITANILCLPAATKIKLRIKDEMVRKEMIIAGVVAIQNGENPRFIEERLRSYLGGEGDDKPS
>Delta_Desulfobulbaceae_bacterium1
MDTATIIGLVMGLGAIVGGAAMEGLH--MQAL---IQPTAAIIVLGGTFGAAFVSFPMDTAIKAVKDVKM-LLS---PPE-RLEGTIAVIIDLANKARKNGIISLEQDGNNT-------------KDR----FLKKAIALCVD-GVEPKDIRDILEVDVSTYEEHAKLSAEFYEAAGGYAPTIGIIGAVLGLIHVMSNLADT-S--KLGAGIAVAFVATIYGLVTANIICLPFATKIKLRIKSEVQRQELIIAGITSILGGSNPRFIEERLKSYIHEGGES---
>Delta_Pelobacter_propionicus1
MDLATIIGLVMGFGAVFGGAVLEGLH--LSAL---IQPTAALIVLGGTFGATFVCFPLSAIIKAFKDVKIAFLP---ANV-DHESVVKDIINYATKARRNGLISLEQEAQTA-------------KDP----FVKKGISLVVD-GIDPQKLRETLEADITAFEDHSKHSVEFYEAAGGFSPTIGIIGAVLGLIHVMSNLSDT-S--KLGAGIAVAFVATIYGLMVANIICLPIGTKLKIRMKEEVLRRVMILEGLIAIQNGENPHFIEQKLKAFAGGE------
>Delta_Geobacter_pickeringii1
MDIATLIGWAMGFGAVFGGAALEGLH--MGAI---IQPTAAIIVLGGTFGASFGSFPLPAIIKAFKDAKKALMP---GNN-NPETVIKDMIGYAAKARRNGLISLEQEAQSI-------------KDP----FTKKGISLVVD-GIDPQKLRETLEIEVAHYEEHEKVSAEFFEAAGGYAPTIGIIGAVLGLIHVMENLSDS-S--KLGGGIAVAFVATIYGLVTANIVCLPMGTKLKQRLKEELVVKEMVIEGLIAIQNGENPHFIEQKLKSFVH--------
>Delta_Geomonas_oryzae1
MDLSTIIGITLGLFAVFGGAALEGLH--MSAL---IQPTAAIIVLGGTAAATIVSFPLPILLTAVKDLKKVFMP---PKE-DPEGVIKNIINYAAKARRNGLISLEQEAQTV-------------KDS----FTKKGISLVVD-GIDPQKLRETMEIELGSFESHGKHSAEVFEAAGGFAPTIGIIGAVLGLIHVMSNLSDP-S--KLGGGIAVAFVATIYGLMTANIFCIPFGTKLKIRLKEELLQKEMVIEGLIAIQNGENPHFIEQKLRAYLHES------
>Beta_Hydrogenophaga_flava1
MNPSTLIGMVASVALMAVILLFGSDK--PGNF---IDAPSIAIVLGGTLAATFLSYPLREVLRVFHLVSQVMRE---EKL-NTKQDIEELVGLSKLWVQGDLQAVEKALTHV-------------TNP----FLRTGVQLVID-RTPEEEIIDLLQWRIAHLRQREAAEAQLFRVMASYAPAFGMLGTLLGLINLMDLVSSG-DMGAIGSQLAVALVTTFYGVLLANLVFKPIAVKLERRTEQRLVLMNMVLEGISMMCVGRSPSLMRETLKAFVAQYDDEIYD
>Beta_Achromobacter_aegrifaciens1
MNPSTVIGAAVGLLTLVIVVALAATD--PGMY---INLPGLAIVLGGTAAAVFIAYPLSEVLRVFKLVRTVFRN---DQH-DQQRDIEELVSMAQLWMNTDVRKVEQELKKV-------------SNP----FLRTGVQLIID-NTPEDQIIELLQWRVARLRAREQAEAQMFRVMATFAPAFGMLGTLVGLINLMSVLGDG-SMQMIGQQLAIGLMTTFYGILLANLVCKPIALKLERRTARRVESMNMVLQGIAMMCEKRGPAVVRETLNSFVMHVEDEIYD
>Beta_Achromobacter_xylosoxidans1
MNPSTVIGAVVGLLTLVIVVALAATN--PGMY---FNLPGLAIVLGGTCAALFIAYPLSEVMRVFKLVVTVFRS---DQH-DQQRDIEELVNMAQLWMNTDVHKVEQELKKV-------------SNP----FLRTGVQLIID-NTPEDQIIELLQWRVARLKAREMAEAQMFRVMATFAPAFGMLGTLVGLINLMSVLGDG-SMTTIGQQLAIGLMTTFYGILLANLVCKPIAVKLERRTARRVESMNMVLQGISMMCEKRGPAVVRETLNSFVMHVEDEIYD
>Beta_Achromobacter_ruhlandii1
MNPSTVIGAVVGLLTLVIVIALAATN--PGMY---FNLPGLAIVLGGTCAALFIAYPLSEVMRVFKLVVTVFRS---DQH-DQQRDIEELVNMAQLWMNTDVHKVEQELKKV-------------TNP----FLRTGVQLIID-NTPEDQIIELLQWRVARLKAREMAEAQMFRVMATFAPAFGMLGTLVGLINLMSVLGDG-SMTTIGQQLAIGLMTTFYGILLANLVCKPIAVKLERRTARRVESMNMVLQGISMMCEKRGPAVVRETLNSFVMHVEDEIYD
>Beta_Rivicola_pingtungensis1
MDVISLLGLAVGLASILLGQALEGGH--IGSL---FQPTALLIVMGGTAGAVMLQCTPAQFMLGLRRLPRVFLP---PRH-DLHQQLADLVSWSQIARKNGILSMEEFARAQ-------------EDP----FLQKGLQLLAD-GVDPVTLRHALELDINSLEQRERFAARVWESAGGYAPTLGILGAVLGLIHVMENLAEP-S--KLGGGIAVAFVATVYGVGLANLVFLPVAHKLKTLLTEQINLMEMQVEGLVAIGSGENPRILENRLQGFLDPSRPAPSV
>Beta_Nitrosomonas_cryotolerans1
MDFNSIAGILLALAAIVGGQILEGGY--IGSL---LQLAAFIIVVGGTAGAVLLQSPIKVFINGIKMSVWVFFP---PLR-SPQTLIMQVIGWAHISRKEGLLALESHVQTV-------------SDP----LTKKGLQLLAD-GSKPEKLREALEIESFALESLQRQSAKIWEAAGGYSPTIGILGAVLGLIHVMENLSDP-D--RLGSGIAVAFVATVYGVGLANLVFLPVANKLKSIITDHMIMREMLMDGLVAIANGENPRLIESRLRGYFI--------
>Beta_Herminiimonas_arsenitoxidans1
MDWGSLIGIALALGGILVGQMLEGGG--LGSL---VQPAAFIIVIVGTIGAVLLQSGWRNFAQGVKMAGLVFVP---KDD-DYQALISDITSWSVIARREGLLSLERVIKDV-------------NDP----FIAHGLRLIVD-GVDPNKLREVLDMEIGAYETRQRLAIKIWEAAGGYAPTIGILGAVLGLIHVMENLSDP-S--RLGSGIAVAFVATIYGVGFANLVFLPISSKLKALVSRDIFKREMLADAFAGIAAGDNPRLIEERMNIYLM--------
>Beta_Thiobacillus_thioparus1
MDRGSLIGLGLAATAVLGGQAMEGGH--IGLF---VQPAAFLIVVGGTLAAVLLHYPLPVFMQGMRMAKWVFRP---PEP-EAVTLIRRVVQWSHTARQDGLLALERHVNMT-------------HDP----FQRTGLQLLID-GADATKLRDTLDVQIVHFETNERHAARVWEAAGGYAPTLGILGAVMGLIHVMENLTEP-G--KLGTGIAVAFVATIYGVGLANLVFLPIANKIKFTIARRVSEREIVCDGLMGIAQGDNPRIIEARLKGYL---------
>Beta_Nitrosospira_multiformis1
MDFNSIIGIGIALVAVFGGQVLEGGH--HASL---IQVTSLVVVLGGTLGAVLLQSPVRQFVLAMKMSRWIFVP---PVL-NPEAVVQHIATWSAAARKEGLLALDNHVEGI-------------DDP----FVRKGLQMVVD-GTEPKVLQRVLEVEIETFEDLHHQGAKVWEAAGGYAPTIGILGAVMGLIQVMENLSNP-A--DLGAGIAVAFVATIYGVGLANLAFLPIANKLKTLIARQVLLRDMLVDGLVGIAKGENPRLIAERLKGYVV--------
>Beta_Rhodocyclales_bacterium1
MDVISIIGLVVGLAAILGGQWLEGGH--LSSL---VQPTAFVIVMGGTFGAVMLQSPFATFMQGMAMARWVFAP---PVL-GQRELIDRIMEWSHTARREGLLALEGYLAEL-------------NDP----FLRKGLQLLVD-GAEPDRVREVLEVEIAAQEDQMKLAAKVWESAGGYAPTIGILGAVMGLIHVMENLSDP-S--KLGAGIAVAFVATIYGVGSANLIFLPIAKKLLAHVARLTLVRDMYVDGLIGVASGDNPRIIESRLQGYLV--------
>Beta_Burkholderiaceae_bacterium1
MDIASVVGLIAAFVLIVMAM----GD--PSVF---IDVPSVLIVIGGTAATVLNTTTIPGLIGAIKVFLKSILN---SPE-PPEKVIEQLVELGTIAKKDGFVALEG--QEI-------------KNP----FMARGVRMLVD-GTDPALIKQSMETELDQIKARHQSGNDLLGNAQDLAPAMGMIGTLVGLVIMLGNMSDP-K--ALGPAMAIAILTTLYGAIIANVVFMPARKKLEAVDTAETINNLMITDAVLFIQGGGNPRLIPDLLIGYIIPGNRAKVQ
>Beta_Tepidimonas_alkaliphilus1
MDLATLLGLIGGLL-VVLAAILVGGS--AGMF---IDVPSILIVLVGSLFVVLIKFSLKQFLSAVGVAAKAFKF---RLP-DTQALIDEVTEIARIARKEGFLALDGRDYST---------------P----FLKLGIQMMVD-GHPPEVVRTVLERERLLTLERHKWGAKVFTALGDVAPAMGMVGTLVGLVQMLSNMDDP-K--AIGPAMAVALLTTLYGAILANMVAIPIADKLNLRMTEEARQQAMLLDAITSIQNGVNPRVVETLLNSYLPPKLRKAEA
>Beta_Serpentinomonas_raichei1
MDLATLIGL-VGAMAIVMVAIFLGAD--PGGF---LDPASILIVIGGSVFVVLSKFSLQQFLGAFKVAIKAFKF---KLP-ATDALIEEILEVSRIARKEGFLALDGHDTEV---------------A----LFKTGIQMMVD-GHAPDVVRSKLEKERLLTLERHRWGAKVFSAMGDVAPAMGMIGTLIGLVQMLANMEDP-A--SIGPAMAVALLTTLYGAILATMVFLPLADKLNLRMTEEARMNAMLIDAVTAIQSGSNPRVVEQLVSSYLPPKQRKAEA
>Beta_Serpentinomonas_raichei2
-------------MAIVMVAIFLGAD--PGGF---LDPASILIVIGGSVFVVLSKFSLQQFLGAFKVAIKAFKF---KLP-ATDALIEEILEVSRIARKEGFLALDGHDTEV---------------A----LFKTGIQMMVD-GHAPDVVRSKLEKERLLTLERHRWGAKVFSAMGDVAPAMGMIGTLIGLVQMLANMEDP-A--SIGPAMAVALLTTLYGAILATMVFLPLADKLNLRMTEEARMNAMLIDAVTAIQSGSNPRVVEQLVSSYLPPKQRKAEA
>Gamma_Marinomonas_balearica1
MDFASFIGIISGIALIISAIFL-GSD--ISIF---VNVPGIMIVVGGTIAATLVTFQFRDTMSALRAAFIVFGQ---DKQ-NPQAMIATMLQITKIARREGLIALSRVDA---------------ESP----FLKRAMNMASD-ASDEDYIRHTLQADINSLRMRHYVVQDVFKKMGVYAPAFGMLGTLIGLIQMLAQMDDP-E--AIGPSMAVALLTTFYGSLLSTVIFNPIAGKLKARTILEIQTLEIIRDGTVSLLGSNNYLAVYERLSSYVPAHQRKPAG
>Gamma_Balneatrix_alpica1
MDFASLLGIISGLALIVSAIYL-GGD--FNIF---INIPGLMIVVGGTIAATLLTFQFKDVLSAFRGAFIVFSQ---DRT-KPQEMIHTMLELSKVSHRNGLLALANVET---------------DSK----FLKRACNLIAD-AATEDFIRLTLQTEIDSLMARHYVVQDIFRKMAGYAPAFGMLGTLIGLVQMLAQLDDP-D--SIGPAMAVALLTTFYGSVMSTMFFLPIAGKLKARTLLEVQNLEIIREGAISILANDNYLNVYERLSSYIPEAQRQPIN
>Gamma_Neptunomonas_phycophila1
MDIASLVGIISGLVLIVSAIFI-GGS--ADVF---VNVPGLMIVIGGTMAATLLTVQFKDVTNAFKGAYIVFTR---DNT-NPIEMIDTMIKLSKISHRHGLLKLGDVKT---------------DSA----VLKRACNLLSE-AASEQVIRNTLQNEIDSLLARHFAVQDVFRKMGTYAPAFGMLGTLIGLIQMLSELDNP-D--KLGPAMAVALLTTFYGSVMATMMFLPIAGKLKARTVLEVTNLEIIREGSISILTNDHYAHVYEQLSSYLPERERKPIN
>Gamma_Nitrincola_schmidtii1
MDFASLLGIISGFALIIIAIFL-GGN--PDVF---VNIPGLMIVFGGTIAATLLTVQFRDVLNAFRAAWIVFTQ---DRT-NAQEMIDTMLELSRISHRHGLLMLGDIET---------------NSR----VLQRAANLLAE-AASEQVIRNTIQNEIDSLIARHFTVQDVFKKMAMYAPAFGMLGTLIGLIQMLSALKDP-E--TIGPAMAIALLTTFYGSLLATVVFLPIAGKLRARTLSEVTNLEIVREGCISILTNDHYAHVYEQLSSYLPEASRKPLR
>Gamma_Nitrincola_alkalilacustris1
MDFASLIGIISGLALIFAAILI-GGE--ADVF---VNIPGLMIVAGGTIAATLLTVQFKDVLNAFRAAYIVFTR---DKT-NVKDMIDTMLELSRISHRHGLLRLGDVET---------------DSH----VLRRACNLLAE-AASEQVIRNTLQNEIDSLVSRHMTVQDVFRKMALYAPAFGMLGTLIGLIQMLSELTNP-D--TIGPAMAIALLTTFYGSLLATLVFMPIAGKLRARTLSEVTNLEVIREGCISILTNDHYAHVYEQLSSYLPEDSRKPLK
>Gamma_Inmirania_thermothiophila2
MDLATLIGLLFGLGIVVGSILM-GSG--PGIF---VNPPSLLIVVGGTIAATLIKFPLANFLSAFSVAAKAFIF---KIE-SPEELIKDAVRLAETARKAGLLELEKAPV---------------KNE----FFKKGLQLVVD-GHDAALVRKMLTQEMNLTVERHETGQKIWKAIGDSAPAMGMIGTLIGLVQLMANMDDP-K--KIGPAMAVALLTTLYGSLIANLVALPIAEKLELRSEQERTNKSLIIEAINAIQDGMNPRVLDGLLKAYLPGKKRDKAK
>Gamma_Methylophaga_aminisulfidivorans1
MDLATLVGFVAAWGLIIATIAL-GAA--AGVF---INLPSLAIVLGGSFAVVLMRFTLGQFIGSIKTAMKAFLY---KSE-SPQEIIQSVVELATVARKEGLLALEKQEI---------------ANP----VLEKGVRMLVD-GHEPGVVKKALTTEMNETVNRHSVGQQIFKAMGDAGPAMGMIGTLVGLVQMLSNMSDP-K--SIGPAMAVALLTTLYGAMLANMFALPVSDKLALRSGEELMNKNIIIEGVMGIQEGQNPKVLGEILQNFLPASKRDSAD
>Gamma_Nitrococcus_mobilis1
MDLATLIGFIGALGVIAAAIFI-GGS--PAIF---LNLPSMLIVLAGTLLAVLIKFPLGQFLGAFKAAGRAFRY---RSE-SPQGLIDQTVELAQVARKEGLLALEGYEV---------------ANP----FFRQGIQLIAD-GHESELVKKVLGQEIDLTMARDEQGEQVFRAIGDVAPAMGMIGTLIGLVQMLSNMADP-K--QIGPAMAVALLTTLYGAVLANSVAIPIADKLANRNGEERLNRTLILEGLLSIQEGLNPRVIGELLKTYLPVKQRAPAE
>Gamma_Photobacterium_damselae1
MDLATLIGMLGAFAFIVMAMLL-GGS--LGMF---FDVPSVLIVFGGTTFVVLMKYSIGQFLGATKIAAKAFMY---KTD-NPEELIAKIVEMADAARKGGFLALEEMEI---------------DNP----FLRKGIDLLVD-GHDADVVRATLQKDISLTHERHEQGIGIFTSFGDVGPAMGMIGTLIGLVAMLSNMDDP-K--SIGPAMAVALLTTLYGSILANMVALPIADKLSLRKDQERLNRRLILDGVLAIQDGQNPRVIDGYLKNYLHEKKRVTAM
>Gamma_Litoricola_lipolytica1
MDIASLLGMLGAFAIVLAAIFL-GGS--AGMF---MNIPSLLIVIGGSLFVVLIKFPLGQFLGAISVAAKAFMF---KMA-TVEELIDEVVELANLARKGGLLALESVEV---------------SHP----FMKKGVQMLVD-GFDEAVVREMLEKDIRLSADRHGWGSKVFLAIGDVGPAMGMIGTLIGLVQMLANMSDP-K--SIGPAMAVALLTTLYGAMLATMVALPMADKLELRRDEEKRAKTLILDGLLAIQAGQNPRIIESLLRTYLPGKKQEAQE
>Delta_Desulfovibrio1
MDIATFVGVIIGFGLVIGAILM-GAA--PGKF---IDLPSAMIVFGGTFASILVTFPLEEVWQAVRGGLKAFGS---RKV-EARDIVSTMVRIAEISRREGIIALENVQT---------------ENP----LIKKACQLIAD-NADPTLIRTTVAIEISAMKRRHNISISVFNRLGGFAPAFGMIGTLIGLVQMLATLDDP-T--TIGPAMAVAIITTFYGALLSNLVFLPIAGKLKARSMQEELHLLIIFEGAKSILENNNPRLVYEKLSSFLPPKDRKSGS
>Delta_Desulfovibrio_putealis1
MDFATLVGLTTGLGLVVGAILM-GGS--LTQF---LDAPSAMIVLGGTLAAICVSHPVEEVIQAFNAGFKIFAS---RKV-AAQEVVNVMVRIAEISRREGLLALENIRT---------------DNA----VLKKACKLIAD-NAGPQIIQDTLRIEIHSLKRRHQIGETVFRSLGTFAPAFGLIGTLIGLVLMLARLDNP-K--SLGPAMAVALLTTFYGALLSNLFFLPVAGKLRARTQQEVLNLEIIFEGARCILQNNNPLLVRDKLSSFVPPKERTLGR
>Delta_Desulfocurvibacter_africanus2
MDIATLGGLIIGLTMVGGAIYM-GGD--SFLF---INLPSILIVIGGTLAAICVAFPFEEVRQAIAAGFKAFAS---RKV-RPQEVVDIMIRVADISRREGLVALENIQT---------------ENK----VLKKACQLIAD-NADPDIIRDTLRIEISAMKRRHRIGQEVFRKLAGFAPAFGMIGTLIGLVQMLARLDDP-K--AIGPAMAVAIITTFYGSVLANLIFLPIAGKLNARTLQETLHMEIIFEGAKSILENNNPRLVYEKLSSFIAPQERRYDR
>Delta_Desulfovibrio_sulfodismutans1
MDIATLLGLSTGLTLVLGAIFM-GGS--LLQF---FDVPSLMIVVGGTLASICVTYPFEEVFQAFSAGMKIFAS---RKV-KDGEVVNMMVRIAEISRREGLLALENIQT---------------ENA----ILKKACQLIAD-NADAGLIRETLRIEIGSMKRRHAVGESVFKSLAGFSPSYGMIGTLIGLIQMLARLDDP-K--SIGPAMAVAIITTFYGALLSTLFFLPVAGKLRSRTLNETLQLEIIFEGAKCILENNNPRLVYEKLSSFIAPRERRYER
>Delta_Desulfovibrio_aminophilus1
MDFATLLGLLFGLSLVIGAIYM-GGD--MMIF---FDLPSAMIVLGGSLASICIAFPFEEVIQAFYAGFKIFAT---KRV-QARDVVNIMVKVAEISRREGLLALENVQT---------------ENM----VLKKSCQLIAD-NADPDLIRTTLAIEIGSMKRRHKVAQDVFTRLGGLAPAFGMIGTLIGLIQMLTRLDDP-K--SIGPAMAVAIITTFYGSLLSTILFLPISIKLKARTLQEQLHLEIIFEGAKSILENNNPRLVYEKLSSFLAPKERE---
>Delta_Desulfovibrio_sp.1
MDFSTLIGMLVGLSLVVGAIFI-GGA--VDVF---VNIPGMMIVIGGTLASICVAFPFEEVIQAMIAGFKAFSS---RKV-KVNEVVNIMVKVAEISRREGLIALENVQT---------------ENV----VLRKSCQLIAD-NADPELIRATLQIEISAMKRRHKIAQDVYKRLAGLAPAFGMLGTLIGLVQMLSNLQDP-A--SIGPAMAVAILTTFYGSLLATLLFIPIGAKLRARTLQEQLHLEIIFEGAKSILENNNPRLVYEKLSSFQAPRDRSGD-
>Delta_Desulfovibrio_gracilis1
MDIATLFGLIVGLSLVVGAIFL-GGA--VDVF---INLPGMMIVIGGTLASITVAFPLEEIVQSFYAGIKVFGA---RKV-KARDVINIMVKVAEISRREGLMALENVQT---------------ENM----VLKKSCQLIAD-NADPQLIHDTLRIEINAMRRRHQVAQDVFKRLAGLAPSFGMMGTLIGLIQMLSRLDDP-T--AIGPSMAVAILTTFYGSMLATMIFIPMQAKLKARTLQEQLNLEIIFEGARSILENNNPMLVYEKLSSFLAPKERGN--
>Delta_Desulfovibrio_oxyclinae1
MDIATLLGLIIGLGLVVGAIVI-GGA--VDVF---LNVPGMMIVVGGTLASIMVAFPFEEVLQAVKAAFKVFHQ---RKT-SARDVVNIMVKVAEISRREGLLALENVQT---------------ENM----VLKKSCQLIAD-NADTQLIHATLAIEINSMRRRHQVGQDVFKRLGSLAPAFGMMGTLIGLVQMLSRLNDP-S--TIGPAMAVAILTTFYGSAMSTLIFIPLAAKLKARTLQEQLNLEIIFEGAKSILENNNPRLVYEKLSSFLSPSERGD--
>Delta_Pseudodesulfovibrio_profundus1
MDIVTLLGLAVGFSLIIGAIII-GGA--MDVF---INIPGMMIVVGGTLASIMVAFPFEEVIQAFTAAFKILVQ---RKT-KVRDVVNIMVKVAEISRREGLVALENVQT---------------ENM----VLKKSCQLIAD-NADPEIIRTTLAIEINSMRRRHQVGQDVFKRLAALAPSFGMMGTLIGLVQMLSQLSDP-K--AIGPAMAVALLTTFYGSAMSTLFFIPIAAKLRARTLQEQLHLEIIFEGAKSILENNNPRLVYEKLSSFLAPKERENR-
>Clostridium_estertheticum1
MDIFLIIGIITGLGAIVTGMTLKGSS--ISVL---LNPEAAIIILVGTTAAVMNSFPKKEFLKIPSLLGVLFKEK--KRD-NSAETIEKIVQMSQVTRKNGLLSLEETIKDI-------------NDK----FMKKGLEMVVD-GVDPETVREILEIEIDGLEERHRLGASILTTAGASSPTLGVLGAVIGLIGALGNLADT-Q--KLGESIASAFVATLYGIFFGYVIFHPFASRLKRKSSEEVNTMNIVLEGVLCIQLGENPKNIENKLVCMLEPKDRLKFQ
>Clostridium_tunisiense1
MDIFLIIGVITGFFAIIVGMIVKGAD--VTVL---LNPAAAIIILVGTIAAVMNSFPKDEFLKIPKILGVLFGNK--QKE-RPVAIVEQIIEMAQSTRKNGLLSLENTIQGL-------------DNK----FMKKGLEMVVD-GADPEFIEEVLTIDIDETEERHRAGASIFTTAGGSAPTLGVLGAVIGLIGALGNLNDT-E--KLGHMIAAAFVATLYGIFFGYVIFHPFATRLKRKSHEEITNMRIILEGILSIQEGKNPKSIEKKLLGMLAPKDRVSFE
>Heliobacillus_mobilis1
MDTAVILGLVLAVVAIIGGMIAKGAS--LSVL---INPAAILIIFVGTMASLLNSFPMKEIKKLPTLFGIIFKEQ--KLT-DPKVIINQMTEMAQQARREGLLSLEAAIEKL-------------DEP----FLKNGIRLIVD-GQGEEFVRELLEAEIAAMEERHRVGALIFTSAGSYAPTLGVLGAVIGLIGALGNLNDV-E--KLGHMIAAAFVATLFGIFSGYVLWHPFATKLKRKSQEEVKLKTMMLEGILSIQVGSSPIQIREKMMIHLTQTERQELD
>Heliorestis_convoluta1
MDIALLLGLALGIFSVVGGMVAKGAS--LAVL---INPAAIIIIFVGTFAALLNSFPMKEIKKIPALFGVLFKEQ--KLS-EPVVIIEQMTEMAQQARREGLLSLEASIDSL-------------NEP----FLKTGIRLIVD-GQGEEFVRELLEADIEAMEERHRAGAQIFTSAGTYAPTLGVLGAVIGLIGALGNLEDV-N--ALGNMIAAAFVATLFGIFTGYVIGHPFATKLKRKSQEEVKLKTMMLEGILSIQVGSSPVQIREKMMIYLTQAERERMD
>Desulfitobacterium_dehalogenans1
MELSTLIGLLLGFIAVGVGMVLKGAS--LTAL---INPAAILIIIVGTIATIFIGFPMEDIKRVPKLFKILFAKQ--QLI-SKKELVKQFAEWTTVSRREGILSLENRLEEI-------------DDD----FLKKGMAMAID-GNDAEFIRDVLSEDISAMEERHRDGALIFSQMGTYAPTLGVLGAVVGLISALSNLNEV-E--ALGHLISAAFVATLLGIFTGYVLWHPMANKLKLFSRREAGVKRMMLEGILSIQAGDNVNAIHNKLFAYLSAVERRELT
>Desulfitobacterium_hafniense1
MELSTLIGLLLGFIAVGVGMILKGAS--LTAL---VNPAAILIIIVGTIATIFIGFPMEDLKRVPKLFKILFTKQ--QLM-SKKDLVKQFAEWTTVSRREGILSLENRLEEI-------------DND----FLKKGMGMAID-GNDAEFIRDVLSEDISAMEERHRDGALVFTQMGTYAPTLGVLGAVVGLISALSNLNEV-E--ALGHLISAAFVATLLGIFTGYVLWHPMANKLKLFSRREAEVKRMMLEGILSIQAGDNVNAIHNKLFAYLSAAERRELT
>Desulfosporosinus_lacus1
MEKSTYIGLILAVIAVGVGMVLKGAS--LSSL---LNPAAILIIFVGTAAALFIGFPLDDLKAVPKLFKIMFTSQ--ELV-SRSELINQIGEWATVSRREGLLSLESMAEEI-------------EDE----FLRNGMRMVID-GNDPEFIRDVLMENISAMEERHRQGALIFTQAGTYAPTLGVLGAVVGLIAALGNLNEI-E--ALGHLISAAFVATLLGIFSGYVLWHPMANKLKQKSKKETQIKMMMAEGLLAIQAGEPVLSINQRLAVFLTPTERKVME
>Desulfosporosinus_youngiae1
MEKSTYIGLIAAVIAIGAGMVLKGAS--LSAL---LNPAAILIILGGTVACIFVGFPMEDLNKVPKLFKIMFTTQ--ALV-SKTELINQIGEWATISRREGLLSLESKAEEV-------------EDE----FLREGMRMVID-GNDPTFIREVLMENITSMEERHRQGALIFTQAGTYAPTLGVLGAVVGLIAALGNLNEI-E--ALGHLISAAFVATLLGIFTGYVLWHPMANKLKQKSKKEALLKTMMAEGLLAIQAGEPVLSINQRLAVFLTPTERKVMR
>Desulfotomaculum_profundi1
MEKSTFIGLFLGVFAIGLGMVFKGAS--LTAL---WNPAAFLIIFVGTAASLCMAFPMAELKKFPKLIKIVMKEQ--KLI-PKRELVNIFANLAMVARREGLLSLESQLESI-------------DDP----FLRNGMQMIID-GSDPEFVRSVMTEEIYAIEERHRAGALIFSQAGSYAPTLGVLGAVIGLVAALGNLSDI-E--KLGHSIAAAFVATLLGIFTGYVLWHPIANKLKRLSKKEIELKQMIVEGVLAIQEGRSPMILEQKLLVYLSQTERAKQN
>Desulfotomaculum_reducens1
MEKSTIIGLFLGITAISVGMVLKGAH--LSSL---WNPAAIMIIFVGTAASLFIAFPMSELKKIPRLLKITLQEP--KLM-AKREVVNTFVALASTARREGLLSLESQLESI-------------DDP----YLRGGMQMIID-GSDAEFVKFVMEEEIYATEERHRSGALIFTQAGTYAPTLGVLGAVVGLIAALGNLSDI-E--KLGHSIAAAFVATLLGIFSGYVLWHPIANKLKRISKKEMEIKQMIVEGVLAIQTGRSPIAIEQQLLVYLSPSERSSSK
>Thermosinus_carboxydivorans1
MEKSTVLGMLVGVVAISVGMVLKGAN--LSIL---LNYAAIMIIFVGTLASLLNAFPLAQIKKLPVLFKLLFKEQ--QLM-PRTELLKLFVEMAQTARREGLLALEGRLEEI-------------SDP----FLRNGLMMVVD-GMDTELIRDVLEAEIELMQERHSKGALMFTQAGTYAPTLGVLGAVVGLIAALGNLDDI-E--KLGHSIAAAFVATLFGIFSGYVMWHPFANKLKFLSKNEVELKRMMIEGILSLQAGESPNALEAKLVVFIPQSERASLK
>Schwartzia_succinivorans1
MEKATLIGIVLAIISIFVGMVVKGAP--LSSL---INPAAYMIIIGGTFACLFIGFRMEHMSTFPKLIKKTLNAP--SGQ-QKAELLELFIELSQIARREGILALESKVQDI-------------QDP----FFRTGLGMVID-GMDPEFVSDVLDAELSVMQQRHATGRSLFIQAGTYAPTLGVLGAVVGLIAALGNLNDI-D--KLGHAIASAFIATFLGIFTGYVMWMPIANKLKVMSEEEIGLKRMIIEGILSLQAGDSPTAIEAKLMVFIPQTERAALK
>Anaerovibrio_lipolyticus1
----------MGLISVFVGMVIKGAP--ISAL---NNPAAFLIIIGGTASCIFIGFRMDQVVRFPKLIGMTFKKN--NLQ-SSGELLQLFIELSQLARREGILALESKVQEI-------------EDP----FFRTGLGMVID-GMEPEFVSDVLDAELAIMQARHTENRSMFSQAGTYAPTLGVLGAVVGLIAALGNLNDI-D--KLGHSIAAAFVATILGIFTGYVLWLPFCNKLKILSEQEINQKRMIIEGILSLQAGDSPTAIEAKLMVFIPQTAREGLK
>Selenomonas_flueggei1
LEKSTVIGIIMGLISVFVGMILKGAP--LTAL---NNPAAFLIIIGGTFSCLFIGFRMEQLGNFFNLIKKTCQVP--QLQ-EKGQLVQQFIELSQIARREGILALESKAQEI-------------QDP----FFRTGLGMVID-GMDPDFVGDVLDAELAIMQERHAEGRSMFTQAGTYAPTLGVLGAVVGLIAALGNLNDI-D--KLGHSIAAAFVATILGIFTGYVLWHPFANKLKIISEHEVSQKRMIIEGILSLQAGDSPTAIEAKLMVFIPQTEREALK
>Pelosinus_propionicus1
MELSTIIGIGLGFVAVGVGMVLKGAS--LAVL---INPAAFLIILAGTAACLLNAFPMEVLKNFPTLVKMLFKQP--EFM-SKSDMLKMFVELSQTARREGILALESRVEEV-------------PDV----FLKTGLSMVID-GLDPDFVGDVLEAEIQGMEERHRVGALIFSQAGSYAPTLGVLGAVVGLIAALGNLNDI-D--ALGHSIAAAFVATLLGIFTGYVIWNPFANKLKIMSKKEVDVRKMMVEGILSLQAGDSPTAIEAKLKVFISQTEREQMK
>Acetonema_longum1
MEKSTLIGVIVGVGAVGTGMVLKGAS--LSAL---NNPAAFLIIIAGTVACILNAFPMQQVMKFPVLMKQLFRDQ--QLV-PKTQLLPLFVELSQTARREGILALEGRLNEV-------------EDT----FLKNGLSMVID-GMDPEFVHDVLDAEVQAMEERHRLGALIFSQAGSYAPTLGVLGAVVGLIAALGSLDNI-E--VLGHSIAAAFVATLLGIFTGYVLWNPFANKLKMMSKREAEIKRMMIEGILSLQAGDSPMAIEAKLLVFIPQADRSALK
>Veillonellaceae_bacterium1
LEKSTVIGVTLGILAVTVGMVLKGAS--LSVL---LNPAAFMIIIVGTAACLFNGFPMENLKRFPSLIKQLFRQK--QMM-TKAELVPLFVGLSQTARREGILALESRVDEI-------------SDP----FLRNGLTMVID-GLDPDFVGDVLDAEIHNMEERHRNGALIFSQAGTYAPTLGVLGAVVGLIGALGNLNDI-E--KLGHSIAAAFVATLLGIFTGYVIWHPFANKLKIISKKEAELMRMMIEGVLSLQAGDSPTAIEAKLIAFIPQHERTDLK
>Propionispora_vibrioides1
MEKSTAIGIVLGLIAVFVGMVLKGAS--LTAL---NNPAAFLIIIVGTIACIFNAFPLNDVKKFPTLIKMLFRQP--PQF-PKDELLKLFVELSQTARREGILALENRVTEI-------------PDP----FLRNGLSMVID-GLDPDFVGDVLDAEVHGMEERHRTGALIFSQAGSYAPTLGVLGAVVGLIAALGNLNDI-D--KLGHSIAAAFIATMLGIFTGYVLWHPFANKLKMMSKIEVENKKMMIEGILSLQAGDSPTAIEAKLMVFIPQGQRALLK
>Methylomusa_anaerophila1
MEMSTLVGIVIGVTAVTVGMVYKGAN--LTIL---INPAAFMIIIVGTAASLFNAFPLAQIKKFPILMKRLFQQQ--KHI-PKAELLRMFVELSQIARREGILALESRLEDI-------------KDP----FLKNGMNMVID-GMDVDFVRDVLDADIAAMEERHRAGALIFSQAGMYAPTLGVLGAVVGLIAALGNLDEM-D--KLGHAIAAAFVATLLGIFTGYVMWHPFSNKLKIQSREEIEIKRMMIEGILSLQAGDSPLAIEAKLMVFIPQAERALLK
>Sporomusa_malonica1
MEKSTVIGIVLGILSILVGMALKGAS--PAAL---INPAAFIIIIVGTAASLFNAFPLEQIKNFPILFKKLFKQE--ERI-AKPELLRLFVDLSQVARREGILALESKLEDI-------------KDP----FLKNGMSMVID-GMDVDFVRDVLDADIEAMEERHRGGALIFSQAGMYAPTLGVLGAVIGLIAALGSLDDI-E--KLGHSIAAAFVATLLGIFTGYVLWHPFATKLKLMSKEEVEVKRMMVEGILSLQAGDSPMAIESKLLVFIPQKVRELLK
>Sporomusa_acidovorans1
MEKSTIIGVVLGLLAVSVGMVLKGAS--LTAL---INPAAFLIIIVGTAAALLNAFPMDQIKNFPILCKKLVKKE--TPI-SKAELLKLFVELSQVARREGILALESRLEEI-------------HDP----FLRNGMSMVID-GMDVDFVRDVLDADIEAMEERHRSGALIFSQAGMYAPTLGVLGAVVGLIAALGNLNDI-D--VLGHSIAAAFVATLLGIFTGYVLWHPFSNKLKLISKEEVELKRMMVEGILSLQAGDSPMAIESKLLVFIPQKVRDLLK
>Sporomusa_silvacetica1
MEKSTVIGVVMGITAVGVGMVLKGAS--LTAL---INPAAFLIIIVGTAAALLNAFPMDQIKNFPVLCKKLAKKD--EHI-PKSDLLTLFVELSQVARREGILALESRLEEI-------------HDP----FLKNGMSMVID-GMDVDFVRDVLDADIEAMEERHRSGALIFSQAGMYAPTLGVLGAVIGLIAALGNLNDI-D--ALGHAIAAAFVATLLGIFTGYVLWHPFANKLKLISKDEVELKRMMVEGILSLQAGDSPMAIESKLLVFIPQKVRELLK
>Stappia_indica1
MDLGSIIGIVAAFVVVLIAIML-GGN--LTQF---IDVPSILIVIGGGFAATLVRFPLAGIGGAFVVGGKAFTH---KKS-SPRDLIEEISSLADIVRKSGPLGLET--VEV-------------SDA----TLAKGVQYIAD-GYEGEFIKDAMERDRDLYLDRLQEGRKVFKALGDSAPAFGMIGTLVGLVQMLATMDDP-S--TIGPSMAIALLTTLYGALIANVICLPLVDKLDSKFETEEVNQTLVIDGILQIRENKSPALIRDMLIAYLPEKARA---
>Pannonibacter_phragmitetus1
MDLGSIIGIVGSFAIVMVAILL-GGS--FGQF---IDVPSVLIVIGGGLAATLIRFSLGGIVSAFAVGAKGFGA---KNI-KPRDLIEEISGLAEIVRKSGPLGLEN--AAV-------------SDP----TLAKGVQYIAD-GYEIEFIRESMMRERDLTLSRLSEGKRVFKALGDSAPAFGMIGTLVGLVQMLANMDDP-S--AIGPSMAIALLTTLYGALISNCFCLPMVDKLDAKFDVEEVNQTLIIDGILQIRESKSPALIREMLIAYLPESARA---
>Labrenzia_suaedae1
MDLATIVGIVGALGIVTAAIFM-GGS--FGQF---VDIPSILIVFGGGIMATLIRFQLADVGSAFGTGFKALAG---KGP-SPRDLINEITHLGEIVRKSGPLGLEN--VDV-------------SDP----TLAKGVQYIAD-GYELDFIRESMERERDLQLTRLSEGKRVMKALGDSAPAFGMIGTLVGLVQMLANMDDP-S--AIGPSMAVALLTTLYGALISNVVCLPLVDKLDAKFEVEEINQTLIIDGVLQIRESKSPALIKEMLIAYLPEKIRA---
>Roseibium_aquae1
MDLATLIGIVGAFGIVVTAIFL-GGS--FGQF---VDVPSILIVVGGGLAATLIRFQLSDIAAAFATGFKALQG---KSA-SPRDLIEEISHLGEIVRKSGPLGLEN--VDV-------------SDP----ILGKGVQYIAD-GYDIEFIKESMERERDLQLTRLSEGKRVFKALGDSAPAFGMIGTLVGLVQMLANMDDP-S--AIGPSMAIALLTTLYGALISNIICLPIVDKLDAKFDGDELNQTLIIDGVMQIRESKSPALIREMLIAYLPGKDRE---
>Roseibium_denhamense1
MDLATLIGMVGAFGIVITAIFL-GGS--FTQF---VDVPSMLIVIGGGLAATLIRFQLSDIAAAFVTGFKALSG---AGA-SPRDLITEITNLGEIVRKSGPLGLEN--VDV-------------SDP----ILAKGVQYIAD-GYELEFIKESMERERDLQLSRLSEGRRVMKALGDSAPAFGMIGTLVGLVQMLANMDDP-A--AIGPSMAVALLTTLYGALISNIICLPMVDKLDAKFDVDELNQTLIIDGVCQIRESKSPALIKEMLVAYLPEKARA---
>Labrenzia1
MDLATLIGIVGAFGIVITAIFL-GGS--FTQF---VDIPSMLIVIGGGLAATLIRFQLSNIAAAFVTGFKALSG---KGP-SPRDLITEITNLGEIVRKSGPLGLEN--VDV-------------SDP----VLAKGVQYIAD-GYELEFIKEAMERERDLQLSRLSEGKRVMKALGDSAPAFGMIGTLVGLVQMLANMDDP-A--AIGPSMAVALLTTLYGALISNIICLPLVDKLDAKFDVDEVNQTLIIDGVCQIRESKSPALIKEMLVAYLPEKARA---
>Magnetovibrio_blakemorei1
MDFATLIGLVVGIGVVLGAILV-GSS--LDLF---LNLPSVLIVVGGTLAATFVKFPLQNVFSAFKIGASALKN---VRQ-DPRGLIEVSLELAEIARRNGILALEG--VEI-------------SNV----FFKRGIKLCVD-GHPLEVVRNALIRDMELSIHRHDEGSHIFKAIGDSAPAFGMIGTLVGLVQMLANMSDP-Q--SIGPAMAVALLTTLYGAVIANLIALPIADKLESKTEEERLTKELILEAITQIHARQSPMILADILEGFLPENQRSRGD
>Thalassospira_marina1
MDIATLIGIIAGMGVIVGAIFM-GGS--LSAF---IDVPSIMVVFGGTAAATLIKFPMRDVMKSMKTGIGAFKN---PKE-DPQSIYDKAMELSALVRKNGLLGLES--VEI-------------ENE----VMKRGIRMCVD-GHNGDVVRSSVSAEVAKSIQRDELGEVMFRGIGDTAPAFGMIGTLVGLVQMLANLSDP-A--AIGPAMAIAMLTTFYGAVLANLIALPIADKLALKVEQLRNTKELIVESVVQIQASQSPMVMKEILGPYLPGGIPA---
>Aquifex_aeolicus_VF5|Aquificae|Aquificales|NP_213685.1
MDVGTIIGIIAAFLLILISILI-GGS--ITAF---INVPSIFIVVGGGMAAAMGAFPLKDFIRGVLAIKKAFLW---KPP-DLNDVIETIGEIASKVRKEGILALEGDIELYYQ-----------KDP----LLGDMIRMLVD-GIDINDIKATAEMALAQLDEKMSTEVAVWEKLADLFPAFGMIGTLIGLIQMLRNLNDP-S--ALGPGMAVALITTLYGAILANAFAIPVANKLKKAKDMEVLVKTIYIEAIEKIQKGENPNVVKQEAAIMLGVELPEEV-
>Blastopirellula_marina|Planctomycetes|Planctomycetia|WP-040351680.1
MDIASVIGLIAAFGLILTAILIAGSS--LAAF---IDAPSLLVVCGGAVAACMMAFPLKSIVGSPMALKVCFLN---KPT-DVVALIKEIVSLAETARRDGLLALEGRIAEI-------------SNP----FIIVGIQMAVD-GARPDVIEDLLRTEIDAVATRHRDTKAIYDQMGRFAPAYGMIGTLLGLIIMLGNMSDP-S--SIGSGMAVALLTTLYGAIVSNCVFLPFAEKLSFLNKQELLTMEIIVRGIMAIQSGENPRVIEQKLRTFLPPAARKKS-
>Fervidobacterium|Thermotogae|Thermotogales|WP-011994683.1
MDITVLIGVVLGFGMMVYGIISGSGD--FATF---INIPSLVITVGGAISSAITANKKNVVFGIVKVIMGAIKE---PKI-DYVGTLRTLVSFSEKARREGLLSLEANIEEI-------------QDP----YFKKAIQLVVD-GTEPEVLRNMMEIEIDMATAEMMDQKAFFDSLGTFGPAFGMIGTLVGLIQMLKSLNNP-E--TLGPSMAVALITTLYGSILANIVGIPVAEKIAKRAADLEVFKRMILEGIISIQAGENPRVLEEKLKSYLPSQERTKY-
>Oceanobacillus_iheyensis|Firmicutes|Bacilli|WP-011066619.1
RDLLTPLGITLGFTMIMVAIMSNSGS--ISSF---ADISSIFIVIGGLTASMLITFKMEQIRLTKRVLKEAFHK---SQR-SIPQLIQLFIHLSDRARREGILALENELDEV-------------EDP----FIRKGMMLAVD-GVEPEVITDILTAEITAMEDRHYKGRQLIEKAAEYAPAWGMIGTLIGLVLMLNKLAEP-A--SLGPSMAVALLTTLYGTVLANLFFTPMAGKLESKTEEEVFIRQIIIEGIIGVQSGQNSRILEEKLSAFLTEEDIQTE-
>Aeromonas_hydrophila_|Proteobacteria|Gammaproteobacteria|YP_856320.1
---MSLIGLVLALIAILGGNMIEGGH--PSAL---LDLPAFLIVIGGTIGAALTQFPFSVVGSTLKRFKWLLAP---LKL-DMQQQAELLENLAGNARRSGMLALEGMIDEI-------------KDP----FLQKGVQMMVD-GYEKTKIHEVLENEIEFEQEDLEQTVKFYEAMGGYCPTMGIVGAVFGLIHAMGLLDAP-D--KLGGAIAVAFIATIYGVSAANLIFLPFGNRYKGFAHQIRHYKEMTLTGILCIVDGESQQRLQVTLEPYLGGHGGKKE-
>Lawsonia_intracellularis|Proteobacteria|Deltaproteobacteria|WP-011526570.1
MDIATLLGIVFGFTLVLVAIFI-GPV--PGKF---IHVPSMIIVFGGVSASILISFPFEDVRQAISAGVKAFSS---KKT-KASDVVTTMVKIAEISRREGTLALER--IQT-------------DNP----LLKKATQLIAD-NADPSLIHDTVAIEIASLKRRHKVGINVFQKLGYLGLAFGMIGTLIGLVQMLATMNDP-S--ELGEGMAVAILTTFYGSIIANLVFIPIADKLKAKSLQEELILFIIFEGAKSILENNNPKLVYEKLSSFLPPKERIRA-
>Shewanella_violacea|Proteobacteria|Gammaproteobacteria|WP-013050405.1
MDLATLIGLIGAFGFIIGAMAT-SGG--VGIF---IDTASVLIVICGTFFVVMMKYNLKQFLGSVKIGVKAFIF---KID-KPDELIEQSVTMADAARKGGFLALEE--AEI-------------TNT----FMQKAVDMLVD-GHDGDVVRDALEKDIALTEERHKMGISIFTAIGDVAPAMGMIGTLVGLVGMLSNMDDP-K--SIGPAMAVALLTTLYGAMIANMVAIPIAGKLGLRMAEEMLNRNLIMDAVLAIQDGQNPRVIEGFLKNYLSEKQRQID-
>Moorella_thermoacetica|Firmicutes|Clostridia|WP-011393241.1
MDLASILGLATAIAAIIIALTLEGNS--LASL---INLPAIIIILGGTIGATAFSYPLRELTRVPGLLGQVFQD---NHA-DFENIVNTLVDLAETARREGLLALESRAQQF-------------SDP----LLRHGLSFAVD-GIDPEEIRRIMENEIMRRQQDYKTGAGIFETAGGYAPTMGIIGTVIGLVHVLSNISDT-T--KLAAAIAVAFLATLYGIASANIIWLPMAAKLKTRAGEKMVVDQIIMEGILGIVQGKNPRLIRRELGILAEIETSGEV-
>Bradyrhizobium|Proteobacteria|Alphaproteobacteria|WP-014496127.1
MDIMTSVGLIAGIIVITAMIFM-GGD--LHMF---ISEHAMIIIFGGSISATMIRFPLSALLHGLPLGAKAFTM---SRL-SAHDLVDELARIAEIARKQGPVGLEK--VET-------------DEP----FLAKGIRYVAD-GYDLDFIRDNLERDRDNFLMHLDEGSKIYRAIGDCAPAFGMIGTLIGMVQMFANMTDP-S--KLGPFMATALLATLYGALVANLFCLPIADKLHGKLLDEETNRTLIIDGILMIRDSKSPTLVREMLLAYLPEKHRHAE-
>Leptospira_interrogans|Spirochaetes|Leptospirales|WP-002970641.1
MDFGTVVGFGGACVLMIFGIISAGLS--PLDI---FDIPSVIITFGGATAGTIMAVPWESTLAVGKITQKVFKT---EKH-DLIELIKTLVSFSEKARREGLLALEDDVNEL-------------PDE----FLRKGITLVVD-GTDPELVRNIMETEMGNIASRHNNGKAWWENWGALAPAFGMIGTLIGLVQMLKNLGDP-S--AIGTGVAAALITTLYGSMGANMFAIPVMKKLIRKSEDELTIKQIMIEGTLSIQSGDNPRIVKDKLSSFLPPSERDVL-
>Treponema|Spirochaetes|Spirochaetales|WP-010882170.1
MDIASFIGLFGGFAIIIFGAVL-GGS--ARGL---FHVPSLLITVGGSYLTLFLTYPLSYAVGVFRVIARVFHA---ADF-HEREIVQRLYALAEKSRRTGLLALEEEIQDF-------------DDD----FVRTGLRNVVD-GVDGDAIKALMESELTHMEDRHNTWISLLNSWAALAPGYGMLGTVMGLIGMLATLEDK-S--SLGSNMATALITTFYGSLVQNWFITPVATKLQYQHDLEVKSKEMVIEGVLSIQAGDHPRVLAQRLLTYLSPKMRKEL-
>Bdellovibrio_bacteriovorus|Proteobacteria|Oligoflexia|WP-011162756.1
MDKATWIGILVGVGGILLGNLLEGGH--TSSL---MQLTAFIIVLTGTIGAVMVSSSEKDLKTGLQLAKKAFRH---EES-RSKVRLNEIVDCARLAKKENILALEPRLNRI-------------EDP----LLKGVLRNVVD-GVDITTIRDIFETQIHTEEEELLGGAKIWTDAGGFAPTIGIIGAVLGLIHVMGNLTDT-S--KLGAGIAVAFVATVYGVSSANLLFLPLGNKLKRRVQALTREKMMVLEGGLLIASGMNPVVLEQKLYAYLDSDQK----
>Chromobacterium_violaceum|Proteobacteria|Betaproteobacteria|WP-011134576.1
MDKISLIAIVMGLTAIIAGQAIEGGS--IGSL---MQLTAFMIVIGGTTSAVMLQSTPKQFMAGLRMLRWIFRP---PNF-DHEKMIREVINWSQTSRKGGLLALEGLIATQ-------------RDP----FTKKAMQMLVD-GTEPDTLRAVMEVEISMFEHARRQAARIWESAGGYAPTMGILGAVLGLIHVMENLSDP-S--KLGGGIAVAFVATVYGVGSANLFFLPMANKLKHLVASELAMKELVVEGVVAIANGENPRIIESRLRGFLAMHE-----
>Geobacter_sulfurreducens_PCA|Proteobacteria|Deltaproteobacteria|NP_954069.1
MDIATIIGLVMGFGAVFGGALLEGLH--LTAL---IQPTAAIIVLGGTFGAAFVSFPMKTIIGAAKDIKKVLMP---AQN-DPEKVIKDLIGYAAKARRNGLISLEQEAQNV-------------KDP----FTKKGISLVVD-GIDPQKLRETLEIEVTYYEEHAKQSAEFFEAAGGYAPTIGIIGAVLGLIHVMGNLSDS-S--KLGAGIAVAFVATIYGLMTANIICLPFGTKIKHGIKEELICKNMIIEGLIAIQNGENPHFIEQKLKAFLQHGAGDK--
>Paenibacillus_odorifer|Firmicutes|Bacilli|WP-038573511.1
MDITAIIGLVAGLAALIGGYLWEGGS--LSGL---LQLNAALIVFGGTIAAVMISFPAAKLRSIPTALRMAFGR---NPE-RDEEKAEELIAMATVARRGGVLMLEKQAEVH-------------PDP----FTREGLLLIVD-GTDPEQVRQILELEMDAKELKHESYAKIFEAAGGYAPTMGIIGTVMGLIRVLGNLTDP-S--NLGTSIAVAFTATLYGVAIANLIFLPIASKIKSRSQSELHSMEMLLVGILSLQNGDHPLLVRKKLNSFISDTTTDD--
>Helicobacter_pylori|Proteobacteria|Epsilonproteobacteria|WP-000366185.1
MDLSTILGLVLAVASISLGDILEDGN--PLHI---IHLSSVIIIVPTSLFAAMTGTHARYVKAAYKEIKIVFLN---PKI-NLNETIKNLVELATLARKDGVLSLEGRVAQI-------------EDD----FTRNGLSMIID-GKDLKSVKESLEISIEEMEEYYHGAAHYWETAGETAPTMGLVGAVMGLMLALQKLDNP-A--EMAAGIAGAFTATVTGIMCSYAIFGPFGHKLKAKSKDIIKEKTVLLEGILGIANGENPRDLENKLLNYIAPGEPKKS-
>Bdellovibrio_bacteriovorus|Proteobacteria|Oligoflexia|WP_011165393.1
MNIAGLLGILAAVSIAVFSILDAAKN--PKVF---ADVHGIVLVIGGTLTVALLSFNFKSLWTALKIVTRMLGR---ERV-DYLGTIGTIVEISEAYRRDP-KSVPALMKPE-------------THP----FIKDGVKLLVEYGFNYDELADVLTNALRGKKKRDDEEIKVWHTMSRFPPAFGLLGATLGMISLLQTLGEPQD--RIGPAMATALVATFYGLVVANLILIPISEKLQTVSKADVTLREIIKEGILLVHEKKHPLFIKEYLKSFLSPAQREDDG
>Candidatus_Solibacter_usitatus|Acidobacteria|Bryobacterales|WP-011682120.1
PDLATLGGIGLALSGIIGGLILEKGS--ISDV---AQGTAAMIVLGGTFGAVLVTTPMAIVVRAFKGLGAVFFE---RAD-GMTETIEALIGYAGKARKHGIVSLEGDASEI-------------ADP----FLRKALNLAVD-GTDMQELRKMMEIDIALSEHAAESEARVWDSAGGYAPTIGIIGAVMGLIQVMKHLEDI-K--EVGHGIAVAFVATVYGVGLANIFFLPAANKLKARMRASSLRKDMVLEGVIGIVEGLNPTLIRMKLEAYQEEPAERK--
>Listeria|Firmicutes|Bacilli|WP-003760939.1
MEITTIIGLVLAVIVIAGSFMIQNIS--LAML---FSAEALIVIILGTITAVMMAHPWSDVKVVPKLFKILFTKE--KMP-DKVEILVQYKEYADEIRRSGVLALEDSVDEI-------------EDP----FMKRGMRLVVDGQSSPEFLRDVLEEEVASMEERHAAYAKIFASAGAYAPTLGVLGAAMGLIHAMGEMSNP-D--KLSEAIAAAFVCTIFGIFTGYVLWTPFANKLKVKSQKEVHLRYMMIEGVVALQERNAPRVVEERLLSFLSPKEKDVL-
>unclassified_Sphingomonas|Proteobacteria|Alphaproteobacteria|WP-066476748.1
--MFPLIGLVVLLAMVFGGFAITGGA--LGPV---MHPHEMLIIGGAAVGALIIGNSGKELKAIGGGVMKVLKGPKYKKQ-DYLDTIFLVSKLMKMLRTEGPIALEPHVEDPKSSAIFAEYPRLMADHTLVNLIADTLRLVVSGTLDVHAVEEVMDNAIKTHHHEVQGPQGTLQGLADALPALGIVAAVLGVVKTMGSIDKPPS--ILGGMIGSALVGTFLGVLLAYGIVGPLATRLQQVIDADAAIYHVVKQIIIASLHGHPQPLVIEAARSGIAHQNQPGFA
>Alpha_Acuticoccus_yangtzensis1
--MSVIIGLVVGIGSMLGGYMAMGGK--VGVL---WQPFEVLIIFGLAAGIFIIANPVATMKKTGTAIMQSASGKSPKRK-ELLELLGCLFALMRDLKAKPRNEVETHVDNPEDSELFKKFPSIMKDKLLLNFICDYVRLILIGNARGFEIEALMDQEIATIRKGKLKPALALSEIADALPAIGIVAAVLGIVKAMGAIDQSPE--ILGGLIAAALVGTFLGILSSYAFFAPMSSKIKTVSEMQMKPYLITKQALLAYINGAMPQIALEHGRKTIDNSSRPTID
>Delta_Desulfovibrio_magneticus1
--MFVILGTIIVLGCILSGFILEKGN--FDLI---LSPPELLMIAGGALGAFVISSPKDVLSHTIKSVFTVFGGMVTSKA-YYTTLLVTLSGLYMKIRREGLVAIEKDVERPAESPIFSDFAKNKKNHEVLLFICDTMRIFSTVNIEAHEFDNIMDADIEATAHELLIPSHSIGKIADGLPALGIVACVLGVVITMGKLNEPAE--VLGHSIGAALVGTFMGVLLAYGFVAPIATNLEFRAKEIEHILLVAKASLGSFVGGNPPPVALEAGRRAIPIHYRPTFE
>Delta_Desulforegula_conservatrix1
--MFIIIGGVIVLGCVVGGYLLSKGN--IHIL---WQPNEFIIIGGAALGSFIIASPLRVLKQVAGCVGMVLKGKVHGKD-FYLQLLTLLYDIFAKMRKEGLLSIEKDLEAPESSQIFQKYPDVIHNHHLTDFIADNLKIIVSIPVQPHEIDNLMELDIDSTHGDEHVVAHSINTVAESFPGLGIVAAVLGIVVTMGSINEPPE--VLGHHIGAALIGTFVGILVCYGFLGPFATNLAHLFRLEGIAFNSVRAALVAYMQTTSPQMAVEFGRRAIPAVDRPSFS
>Delta_Desulfovibrio_magneticus2
--MIVMVGLLVVIASVCLGYLMEGGV--FAVL---VQPAEWVIIIGAALGAMLVGSTRNALTLIVKGLPKALFPAHIGRD-HYLEALACLARLLGKIRREGLMSIEGDIEHPETSPIFAKATLLSKDKAALAFICDTMRVYLVSG-DAQELEQLMDLDLAAIHLQASSPAHNLGKVAESLPGLGIVAAVLGVVLTMGKISQPPE--VLGHSIGAALVGTFLGVLLCYGFVGPLAGNLENQAMERQTYFSVIRAVIAGAARGATPLIAVEYGRRAIPEALRPNFA
>Delta_Desulfovibrio_termitidis1
--MFVIIGFVVVFGSIIGGYLMSHGV--LHVL---FQPAEMIIILGAAFGAFIISNTKYSLGLVMKNMKVIMGDPGMSKA-KYLEVLGLLNSLFVKMHREGVISIEQDIEKPEGSSIFNKYPAIAKDKHTVHFIGDTLRVYLTTG-DPNEIDSLMEVDMKSMHEEESIAPHAIGRMAESMPGMGIVAAVLGVVLTMGKISEPPE--VLGHHIGAALVGTFIGILFCYGVFGPMGAKIEQTNHEHHMYFAVIKEAVAAAIRGSTPIIAVEYGRRAIPHTFRPTFA
>Delta_Desulfovibrio_vulgaris1
--MFAIIGLVVVFGSILTGYLMSHGV--LHVL---WQPAELIIILGAAIGAFIVSSTKYSLGLVLKNLKLVLGDPGMSKA-KYLDVLGLLNSLFVKMHREGVISIEQDIEKPEGSSIFNKYPAIAKDKHTVHFIGDTLRVYLTTG-DPNEIDSLMEVDMKSMHEEESIAPHSIGRMAESLPGMGIVAAVLGVVLTMGKISEPPE--VLGHHIGAALIGTFIGILFCYGVFGPMGAKIEQANHEHHMYFAVIKEAVAAAIRGSTPIIAVEYGRRAIPHTFRPTFA
>Delta_Desulfovibrio_desulfuricans1
--MYLLIGLVIVAASVGTGYTMAHGD--WGVL---FQPAEFIIILGCGLGAFFGSQTKYTFGLVVKSLKHLFADPGSSKG-HYLETLALLYALFSKMHREGVISIESDVEKPESSPIFSKYPNISKDATVVNFVGDTLRVYLTTG-DPADIDSLMDVDIETMREEGILPAHAVSHMAESLPGMGIVACVLGVVLAMGKINEPPE--VLGHYIAAALVGTFFGILACYGLFGPMGAKLENYVAEEHFYFNSIKEAVAAAIRGSTPLIAVEYGRRAIPYPFRPSFA
>Delta_Desulfovibrio_legallii1
--MYLVIGLVIVAISVFTGYTLSHGE--WAVL---FQPAEFIIILGCGLGAFFGSQTKYTFSLIVKSLKHLFADPGSSKG-RYLETLALLYALFSKMHREGVISIESDVEKPESSPIFSKYPNISKDSKVVNFIGDTLRVYLTTG-DPADIDSLMDVDINTMREEGILPAHAVSHMAESMPGMGIVACVLGVVLAMGKINEPPE--ILGHYIAAALVGTFFGILCCYGLFGPMGSKLENYVAEEHFYYHSVKEAVAAAIRGSTPLIAVEYGRRAIPYPFRPAFA
>Delta_Syntrophus_aciditrophicus1
--MLAIIGIVIVFTTVIGGYLLEHGN--LAVL---FQPAEFLIIFGAAIGGFLISSPSKVVKAVIKSISRIFRGKTFDKK-DYTEALMLLNGIFYKIRQQGLVSIESDVDSPQESPLFSQYPSILNNTHAIDLITDTLRTVMTTTIAPHELDALIDHELDVYYEEMMQPAKSVNFVADALPGLGIVAAVLGVVLTMGKISEPPE--VLGKCIGAALVGTFIGVLTCYGFVGPMGKNIEHQAGENILYLTVLKVALLAFIGGSAPKVAVEFGRRVIPANDRPSFI
>Delta_Desulfatirhabdium_butyrativorans1
--MFVIIGIVVVLGMIVAGYLMEHGN--LSVL---FQPAEFVIIFGAAIGSFVISNPKKIISGTIRDALKVFTAPDIGKA-QYIELLLCLNEIFFKVKREGFLAIEADVDNPHESATFTKYKSVISDHHVMDFICDNFRTIISTNMTPSELEDLMDVDIEAQHHDHMASSEAITRVADALPGLGIVAAVLGVVLTMGKISEPPE--VLGHSIGSALVGTFIGILSCYGILGPIGTNVEHKAKAKGNVLNVIKIAIVSTAQGAAPQAAIESARRAVPVDSRPEFN
>Alpha_Acuticoccus_sediminis1
--MAVILGLVIGIGSMLGGFMAMGGH--IDVL---WQPFEVLIIFGLAAGIFIIANPSAMIKKTGSAIVQAASGKAPKRK-DLLELLGCLFALMRDLKAKPRNEVEAHVDNPEESELFKKFPTIVKDKMLLNFICDYVRLILIGNARGFEIEALMDQEIATIRKDKQKPALALGEIADALPAIGIVAAVLGIVKAMGAIDQSPE--ILGGLIASALVGTFLGILSSYAFFAPMSSKIKTISEKQMKPYLITKQALLAYINGAMPQIALEHGRKTIETSSRPTID
>Alpha_Pseudovibrio_hongkongensis1
--MNIILGLIIVFGSILGGYVAMGGY--LRVL---YQPFEFLIICGAAFGTFVVANSMRTLKDTARGIKEAIGNDSPKKR-DHLDTLSILYGLMRTMRAKGRNDVEAIIDNPSESELFQTFPKVLRNESLTSFICDYFRLIVIGNVRPHEIEALMDEELHTLSREELRPVHALNTVSEALPALGIVAAVLGVIKAMGAIDQEPE--VLGGLIGAALVGTFLGIFVSYGVVSPISNKIKSVRERRFRLYVEVKQTMLAFMNGAAPQIALEHGRKTIASEDRPTID
>Alpha_Polymorphum_gilvum1
--MTIILGLIIAAVSLIGGFAALGGK--VAVL---WQPWELVIIIGVALGTFFVANPMKAIVDTLRSTREAVFNAVPKKR-DYLDVLALLYALMRELRAKGRNEVEPHIENPQESEIFRSFPTVYRNSGLLTFVCDYFRLILVGNARAHEIEALMDEELQTIHRDQLKPYYALSALAEALPAIGIVAAVLGVIKAMGAIDQSPQ--ILGSLIGAALVGTFVGIFLSYALVAPVAHKVKGVREHRLRPYIIVKQSLLAFMNGAPPQIALEHGRKTISAYDRPTID
>Alpha_Pannonibacter_indicus1
--MTIMLGLIIAMASLLGGFYAMGGK--VLVL---WQPFEVLIIVGVAIGTFFVANPMKTIKDTMRAVQEAVLNSVPKKR-DYLDILALLYALMRELRSKGRNEVEPHIENPQESEIFRAFPTVYRNRNLTTFVCDYFRLIIVGNARAHEIEALMDEELQTVHRDQMKPYYALSAVAEAFPAIGIVAAVLGVIKAMGAIDQSPQ--ILGALIGAALVGTFLGIFLSYALVAPVAHKVKGVREARLRPYVIVKQSLLAFMNGAPPQIALEHGRKTISASDRPSID
>Alpha_Roseibium_aquae1
--MTVIIGLVIAFASLIGGFAAMGGK--VMVL---WQPWEVLIICGVAIGAYVVANPLKTIKDSVTATSDALRNAVPAKR-DYLDVLALLYGLMRELRSKGRNQVEPHIEDPNSSAIFQNFPKVLRNASLTTFVCDYFRLIIVGNARAHEIEALMDEELHTIHRDQMKPYHAMTILAESLPAIGIVAAVLGVIKAMGAIDQSPQ--ILGSLIGAALVGTFLGIFLSYALVSPIANKIKSVRESRLRPYIVVKQTLLAFMNGADPQIALEHGRKTISDSSRPTID
>Alpha_Labrenzia_marina1
--MTILIGLFIAGASLIGGFAALGGK--VSVL---WQPWELLIILGVAVGAFVVANPMKTIRGTVFAVSDALRNAVPNKR-EYLDVLALLYGLMRELRAKGRNQVEPHIEDPNTSQIFQKYPTVLRNANLTTFICDYFRLIIVGNARAHEIEALVDEELQTIHRDQMKPFHAMSSVADALPAIGIIAAVLGVIKAMGAIDQSPQ--LLGSLIGAALVGTFVGIFFSYSLFGPLAVKIKNVRESRLRTYIVVKQTLLAFMNGADPQIALEHGRKTISDYDRPTID
>Alpha_Labrenzia_aggregata1
--MTILIGLIIAGASLIGGFAALGGK--VSVL---WQPWELVIILGVAIGAFVVANPMKVIKGTLVAVSDALRNAVPNKR-EYLDVLALLYGLMRELRAKGRNQVEPHIEDPNTSPIFQKYPSVLRNASLTTFICDYFRLIIVGNARAHEIEALVDEELQTIHRDQMKPYHAMSSIADALPAIGIIAAVLGVIKAMGAIDQSPQ--LLGSLIGAALVGTFVGIFFSYSLFGPIASKIRNVRENRLRTYIVVKQTLLAFMNGADPQIALEHGRKTISDYDRPTID
>Alpha_Niveispirillum_irakense2
--MNLVLGTVIVFACVLGGFLALGGH--LSVL---WQPFEAIIIIGAALGAFVIANPWRIVRETGASLVLLFRGGKNRRD-DYLELLALLYTVLRTVRTKGMLGLEKDIERPHESPLFQQFPRFLKQERAIRFLTDYLRLFSLGADRPAEMEALMDEELSTMNKEFHRAPRSLNMVAEALPALGIVAAVLGMIKAMGSISAPPE--VLGKLIGGAMVGTFLGVMLSYGIVSPLVAALNRMRDDDIKYFHCIKAALVAHLHGAAPTISVEHARKMLYAEVQPTFN
>Alpha_Salipiger_mucosus1
--MFALLGFILVFGSVLGGFAAMGGN--LWVL---WQPWELVIIIGAALGAFVIANPKSVLRDTFKACRSVLRGKPYNKA-EYLEMFSLLYMLFKVSKDDLR-KIEKDLDSPNRSSFFKKFPLVSQNPRNVRFIADYFRLFLLGSSKSHEMEALLDTELDSIERELNRVPNALYTVADSLPALGIVAAVLGVIKAMGSINQPPE--VLGMLIGGALVGTFLGVLLSYGVVGPLANAIRARGEQELAYYIAIKTSIIAFLNDYPPQICAEYGRKTISADVRPAFE
>Alpha_Inquilinus_limosus1
--MNAIVGLVVVVVCVVGGYAAMGGN--LLVL---WQPWELVIVVGGTIGAYVIANPGTVLADTGRALATLFRSRPYSKA-DYLDLLAMVYTVLRTGRAKGFNELEKDFDAPAESGFFQRYPTVHRNRRALQFACDYLRLIQLGTRNPHELESLMDEEIETLSRELSKAPRALQAAADSLPALGIVAAIMGMVKAMGAINSSPE--VLGHMVGGALVGTFSGILLAYCLVGPLASYVAAQREAEVNYFICIRSALLAYLHGYQPQICVEYARKVLTSDIRPSFF
>Alpha_Azospirillum_brasilense1
--MRLLFGIVAVFLSVLGGFAAMGGR--MGVL---WQPVEIVIIVGAGIGGYVIANSMAVLRATVRTIGAVARGRHTSKD-EYLDLISLLYALLRQAKSKGVSNIESDIDKPDDSPIFAQYPSVFRQPRCVTFLCDYLRLIALGQDNPHDLEALMNEEIETIGRELNQVPKALQNLADALPALGIVAAVLGVINAMSAISEPPE--VLGHMIGGALTGTFLGVLLSYGLVGPIAAAARHRRESELTLFICVRAGLGAYLRGSPPQVCAEFARKVLFADTQPSLA
>Syntrophus_aciditrophicus|Proteobacteria|Deltaproteobacteria|WP-041584784.1
--MLAIIGIVIVFTTVIGGYLLEHGN--LAVL---FQPAEFLIIFGAAIGGFLISSPSKVVKAVIKSISRIFRGKTFDKK-DYTEALMLLNGIFYKIRQQGLVSIESDVDSPQESPLFSQYPSILNNTHAIDLITDTLRTVMTTTIAPHELDALIDHELDVYYEEMMQPAKSVNFVADALPGLGIVAAVLGVVLTMGKISEPPE--VLGKCIGAALVGTFIGVLTCYGFVGPMGKNIEHQAGENILYLTVLKVALLAFIGGSAPKVAVEFGRRVIPANDRPSFI
>Epsion_Campylobacter_jejuni
--MLVIIGYIVVMGSVFGGFMLVGGE--LGAL---YQPAELLIIGGAGIGAFFVGNNGKAIKSTMRALPQLFRASKYNKA-LYMDLMALLYRLLAKSRQQGMLSLENDIDNPAESDIFANYPRILADKHLVEYLTDYLRLMVSGNMNAFEIEALMDEEIETYEHESEVPANSLALVGDSLPAFGIVAAVMGIVHTLAAADRPAA--ELGALIAHAMVGTFLGILLAYGFISPLASLLRQKSAENAKMMQCIKVTLLSSINGYAPQIAVEFGRKTLYTSERPSFI
>Gamma_Sulfuriflexus_mobilis2
--MLFIIGAIIVIACVAGGFVLSHGN--LATI---WQPYEVLIICGAAFGAFVISNPGKVIKAAFGSLLGLLKGAKYAKK-DYLELLGLMFDIFAKARKEGMMSIEEHIEDTHASTLFSKYPKIVKDHHAIDFICDYLRIIVGGNMNPFELENLMDVELETHHHEAEQPAQAITRVSDALPGFGIVAAVLGIVITMGSLDQPPD--VIGSHVAAALVGTFLGILFAYGFVGPAATAIEHKVADEAKYLQCIKVCMLATLNGYSPQIAVEFGRKSLFSSERPSFS
>Gamma_Acidihalobacter_prosperus2
--MNTIIGSIIVIGCVIGGYILSHGH--LAAL---FQPYELLIIAGAAFGAFMISNPMSLVMKTIKGVPSLLGGSKYGKA-IYLDLLTLMYDLFTKARKEGLMAVESDIEEPENSEIFTKYPKITKNHHALEFIVDYMRLIVSGGMNPFELDNLMSLELETHHQESHQTPNALTRVADGLPGFGIVAAVMGVVITMGSLDKPPQ--VIGEHVAAALVGTFLGILLAYGFVGPLAIALEHRAQEEANFFECIKTCILAQVQGYSPQIAVEFGRKAMYAAVRPSFQ
>Gamma_Pseudomonas_acidophila1
--MLIFVGTLVTLLSVFGGYALAGGH--LGAL---LQPVEILMIAGAGLGAFILGNGMKTIRATLRVLPTLFKGSKYNKD-VYMELMALLYVLLAKARKEGTLTLEADIDNPEQSPIFTQYPKILADRHIVEFLTDYLRLMVGGNMNAFEIESLMDEEIETHHAEGEAPAHALAKVGDAMPAFGIVAAVMGVVHTMASADKPPA--VLGEMIAQALVGTFLGILLSYGLIGPLSSLAEQRVTESTKMFQCIKVTILASLNGYAPAIAVEFGRKVLFSTERPSFT
>Gamma_Ewingella_americana1
--MLVLIGYIVVLGSVFGGFMLVGGE--LGAL---YQPAELLIIGGAGIGAFLVGNNGKAIKSTLRALPKLFRASRYSKA-LYMDLMALLYRLLAKSRQQGMLSLENDIDNPQESDIFTNYPRILADKHLVEFLTDYLRLMVSGNMNAFEIEALMDEEIETYEQESEVPANSLALVGDSLPAFGIVAAVMGIVHTLAAADRPAA--ELGALIAHAMVGTFLGILLAYGFISPLAAVLRQKCAENTKMMQCIKVTLLSSLNGYAPQIAVEFGRKTLYTSERPSFV
>Gamma_Yersinia_similis1
--MLVILGYLVVLGAVFGGYILVGGH--LGAL---YQPAEFLIIAGAGIGAFIVGNNGKAIKATMRAMPKLMRRSKYNKA-LYMDLMALLYRLLAKSRQQGMLSLERDIENPLESEIFSNYPRIMADKTLVEFITDYLRLIVSGNMNAFEIEALMDEEIETHEQESEVPAGSLAMVGDSLPAFGIVAAVMGVVHALASADRPAA--ELGALIAHAMVGTFLGILLAYGFISPLATLLRQQSAETTKMMQCIKVTLLSSLNGYAPQIAVEFGRKTLYTTERPSFI
>Gamma_Xanthomonadales_bacterium1
--MFVIIGYVVIIGCILGGFIMAGGH--LGVL---MQPVEVLIIVGSAVGAFFVGNSMTVVKEAGGALGACFKGGKYTQA-LYMETLTLLYLIFAKIRKEGLLALQADIDEPHSSKLFEQAPTVLHDHHAVEFITDYLRLLSSGNIELNQLDNLMDLDIETHHHQGERPIKAIQAFADGLPAFGIVAAVLGVVHTMESVGIPPA--ELGKLIAAALVGTFLGILLAYGFVGPLGSLLTQKLDESTKYYQAIKAAFIANLNGYDPMASVEFARKVMYSSERPGFT
>Gamma_Plasticicumulans_acidivorans1
--MFVIIGYVLIIACLLGGFTVAGGH--IGVL---WQPVEVMIIVGAAVGAFVVGNSMTVLKQTGGALGACFKGAKYTQS-LYMETLTLLYLIFAKIRKEGLLALQSDIDEPHNSKLFEQAPAVLHDHHAVEFITDYLRLLSSGNIELNQLENLMDLDIETHHHEGDRPIKSIQNFADGLPAFGIVAAVLGVVHTMESVGIPPA--ELGKLIAAALVGTFLGILLAYGFVGPLGSLLTQKLDESTKYYQAIKAAFIANLNGYDPMASVEFARKVMYSTERPGFT
>Gamma_Methylomicrobium_agile1
--MFVVIGYIVVIGALLGGYMGAGGH--VGVL---VQPFEFVIIFGGAVGAFIVSNSPKVLKAALRGLGGVFKGSKYTKT-FYLETLTLLNNIFVKIRQQGLLAIEADIDNPSQSPLFNAAPNVLADHHAVEFITDYLRLMVAGNFDVHQVDNLMDLEIETHHEEGHLPISALSRLADGLPAFGIIAAVMGVVHTMGSVGKPPA--ELGQLIGAALVGTFLGILLSYGFIGPLVGLMEQKLAESTKYYQSIKAGFIASMNGYAPPVAVEFARKVMFSAERPPFI
>Gamma_Methylosarcina_fibrata1
--MFVIIGYIVVVGALLGGYLGAGGH--IGVL---VQPFEFLIIFGGAVGAFIVSNSPKILKATMGALGSAFKGTKYTKE-FYLETLTLLNNIFIKIRQQGLLAIESDIDSPNESPIFSAAPNVMADHHAMEFLTDYLRLMVAGNFDVHQMDNLMDLDIETHHEEEHLPIGALSRLADGLPAFGIIAAVMGVVHTMGSVGKPPA--ELGQLIGAALVGTFLGILLSYGFIGPLAGLLEQKLGESTKYYQSIKAGLIASMNGYAPPVAVEFARKVMFSTERPPFA
>Gamma_Methylocaldum_marinum1
--MFVIIGYIIVVGAILGGFLMAGGH--IGVL---IQPNEAVIIFGGALGAFIVSSNPKVLKAVVGALIGALQGSKYNQA-FYLETLTLLYRIFNKVRQNGLLSIEVDIEIPDQSEVFKSAPKVLADRHAVEFITDYLRLMTSGSLDVHQIDNLMDIDIETHHEEGHLPIQALQRLADGMPAFGIVAAVMGVVHTMESVGLPPA--ELGKLIAAALVGTFLGILVAYGFISPLAGLLEQRLAESTKYYQSIKAGLIASMNGYAPATAVEFARKSMFSAERPEFS
>Gamma_Methylococcaceae_bacterium1
--MTVIIGYILVIGCIMGGYLGAGGH--IGIL---LQPFEAVIIFGGAIGAFVVSNSPKVLKASLGALAMVFKGSPYSKE-FYLETLTLLSKIFVKIRQNGLLSVEGDIENPEQSELFKSAPKVLADHHAMDFITDYLRLMSSGSLDVHQLDNLMDIDIDTHHEEGHQPIAALAKMADGMPAFGIVAAVMGVVHTMESLDKPQT--VLGGLIAAALVGTFLGILISYGFVAPLVGNLEQKLADSTKYYQAIKAGLIASMNGYPPPTAVEFARKVMFSTERPGFQ
>Beta_Rubrivivax_gelatinosus1
--MFVIIGWVIVLVCVFGVFIVHGGN--IGVILKAL-PFEMATIGGAAAGAFLANNQPKVLKATMRGLGKCFKGSKYTKA-RYMDLMALLYDILQKARKEGLMSIEKDVEDPHNSPLFQKYATVGNDHHVSEFVTDYLRMMVSGNLNAHEIESLMDSEIETHHHEEHAAVAAIQRLAGALPAFGIVAAVLGVVNTMGSVGQPPA--VLGGMIGSALVGTFLGILLAYAFAEPLAGLLEQKVDEATKELQCIKTTLLASMQGYAPQVAIEFGRKVLYSTERPSFT
>Beta_Roseateles_depolymerans1
--MFVIIGWLIALGCVFGVFIAHGGN--IGVVLHAL-PFELITIFGAAGGAFLANNQMKVVKSTMGGLGQCFKGSKYNKA-RYMDLLALMYDILQKARKEGLMSIEKDVEDPHSSPLFQKYPTVGNDHHVTEFITDYLRMMVSGNLNAHEIEALMDAEIETHHQEAHAPVAALTRLAGGLPAFGIVAAVLGVVNTMGSVGQPPA--VLGGMIGSALVGTFLGILLAYGFVEPLAGLLEQKVEDSGKEIICIKITLLASMQGYAPQVAIEFGRKVLFSGDRPGFT
>Beta_Paucibacter_aquatile1
--MFVIIGWAVSMACIFGVYIAHGGN--IGVILKAL-PFEVTTILGAAIGAFLANNQMKVVKGAVAGLGQCFKGSKFSKA-RYMELLALMYDILQKARKEGLMSIEKDVEDPHSSPLFQKYPVVGNDHHVTEFITDYLRMMVSGNLNAHEIESLMDAEIDTHHAEEHAAVAALQRIAGGLPAFGIVAAVLGVVNTMGSVGQPPA--VLGGMIGSALVGTFLGILMAYGFAEPLAGLLEQKVEDAGKELQCIKTTLLASMQGYAPQVAIEFGRKVLYSGDRPTFA
>Beta_Paucibacter_toxinivorans1
--MFVIIGWAVAMACIFGVYIVHGGN--IGVILKAL-PFEMITIFGAAIGAFLANNQMKVVKAAMRGLGTCFKGSKFSKA-RYMELLALMYDILQKARKEGLMSIEKDVEDPHSSALFQKYPTVGNDHHVTEFITDYLRMMVSGNLNAHEIESLMDSEIETHHQEEHAAVAALQRVAGGLPAFGIVAAVLGVVNTMGSVGQPPA--VLGGMIGSALVGTFLGILLAYAFAEPLAGLLEQKVEDAGKELQCIKTTLLASMQGYAPQVAIEFGRKVLFSGDRPSFV
>Beta_Pelomonas_saccharophila1
--MFVLIGWALSMACIFGVFIAHGGN--IGVILHAL-PFEMITIFGAATGAFLANNQMKVVKATAAGLGSCFKGSKYSKA-RYMELLALMYDILQKARKEGLMSIEKDVEDPHNSPLFQKYATVGNDHHVTEFITDYLRMMVSGNLNAHEIESLMDSEIETHHQEEHAAVAALQRLAGGLPAFGIVAAVLGVVNTMGSVGQPPA--VLGGMIGSALVGTFLGILLAYGFAEPLAGLLEQKVEDAGKEFQCIKTTLLASMQGYAPQVAIEFGRKVLFSGDRPSFT
>Beta_Ideonella_azotifigens1
--MFVIVGWLLAIGCIFGVYIAHGGN--IGVILHAL-PFEMLTIFGGAIGAMVANNQPKVLKATMKGLGACFKGSKYSKA-RAMELLALLFEILQKARKEGLMSIEKDVEDPHNSPLFQKFPVVGHDHHVTEFITDYLRMMVSGNLNAHEIESLMDTELETHHHEAHGASAAIARLAGALPAFGIVAAVLGVVNTMGSVGQPPA--VLGGMIGSALVGTFLGILLAYGFAEPLAGLLEQKIDEDGKELQCIKTTLLASMQGYAPQVAIEFGRKVLYSTERPTFG
>Beta_Kinneretia_asaccharophila1
--MFVLIGWVLALACIFGVYIAHGGN--MGVILKAL-PFEMTTIFGAAIGGMIATNPPKVMKATLKGLGTCFKGGKYTKA-RYMDLLALLYDILQKARKEGLMSIEKDVEDPHSSPLFQKYPTVGNDHHVAEFITDYLRMMVSGNLNAHEIESLMDAEIDTHHHEAFMAVQAIQRLAGGLPAFGIVAAVLGVVNTMGSVGQPPA--VLGGMIGSALVGTFLGILLAYAFAEPLAGLLESKVDEDGKELQCIKTTLLASMQGYAPQVAIEFGRKVLYSTERPTFA
>Beta_Mitsuaria_noduli1
--MFIAIGWALALACIFGVFIAHGGN--IGVVLKAL-PFEMTTIFGAAIGAMLATNPPKVMKATVKGLAACFKGSKYTKA-RYMELLALMYDILQKARKEGLMSIEKDVEDPHSSPLFQKYPTVGNDHHVTEFITDYLRMMVSGNLNAHEIESLMDAEIDTHHHEAFLAVIAVQRLAGGLPAFGIVAAVLGVVNTMGSVGQPPA--VLGGMIGSALVGTFLGILLAYAFAEPLAGALESKVDEAGKELQCIKTTLLASMQGYAPQVAIEFGRKVLYSTERPSFA
>Beta_Roseateles_terrae1
--MFVIIGWVLALACIFGVFIAHGGN--ISVVLHAL-PFEMTTIFGAAIGGMLATNPPKVMKATMKGLGECFKGSKYTKA-RYMELLALLYDILQKARKEGLMSIEKDVEDPHSSPLFQKYPTVGNDHHVAEFITDYLRMMVSGNLNAHEIESLMDAEIDTHHHEAFLAVQAIQRLAGGLPAFGIVAAVLGVVNTMGSVGQPPA--VLGGMIGSALVGTFLGILLAYAFAEPLAGALEAKVDEAGKELQCIKTTLLASMQGYAPQVAIEFGRKVLYSTERPTFA
>Beta_Mitsuaria_noduli2
--MFVIIGWLLALACIFGVFIAHGGN--ISVVLHAL-PFEMTTIFGAAIGGMLATNPPKVMKATMKGLGDCFKGSKYTKA-RYMELLALLYDILQKARKEGLMSIEKDVEDPHSSPLFQKYPTVGNDHHVTEFITDYLRMMVSGNLNAHEIESLMDAEIDTHHHEAFLAVIALQRLAGGLPAFGIVAAVLGVVNTMGSVGQPPA--VLGGMIGSALVGTFLGILLAYAFAEPLAGALEAKVDEAGKELQCIKTTLLASMQGYAPQVAIEFGRKVLYSTERPTFA
>Beta_Roseateles_aquatilis1
--MFVIIGWLLALACIFGVFIAHGGN--ITVVLHAL-PFEMTTIFGAAIGGMLATNPPKVMKATMKGLGDCFKGSKYTKA-RYMELLALLYDILQKARKEGLMSIEKDVEDPHSSPLFQKYPTVGNDHHVAEFITDYLRMMVSGNLNAHEIESLMDAEIDTHHHEAFLAVIALQRLAGGLPAFGIVAAVLGVVNTMGSVGQPPA--VLGGMIGSALVGTFLGILLAYAFAEPLAGALESKVDEAGKELQCIKTTLLASMQGYAPQVAIEFGRKVLYSTERPTFA
>Beta_Piscinibacter_defluvii1
--MFVLIGYGVALGCIFGAYIIHGGN--MSVIIHAL-PTELMAILGGALGAFIVNNQPKVLKATLGALPGLLKGSKYSKA-RYMELMALLYDILQKARKEGLMSIEKDVEDPHNSPLFQKYATVGSDHHVVEFITDYLRMMVSGNLNAHEIESLMDSEIETHHHEAHAPVAAIARLAGALPAFGIVAAVLGVVNTMGSVGQPPA--VLGGMIGSALVGTFLGILMAYGVVEPLGGLLEQKIDENGKELQCIKTTLLASMQGYAPQVAVEFGRKVLYSGDRPTFA
>Beta_Pseudorhodoferax_soli1
--MIVIIGYVVAMGCIFGVYVFHGGN--IGVILTAL-PFELITIFGGALGAFAVNNQPKVLRATLKALPTAFKGSKFTKE-RYLELMALLYDILQKARKEGLMAIEKDVEEPEQSEIFKKYPTVGSDHHVVEFMTDYLRMMVSGNLNAHEIESLMDSEIETHHQEAHAPVAAIARLAGALPAFGIVAAVLGVVNTMGSVGQPPA--VLGGMIASALVGTFLGILLAYGVVEPLGGLLEQKSEDAAKELQCIKTTLLASMQGYNPSTAIEFGRKVLFSTERPSFA
>Beta_Variovorax_boronicumulans1
--MIVIIGYVVAMGCIFGVYVFHGGN--IGVILTAL-PFELITIFGGALGAFAVNNQPKVLKATLKALPTAFKGSKFTKD-RYLELMALLYDILQKARKEGLMAIEKDVEEPEQSEIFKKYPVVGSDHHVVEFMTDYLRMMVSGNLNAHEIESLMDSEIETHHQEAHAPVAAIARLAGALPAFGIVAAVLGVVNTMGSVGQPPA--VLGGMIASALVGTFLGILLAYGVVEPLGGLLEQKSEDAAKELQCIKTTLLASMQGYNPSTAIEFGRKVLFSTERPSFA
>Beta_Rhodoferax_koreense1
--MIVLIGYAVSMGCIFGVYIFHGGN--ISVILHAL-PFELITIFGGALGAFAVNNQPKVLKATIKLLPQALKGSKYTKA-RYMELMALLYDILQKARKEGLMAIEKDVETPHDSEIFKKYPTVGHDHHVVEFMTDYLRMMVSGNLNAHEIESLMDSEIDTHHAEAHAPIAAIARLAGALPAFGIVAAVLGVVNTMGSVGQPPS--VLGGMIASALVGTFLGILLAYGVVEPLGGLLEQKNEDAAKEFQCIKTTLLASMQGYNPSTAIEFGRKVLFSTERPSFA
>Beta_Acidovorax_temperans1
--MFVIIGYVVSMVCIFGVYIVHGGN--IQVILKAL-PFEMITIGGSALGAFVVNNQPKVLKATLKAIPQALKGSKYTKA-RYMELLAMLYEILQKARKEGLMAIEKDVEAPHESEIFKKYPVVGNDHHVIEFTTDYLRMMVSGNLNSHEIEALMDAEIDTHHAEAHAPVAAIARLAGALPAFGIVAAVLGVVNTMGSVGQPPS--VLGGMIASALVGTFLGILLAYGFVEPLGGLLEQKTEDAAKEFQCIKSTLLASMQGYNPATAIEFGRKVLFSTDRPTFS
>Beta_Curvibacter_lanceolatus1
--MFVIIGYVVCLGCIFGVYIAHGGN--IGVILHAL-PFEMITIFGGALGAFVVNNQPKVLKATMKALPDALKGSKYTKA-RYMELLTMLYEILQKARKEGLMAIEKDVESPHDSPIFSKFPVVGHDHHVIEFTTDYLRMMVSGNLNAHEIEALMDSEIDTHHAEAHAPVAALGRLAGALPAFGIVAAVLGVVNTMGSVGQPPA--VLGGMIGSALVGTFLGILLAYGVMEPLGGLLEQKMEDAAKELQCIKTTLLASMQGYNPTTAIEFGRKVLFSTDRPSFS
>Lawsonia_intracellularis|Proteobacteria|Deltaproteobacteria|WP-011526566.1
--MYIIIGYFIVIASIIGGYLMAKGN--LALL---FQPAELVIIIGAALGAFFASQTKYSFTLVIKNLSHIFGDPNSTKI-KYLETLALLYGLFLKMNREGVISIESDIEKPESSPIFSKYPTIVKDTKVVAFIADTLRVYLT-TGAPEDIDNLMESDMKITHEEELLPAHSISHMAESLPGMGIVAAVLGVVITMGKINEPPE--VLGHYIGAALVGTFIGILFCYGFFGPMGSKLETSAEEAHFYYNSIKEAVAAAIRGSTPMIAVEYGRRAIPNTFRPSFS
>Sodalis_glossinidius|Proteobacteria|Gammaproteobacteria|WP-011409888.1
--MLVIVGYIIVFMSIFGGFLLAEGQ--LGAL---FQPAEFMIIVGAGLGTFIVGNNGKAIFATLKSFPRLFHSSRYNKA-MYMDVMALMYRLLSKSRQSGLITLEKEIDDPHNSVIFAHYPSLLADKLVIDFLIDYLRLMVSGNLNVYEIEALMNEEIETYEQENDIPVSSLLQVGDALPAFGIIAAVMGVVNALAAADRPAG--ELGALIANAMVGTLLGILLAYGCVMPLGALLKQKGDEHIKMLQCIRVTLLSSLNGYAPPIAIEFGRKTLYSSERPSFD
>Pseudomonas|Proteobacteria|Gammaproteobacteria|WP-003102044.1
--MSKIIGIIVVFASVLGGFLLSGGK--IGAI---IQPFEVLIIGGAALGAFLQSNPGSTFMVVLKKAPKMFSN-RFTQT-YYLEVLGMLYEILNKSRREGMMAIEADIEDPAASPIFSKYPGVLKDERMTAYVCDYLRIMSSGNMAPHELEGLFDMELSSLKEDLEHPSHAVTKVADALPGFGIVAAVLGIVITMALLGEGQA--EIGHHVAAALVGTFLGILAAYGFVGPLAGALEHDAKEELNLFEAIKACLVASASGMPPSLAVEFGRKVLLPAHRPTFA
>Aeromonas|Proteobacteria|Gammaproteobacteria|WP-005314215.1
--MQKQIGLGVIFICVLGGFMMAGGK--PIAL---WQPAELIIIIGAAVGSMFLGNSKEVMHEMWRQMKQCFKSNKDEKE-IYRELLTLMHQLLEETRNKGMKALDEHIENPQQSSVFLMYPQISEDPQLLGFIIDNLRLLGMGKITPHELDTMLEQEIMAIEEDMLKPAHALHKTGEACPGFGILAAVMGIIITMQQLDGPLS--NIGVHVAAALVGTFIGIFLCYCLLEPISNAMEEMVKRRIGLLMCIKSILIAQLRGKTPLISVDSGRKMLEPDVKPSFL
>Duganella_sp.|Proteobacteria|Betaproteobacteria|A0A1I2MVH1
--MLVIIGYIVVVASVFGGFALSGGH--LASL---FQPLELLMIGGAAAGAFFVGNNGKSIKATLGAIPGLFKGSRYTKD-LYMELMSLLFDVLSKVRKEGLMSIEGDIDKPEDSPLFSKYPSVLEDHHIIEFMTDYLRLMVSGNMDAFQIENLMDNEIDTHHQEGHVPAHCIAKLGDGLPAFGIVAAVMGVVHTMESVGIPPS--ELGILIAKALVGTFLGILLAYGFVGPLASLLEQKLEESTKMYQCVKVTLLASLNGYAPALAVEFGRKVLYSTERPSFS
>Ideonella_sakaiensis|Proteobacteria|Betaproteobacteria|A0A0K8P4R6
--MFVLVGWVIALGCIFGVYIAHGGN--IGVI---LHPFELITIFGAAIGAFLANNQMKVVKAALSGLGRCFKGSKFSKA-RYMELLSLMYDILQKARKEGLMSIEKDVEDPHSSPLFQKYPTVGNDHHVTEFITDYLRMMVSGNLNAHEIESLMDQEIETHHQEEHAAVAAIARLAGGLPAFGIVAAVLGVVNTMGSVGQPPA--VLGGMIGSALVGTFLGILLAYGFVEPLGGLLEQKVEDAGKELQCIKTTLLASMQGYAPQVAIEFGRKVLYSGDRPTFS
>Achromobacter_piechaudii|Proteobacteria|Betaproteobacteria|D4XBW0
--MLIVIGFLVVIVSVVGSFIALGGH--LGAL---YQPFELTLIFGAAFGAFLAGNSKKSLMLVKKALPDALKSSRYSKD-VYMELMALLYVLLNKARREGLMAIESHIEDPASSPIFGEYPRIAKDAKLMEFITDYLRIMISGNMSSFEIETLMDEEIETYRHEREVPAHALQQMADGLPAFGIVAAVLGVIKALAAVDQPPA--ILGDLISKAMVGTFLGILLAYGFVGPLASRVERRNDEAMKVLECIKTTLLASMNGYPPQLAVEFGRK-----------
>Escherichia_coli|Proteobacteria|Gammaproteobacteria
--MLILLGYLVVLGTVFGGYLMTGGS--LGAL---YQPAELVIIAGAGIGSFIVGNNGKAIKGTLKALPLLFRRSKYTKA-MYMDLLALLYRLMAKSRQMGMFSLERDIENPRESEIFASYPRILADSVMLDFIVDYLRLIISGHMNTFEIEALMDEEIETHESEAEVPANSLALVGDSLPAFGIVAAVMGVVHALGSADRPAA--ELGALIAHAMVGTFLGILLAYGFISPLATVLRQKSAETSKMMQCVKVTLLSNLNGYAPPIAVEFGRKTLYSSERPSFI
>Trinickia_caryophylli|Proteobacteria|Betaproteobacteria|A0A1X7H629
--MLIFVGTLVTVLSVFGGYALAGGH--LGAL---VQPVELLMIAGAGLGAFILGNGLKTIKATFGLLPTLFKGSKYTKD-VYMELMALLYVLLAKARKEGTLTLESDIEDPERSPIFTQYPKILADKHIVEFLTDYLRLMVGGNMNAFEIESLMDEEIETHHSEGEGPAHALSRVGDAMPAFGIVAAVMGVVHTMASADKPPA--VLGAMIAQALVGTFLGILLSYGLIGPLASLAEQRVAESTKMFQCIKVTILASLNGYAPAIAVEFGRKVLFSTERPSFT
>Shigella_sonnei1
--MLILLGYLVVLGTVFGGYLMTGGS--LGAL---YQPAELVIIAGAGIGSFIVGNNGKAIKGTLKALPLLFRRSKYTKA-MYMDLLALLYRLMAKSRQMGMFSLERDIENPRESEIFASYPRILADSVMLDFIVDYLRLIISGHMNTFEIEALMDEEIETHESEAEVPANSLTLVGDSLPAFGIVAAVMGVVHALGSADRPAA--ELGALIAHAMVGTFLGILLAYGFISPLATVLRQKSAETSKMMQCVKVTLLSNLNGYAPPIAVEFGRKTLYSSERPSFI
>Shigella_flexneri1
---------MVVLGTVFGGYLMTGGS--LGAL---YQPAELVIIAGAGIGSFIVGNNGKAIKGTLKALPLLFRRSKYTKA-MYMDLLALLYRLMAKSRQMGMFSLERDIENPRESEIFASYPRILADSVMLDFIVDYLRLIISGHMNTFEIEALMDEEIETHESEAEVPANSLALVGDSLPAFGIVAAVMGGVHALGSADRPAA--ELGALIAHAMVGTFLGILLAYGFISPLASVLRQKSAETSKMMQCVKVTLLSNLNGYAPPIAVEFGRKTLYSSERPSFI
>Kosakonia_sacchari1
--MLIVLGYLVVLGAVFGGYMMTGGE--LGAL---YQPSELIIIGGAGLGAFIVGNNGKAIKGTMKAMPLLFRRSKYTKS-MYMDLLALLYRLMAKSRQQGMFSLERDIENPKESEIFASYPRILADATMLEFIVDYLRLIISGNMNTFEIEALMDEEIETHESEAEVPANALAMVGDSLPAFGIVAAVMGVVHALASADRPAA--ELGALIAHAMVGTFLGILLAYGFISPLASVLRQKSAETAKMMQCVKITLLSNLNGYAPPIAVEFGRKTLYSSERPSFI
>Superficieibacter_electus1
--MLILLGYLVVLGTVFGGYMMTGGH--LGAL---YQPAELIIIGGAGVGAFIVGNNGKSIKGTLKAIPLLFRRSKYTKS-MYMDLLALLYRLMAKSRQQGMFSLERDIENPKESEIFASYPRILADGVMLDFIVDYLRLIISGNMNTFEIEALMDEEIETHESESEVPANALASVGDSLPAFGIVAAVMGVVHALASADRPAA--ELGALIAHAMVGTFLGILLAYGFISPLSSVLRQKSAETSKMMQCVKITLLSNLNGYAPPIAVEFGRKTLYSSERPSFV
>Kluyvera_ascorbata1
--MLILIGYLVVLGTVFGGYMMTGGH--LGAL---YQPAELIIIGGAGVGAFIVGNNGKAIKGTLKALPLLFRRSKYTKT-MYMDLLALLYRLMAKSRQQGMFSLERDIENPKESEIFASYPRILADKVMLEFIVDYLRLIISGNMNTFEIEALMDEEIETHESECEVPANSLALVGDSLPAFGIVAAVMGVVHALGSADRPAA--ELGALIAHAMVGTFLGILLAYGFVSPLASVLRQKSAETTKMMQCVKITLLSNLNGYAPPIAVEFGRKTLYTSERPSFV
>Pseudocitrobacter_faecalis1
--MLILIGYLVVIGTVFGGYAMTGGH--LGAL---YQPAELIIIGGAGVGAFIVGNNGKAIKGTLKALPLLFRRSKYTKT-MYMDLLALLYRLMAKSRQQGMFSLERDIENPRESEIFASYPRILADSVMLDFIVDYLRLIISGNMNTFEIEALMDEEIETFESESEVPANSLALVGDSLPAFGIVAAVMGVVHALGSADRPAA--ELGALIAHAMVGTFLGILLAYGFVSPLASVLRQKSAETTKMMQCVKITLLSNLNGYAPPIAVEFGRKTLYTSERPSFV
>Trabulsiella_guamensis1
--MLILLGYLVVIGTVFGGFVMTGGH--LGAL---YQPAELVIIAGAGIGAFIVGNNGKAIRGTLKALPLLFRRSKYTKS-MYMDLLALLYRLMAKSRQQGMFSLERDIENPRESEIFTSYPRILADNIMLDFIVDYLRLIISGNMNTFEIEALMDEEIETHESEAEVPANSLALVGDSLPAFGIVAAVMGVVHALASADRPAA--ELGSLIAHAMVGTFLGILLAYGFISPLASVLRQKSAETTKMMQCVKITLLSNLNGYAPPIAVEFGRKTLYSSERPSFI
>Trabulsiella_odontotermitis1
--MLILLGYLVVIGTVFGGFVMTGGH--LGAL---YQPAELVIIAGAGIGAFIVGNNGKAIRGTMKALPLLFRRSKYTKS-MYMDLLALLYRLMAKSRQQGMFSLERDIENPRESEIFTSYPRILADNIMLDFIVDYLRLIISGNMNTFEIEALMDEEIETHESEAEVPANSLALVGDSLPAFGIVAAVMGVVHALASADRPAA--ELGSLIAHAMVGTFLGILLSYGFISPLASVLRQKSAETTKMMQCVKITLLSNLNGYAPPIAVEFGRKTLYSSERPSFI
>Leclercia_adecarboxylata1
--MLILLGYLVVLGTVFGGYMMTGGH--LGAL---YQPAELVIIGGAGVGAFIVGNNGKAIKGTLKALPLLFRRSKYTKS-MYMDLLALLYRLMAKSRQQGMFSLERDIENPKESEIFASYPRILADSMMLEFIVDYLRLIISGNMNTFEIEALMDEEIETHENEAEVPANSLAMVGDSLPAFGIVAAVMGVVHALASADRPAA--ELGALIAHAMVGTFLGILLAYGFISPLATVLRQKSAETTKMMQCVKITLLSNLNGYAPPIAVEFGRKTLYSSERPSFI
>Salmonella_enterica1
--MLILLGYLVVIGTVFGGYVMTGGH--LGAL---YQPAELVIIGGAGIGAFIVGNNGKAIKGTMKALPLLFRRSKYTKS-MYMDLLALLYRLMAKSRQQGMFSLERDIENPKESEIFASYPRILADAVMLDFIVDYLRLIISGNMNTFEIEALMDEEIETHESEAEVPANSLAMVGDSLPAFGIVAAVMGVVHALASADRPAA--ELGALIAHAMVGTFLGILLAYGFISPLATVLRQKSAETTKMMQCVKITLLSNLNGYAPPIAVEFGRKTLYSSERPSFI
>Citrobacter_koseri1
--MLILLGYLVVLGTVFGGYMMTGGH--LGAL---YQPAEFVIIGGAGIGAFIVGNNGKAIKGTLKALPLLFRRSKYTKA-MYMDLLALLYRLMAKSRQQGMFSLERDIENPKESEIFASYPRILADAVMLDFIVDYLRLIISGNMNTFEIEALMDEEIETHESEAEVPANSLALMGDSLPAFGIVAAVMGVVHALASADRPAA--ELGALIAHAMVGTFLGILLAYGFISPLASVLRQKSAETTKMMQCVKITLLSNLNGYAPPIAVEFGRKTLYSSERPSFI
>Variovorax_sp.|Proteobacteria|Betaproteobacteria|A0A2W7IBL0
--MLVLAGYIVVIGCVFGGYGLMGGH--FGVL---FQPIELLMIGGSALGAFIAGNNGKTIKATLKELPLLLRSSKHNRQ-LYMDLLALLYELLAKARKEGMMKLESDVEDPSQSEIFSRYPNILAHEGITVFLCDYLRLVISGNTDAHEIEALMDHEIETIRHEAEVPGHSLSRVADALPALGIVAAVMGVVHALASANLPPS--EMGALIAHAMVGTFLGVLLAYGFVSPLASLIEQKVEEGMKIFQCAKVTLLANLNGYAPQLAVEFGRKVLFSTERPSFT
>Bradyrhizobium_japonicum|Proteobacteria|Alphaproteobacteria|WP-014492652.1
--MLSFVGIFITVAALLGGFAAMGGH--LAVL---MQPWEFVIIMGTAVGTFIVANPWKTVVDTGVACMQAITGAVPSER-YYLDLLGALHALMRELRGKGRNEVEAHIDDPASSEIFKAFPSVLGDPPLLQFICDYVRLIIMGNARTHEIEALMDEEIHTIVKAKLAPYNSMVVVSEALPALGIVAAVLGVIKAMGALDQSPK--LLGGFIGAALVGTFAGIFLSYGVLSPFALKIKMTREKRCRPYIIVKQTLLAFMNGAMPQIAVEHGRKMIASGERPSID
>Burkholderia_cenocepacia.|Proteobacteria|Betaproteobacteria|A0A071MCW8
--MFVAIGWIVVIGSVIGSFVGVGGH--LPAL---LQPFELLCIFGAALGAFVVSNPVTTLKKTIKTLPTCFKGGGYTKQ-QYVELIALLYELLHKARKDGMMALEADVDAPEQSPLFQKYSHVLADHHLLDFIVDYLRMMSSGNVNVLEMQDLMDEELHTHHAEASVAANAIQKMADGLPAFGIVAAVMGVVHTMGSVGAPPA--VLGKMIAGALVGTFLGILLSYGFIGPLADLLNAKGRAAAKPFQCVKAVLLASMSGYAPSVAVEFGRKVLFTADRPSFK
>Bdellovibrio_bacteriovorus|Proteobacteria|Oligoflexia|WP-038451640.1
---MGFVGILVVFVMVFGGFLIAGGN--MSVI---IKPLELMIIGGAALGAYIIANPMKVIKAGFKMSIKAMTAKGPQKQ-DYVELLQMMFQLFQAFRKEGPQGIEKHIEEPDKSDIFKAYPSFMHNHHAVHFLCDTMKITLSAEMSPYDVDDLLDADIKAIHHEEHMAVHAVQTVADGFPGLGIVAAVLGIVKTMAHLTDGVE--KIGALVASALVGTMLGVFGAYGLIGPTATKMGADIDAEGRYLGCIKAAMVALQRGAPPIVCVEYARRSIMPEERPSFE
>Candidatus_Solibacter_usitatus|Acidobacteria|Bryobacterales|WP-011683021.1
--MHALIGIAVVFAAVIGGFLLERGN--LYVL---LQPAELLIVGGAAAGIVMVANPPAVIFRMWRGTLAAFRPPPHNPQ-SFLRYLRMLYEIFCYIQRAGVVEFESDVEDPKGSRIFANHPDFLNDPMTCAFVCDSLRMLVVGVTTASELDQLMELDIEAQQRGRQEPVNSLHAVADALPGLGIVAAVLGVVITMQAIGGAPE--AVGQKVAAALVGTFLGILLCYGVVGPVAARLQTLGETESQLLHVLRIAIVAFARGASPILAAEYARRSIPVDLRPSFQ
>Moorella_thermoacetica|Firmicutes|Clostridia|WP-011392302.1
IDFMTVLGIVAGIGLMVGALIM-GGN--PKLF---WSVPSLMVTVGGSFAAVLINFSFQDIKNVFGTVKQAFTT---DLM-DPEELIEVFGELARKARREGLLALEDDANRL-------------EDP----FFAKGIQMMVD-AMEPQMIREILETDMAYMARRHEIGYGIFKTWGNLAPSFGLIGTLIGLVQMLAKLDKP-E--TLGPSMALALITTFYGAIMAYMIFIPLAGKLSLRSEQEMMLHQMMLEGIIAIQSGVNPRILEEHLRSFLAPVSNRRRQ
>Petrotoga|Thermotogae|Petrotogales|WP-012207966.1
MDISTIIGLALAIAAIVVGA---GSE--FTTL---IDIPSFFITVVGSVGATFIAHPSSNSFKMFNMILEAFKN---PKI-DNLETLRTLYSFSEKARRDGMISLEEDIPSV-------------KSD----FLRDGLRAAVD-GTDPEEIKKILEVKMDMYQETEEDKISVLDTWGAMAPAWGMVGTLIGLVLLLDTLSDP-T--TIGPRMSLALITTLYGALIAYIFALPPAEKLKKRVDKNINQMRMMLEGILSIVQGENPHLMEEKLKAFLSEEERRAY-
>Bacillus_subtilis_subsp._subtilis_str._168|Firmicutes|Bacilli|NP-389252.1
MDKTSLIGIILAFVALSVGMVLKGVS--FSAL---ANPAAILIIIAGTISAVVIAFPTKEIKKVPTLFRVLFKEN--KQL-TIEELIPMFSEWAQLARREGLLALEASIEDV-------------DDA----FLKNGLSMAVD-GQSAEFIRDIMTEEVEAMEDRHQAGAAIFTQAGTYAPTLGVLGAVIGLIAALSHMDNT-D--ELGHAISAAFVATLLGIFTGYVLWHPFANKLKRKSKQEVKLREVMIEGVLSVLEGQAPKVIEQKLLMYLPAKDRLKFA
>Aeromonas_schubertii|Proteobacteria|Gammaproteobacteria|WP_050667165.1
---MGWFGLLLALGSIALAQQWHGGS--LWNL---VDGPAFVIVVGGTLGAVILQTPSLYLRRALQQFGWLFMP---PVL-ELEAQASRLESWAQRGRQYGLLALEEQSDQE-------------REP----FTKAGLGMLVD-GVELERMRDLLEAEIMVEQERNEHSARVFESMGGYSPTIGIIGAVLGLIQAMVKLEQP-A--ELGAGIAVAFVATIYGVGLANLLYLPVANRLRAFHYHQQLFQEMTLEGLLGIAHGESAPQLRRRLQIYLKGE------
>Moorella_thermoacetica|Firmicutes|Clostridia|WP-011391997.1
LDLNLILGLLIGFGSLIAAFILEGGS--PGAL---LAITAAMIVFGGTIGATLIGLRREEVLNIPRLLKVAFRE---KPL-DLNETINAIVNYAVLARKEGFVRLEKELDGV-------------KDD----FLRTALQLVVD-GTDPEQTRNVLEQYIYATSERHHSGISLFEAAGGYAPTMGIIGTVMGLVHVLSNLSTP-D--KLGPSIAMAFIATLYGVSSANLLWLPIATKLKNKDARERLYQEMILEGVLALQAGKNPTLIRNTLAAFLAPGKERAGA
>Vibrio_alginolyticus|Proteobacteria|Gammaproteobacteria
MDLATLLGLIGGFAFVIMAMVL-GGS--IGMF---VDVTSILIVVGGSIFVVLMKFTMGQFFGATKIAGKAFMF---KAD-EPEDLIAKIVEMADAARKGGFLALEE--MEI-------------NNT----FMQKGIDLLVD-GHDADVVRAALKKDIALTDERHTQGTGVFRAFGDVAPAMGMIGTLVGLVAMLSNMDDP-K--AIGPAMAVALLTTLYGAILSNMVFFPIADKLSLRRDQETLNRRLIMDGVLAIQDGQNPRVIDSYLKNYLNEGKRALE-
>unclassified_Hydrogenobaculum|Aquificae|Aquificales|WP-015419239.1
MDIFSIIGF-LAFGTLLLGAFLDGAH--LAIL---IQPPAFLIVVPSTLLGVLGSVPAGKIGYIIKALKMVFSG---SIV-NPEKTKEEILEIANKARKEGILSLESSIDEI-------------KDP----LIKRGVELMVL-GMDEESIVSILEAELTKEEEELKIGVEYWKTCSETSPTMGLTGAVFGLMHALTQLNDP-N--KLAEGISTAFVATVYGITSSYLIFGPWGRKSKAKLDMIVMAGYMTIEGIRLIAKGENPRLIEEKLNAYA---------
>node#265
--------------------------------------------------------------------------------------------------------------------------------------------------------------------------------------------------------------------------------------------------------------------------------------------
>node#266
--------------------------------------------------------------------------------------------------------------------------------------------------------------------------------------------------------------------------------------------------------------------------------------------
>node#267
--------------------------------------------------------------------------------------------------------------------------------------------------------------------------------------------------------------------------------------------------------------------------------------------
>node#268
--------------------------------------------------------------------------------------------------------------------------------------------------------------------------------------------------------------------------------------------------------------------------------------------
>node#269
--------------------------------------------------------------------------------------------------------------------------------------------------------------------------------------------------------------------------------------------------------------------------------------------
>node#270
--------------------------------------------------------------------------------------------------------------------------------------------------------------------------------------------------------------------------------------------------------------------------------------------
>node#271
--------------------------------------------------------------------------------------------------------------------------------------------------------------------------------------------------------------------------------------------------------------------------------------------
>node#272
--------------------------------------------------------------------------------------------------------------------------------------------------------------------------------------------------------------------------------------------------------------------------------------------
>node#273
--------------------------------------------------------------------------------------------------------------------------------------------------------------------------------------------------------------------------------------------------------------------------------------------
>node#274
--------------------------------------------------------------------------------------------------------------------------------------------------------------------------------------------------------------------------------------------------------------------------------------------
>node#275
--------------------------------------------------------------------------------------------------------------------------------------------------------------------------------------------------------------------------------------------------------------------------------------------
>node#276
--------------------------------------------------------------------------------------------------------------------------------------------------------------------------------------------------------------------------------------------------------------------------------------------
>node#277
--------------------------------------------------------------------------------------------------------------------------------------------------------------------------------------------------------------------------------------------------------------------------------------------
>node#278
--------------------------------------------------------------------------------------------------------------------------------------------------------------------------------------------------------------------------------------------------------------------------------------------
>node#279
--------------------------------------------------------------------------------------------------------------------------------------------------------------------------------------------------------------------------------------------------------------------------------------------
>node#280
--------------------------------------------------------------------------------------------------------------------------------------------------------------------------------------------------------------------------------------------------------------------------------------------
>node#281
--------------------------------------------------------------------------------------------------------------------------------------------------------------------------------------------------------------------------------------------------------------------------------------------
>node#282
--------------------------------------------------------------------------------------------------------------------------------------------------------------------------------------------------------------------------------------------------------------------------------------------
>node#283
--------------------------------------------------------------------------------------------------------------------------------------------------------------------------------------------------------------------------------------------------------------------------------------------
>node#284
--------------------------------------------------------------------------------------------------------------------------------------------------------------------------------------------------------------------------------------------------------------------------------------------
>node#285
--------------------------------------------------------------------------------------------------------------------------------------------------------------------------------------------------------------------------------------------------------------------------------------------
>node#286
--------------------------------------------------------------------------------------------------------------------------------------------------------------------------------------------------------------------------------------------------------------------------------------------
>node#287
--------------------------------------------------------------------------------------------------------------------------------------------------------------------------------------------------------------------------------------------------------------------------------------------
>node#288
--------------------------------------------------------------------------------------------------------------------------------------------------------------------------------------------------------------------------------------------------------------------------------------------
>node#289
--------------------------------------------------------------------------------------------------------------------------------------------------------------------------------------------------------------------------------------------------------------------------------------------
>node#290
--------------------------------------------------------------------------------------------------------------------------------------------------------------------------------------------------------------------------------------------------------------------------------------------
>node#291
--------------------------------------------------------------------------------------------------------------------------------------------------------------------------------------------------------------------------------------------------------------------------------------------
>node#292
--------------------------------------------------------------------------------------------------------------------------------------------------------------------------------------------------------------------------------------------------------------------------------------------
>node#293
--------------------------------------------------------------------------------------------------------------------------------------------------------------------------------------------------------------------------------------------------------------------------------------------
>node#294
--------------------------------------------------------------------------------------------------------------------------------------------------------------------------------------------------------------------------------------------------------------------------------------------
>node#295
--------------------------------------------------------------------------------------------------------------------------------------------------------------------------------------------------------------------------------------------------------------------------------------------
>node#296
--------------------------------------------------------------------------------------------------------------------------------------------------------------------------------------------------------------------------------------------------------------------------------------------
>node#297
--------------------------------------------------------------------------------------------------------------------------------------------------------------------------------------------------------------------------------------------------------------------------------------------
>node#298
--------------------------------------------------------------------------------------------------------------------------------------------------------------------------------------------------------------------------------------------------------------------------------------------
>node#299
--------------------------------------------------------------------------------------------------------------------------------------------------------------------------------------------------------------------------------------------------------------------------------------------
>node#300
--------------------------------------------------------------------------------------------------------------------------------------------------------------------------------------------------------------------------------------------------------------------------------------------
>node#301
--------------------------------------------------------------------------------------------------------------------------------------------------------------------------------------------------------------------------------------------------------------------------------------------
>node#302
--------------------------------------------------------------------------------------------------------------------------------------------------------------------------------------------------------------------------------------------------------------------------------------------
>node#303
--------------------------------------------------------------------------------------------------------------------------------------------------------------------------------------------------------------------------------------------------------------------------------------------
>node#304
--------------------------------------------------------------------------------------------------------------------------------------------------------------------------------------------------------------------------------------------------------------------------------------------
>node#305
--------------------------------------------------------------------------------------------------------------------------------------------------------------------------------------------------------------------------------------------------------------------------------------------
>node#306
--------------------------------------------------------------------------------------------------------------------------------------------------------------------------------------------------------------------------------------------------------------------------------------------
>node#307
--------------------------------------------------------------------------------------------------------------------------------------------------------------------------------------------------------------------------------------------------------------------------------------------
>node#308
--------------------------------------------------------------------------------------------------------------------------------------------------------------------------------------------------------------------------------------------------------------------------------------------
>node#309
--------------------------------------------------------------------------------------------------------------------------------------------------------------------------------------------------------------------------------------------------------------------------------------------
>node#310
--------------------------------------------------------------------------------------------------------------------------------------------------------------------------------------------------------------------------------------------------------------------------------------------
>node#311
--------------------------------------------------------------------------------------------------------------------------------------------------------------------------------------------------------------------------------------------------------------------------------------------
>node#312
--------------------------------------------------------------------------------------------------------------------------------------------------------------------------------------------------------------------------------------------------------------------------------------------
>node#313
--------------------------------------------------------------------------------------------------------------------------------------------------------------------------------------------------------------------------------------------------------------------------------------------
>node#314
--------------------------------------------------------------------------------------------------------------------------------------------------------------------------------------------------------------------------------------------------------------------------------------------
>node#315
--------------------------------------------------------------------------------------------------------------------------------------------------------------------------------------------------------------------------------------------------------------------------------------------
>node#316
--------------------------------------------------------------------------------------------------------------------------------------------------------------------------------------------------------------------------------------------------------------------------------------------
>node#317
--------------------------------------------------------------------------------------------------------------------------------------------------------------------------------------------------------------------------------------------------------------------------------------------
>node#318
--------------------------------------------------------------------------------------------------------------------------------------------------------------------------------------------------------------------------------------------------------------------------------------------
>node#319
--------------------------------------------------------------------------------------------------------------------------------------------------------------------------------------------------------------------------------------------------------------------------------------------
>node#320
--------------------------------------------------------------------------------------------------------------------------------------------------------------------------------------------------------------------------------------------------------------------------------------------
>node#321
--------------------------------------------------------------------------------------------------------------------------------------------------------------------------------------------------------------------------------------------------------------------------------------------
>node#322
--------------------------------------------------------------------------------------------------------------------------------------------------------------------------------------------------------------------------------------------------------------------------------------------
>node#323
--------------------------------------------------------------------------------------------------------------------------------------------------------------------------------------------------------------------------------------------------------------------------------------------
>node#324
--------------------------------------------------------------------------------------------------------------------------------------------------------------------------------------------------------------------------------------------------------------------------------------------
>node#325
--------------------------------------------------------------------------------------------------------------------------------------------------------------------------------------------------------------------------------------------------------------------------------------------
>node#326
--------------------------------------------------------------------------------------------------------------------------------------------------------------------------------------------------------------------------------------------------------------------------------------------
>node#327
--------------------------------------------------------------------------------------------------------------------------------------------------------------------------------------------------------------------------------------------------------------------------------------------
>node#328
--------------------------------------------------------------------------------------------------------------------------------------------------------------------------------------------------------------------------------------------------------------------------------------------
>node#329
--------------------------------------------------------------------------------------------------------------------------------------------------------------------------------------------------------------------------------------------------------------------------------------------
>node#330
--------------------------------------------------------------------------------------------------------------------------------------------------------------------------------------------------------------------------------------------------------------------------------------------
>node#331
--------------------------------------------------------------------------------------------------------------------------------------------------------------------------------------------------------------------------------------------------------------------------------------------
>node#332
--------------------------------------------------------------------------------------------------------------------------------------------------------------------------------------------------------------------------------------------------------------------------------------------
>node#333
--------------------------------------------------------------------------------------------------------------------------------------------------------------------------------------------------------------------------------------------------------------------------------------------
>node#334
--------------------------------------------------------------------------------------------------------------------------------------------------------------------------------------------------------------------------------------------------------------------------------------------
>node#335
--------------------------------------------------------------------------------------------------------------------------------------------------------------------------------------------------------------------------------------------------------------------------------------------
>node#336
--------------------------------------------------------------------------------------------------------------------------------------------------------------------------------------------------------------------------------------------------------------------------------------------
>node#337
--------------------------------------------------------------------------------------------------------------------------------------------------------------------------------------------------------------------------------------------------------------------------------------------
>node#338
--------------------------------------------------------------------------------------------------------------------------------------------------------------------------------------------------------------------------------------------------------------------------------------------
>node#339
--------------------------------------------------------------------------------------------------------------------------------------------------------------------------------------------------------------------------------------------------------------------------------------------
>node#340
--------------------------------------------------------------------------------------------------------------------------------------------------------------------------------------------------------------------------------------------------------------------------------------------
>node#341
--------------------------------------------------------------------------------------------------------------------------------------------------------------------------------------------------------------------------------------------------------------------------------------------
>node#342
--------------------------------------------------------------------------------------------------------------------------------------------------------------------------------------------------------------------------------------------------------------------------------------------
>node#343
--------------------------------------------------------------------------------------------------------------------------------------------------------------------------------------------------------------------------------------------------------------------------------------------
>node#344
--------------------------------------------------------------------------------------------------------------------------------------------------------------------------------------------------------------------------------------------------------------------------------------------
>node#345
--------------------------------------------------------------------------------------------------------------------------------------------------------------------------------------------------------------------------------------------------------------------------------------------
>node#346
--------------------------------------------------------------------------------------------------------------------------------------------------------------------------------------------------------------------------------------------------------------------------------------------
>node#347
--------------------------------------------------------------------------------------------------------------------------------------------------------------------------------------------------------------------------------------------------------------------------------------------
>node#348
--------------------------------------------------------------------------------------------------------------------------------------------------------------------------------------------------------------------------------------------------------------------------------------------
>node#349
--------------------------------------------------------------------------------------------------------------------------------------------------------------------------------------------------------------------------------------------------------------------------------------------
>node#350
--------------------------------------------------------------------------------------------------------------------------------------------------------------------------------------------------------------------------------------------------------------------------------------------
>node#351
--------------------------------------------------------------------------------------------------------------------------------------------------------------------------------------------------------------------------------------------------------------------------------------------
>node#352
--------------------------------------------------------------------------------------------------------------------------------------------------------------------------------------------------------------------------------------------------------------------------------------------
>node#353
--------------------------------------------------------------------------------------------------------------------------------------------------------------------------------------------------------------------------------------------------------------------------------------------
>node#354
--------------------------------------------------------------------------------------------------------------------------------------------------------------------------------------------------------------------------------------------------------------------------------------------
>node#355
--------------------------------------------------------------------------------------------------------------------------------------------------------------------------------------------------------------------------------------------------------------------------------------------
>node#356
--------------------------------------------------------------------------------------------------------------------------------------------------------------------------------------------------------------------------------------------------------------------------------------------
>node#357
--------------------------------------------------------------------------------------------------------------------------------------------------------------------------------------------------------------------------------------------------------------------------------------------
>node#358
--------------------------------------------------------------------------------------------------------------------------------------------------------------------------------------------------------------------------------------------------------------------------------------------
>node#359
--------------------------------------------------------------------------------------------------------------------------------------------------------------------------------------------------------------------------------------------------------------------------------------------
>node#360
--------------------------------------------------------------------------------------------------------------------------------------------------------------------------------------------------------------------------------------------------------------------------------------------
>node#361
--------------------------------------------------------------------------------------------------------------------------------------------------------------------------------------------------------------------------------------------------------------------------------------------
>node#362
--------------------------------------------------------------------------------------------------------------------------------------------------------------------------------------------------------------------------------------------------------------------------------------------
>node#363
--------------------------------------------------------------------------------------------------------------------------------------------------------------------------------------------------------------------------------------------------------------------------------------------
>node#364
--------------------------------------------------------------------------------------------------------------------------------------------------------------------------------------------------------------------------------------------------------------------------------------------
>node#365
--------------------------------------------------------------------------------------------------------------------------------------------------------------------------------------------------------------------------------------------------------------------------------------------
>node#366
--------------------------------------------------------------------------------------------------------------------------------------------------------------------------------------------------------------------------------------------------------------------------------------------
>node#367
--------------------------------------------------------------------------------------------------------------------------------------------------------------------------------------------------------------------------------------------------------------------------------------------
>node#368
--------------------------------------------------------------------------------------------------------------------------------------------------------------------------------------------------------------------------------------------------------------------------------------------
>node#369
--------------------------------------------------------------------------------------------------------------------------------------------------------------------------------------------------------------------------------------------------------------------------------------------
>node#370
--------------------------------------------------------------------------------------------------------------------------------------------------------------------------------------------------------------------------------------------------------------------------------------------
>node#371
--------------------------------------------------------------------------------------------------------------------------------------------------------------------------------------------------------------------------------------------------------------------------------------------
>node#372
--------------------------------------------------------------------------------------------------------------------------------------------------------------------------------------------------------------------------------------------------------------------------------------------
>node#373
--------------------------------------------------------------------------------------------------------------------------------------------------------------------------------------------------------------------------------------------------------------------------------------------
>node#374
--------------------------------------------------------------------------------------------------------------------------------------------------------------------------------------------------------------------------------------------------------------------------------------------
>node#375
--------------------------------------------------------------------------------------------------------------------------------------------------------------------------------------------------------------------------------------------------------------------------------------------
>node#376
--------------------------------------------------------------------------------------------------------------------------------------------------------------------------------------------------------------------------------------------------------------------------------------------
>node#377
--------------------------------------------------------------------------------------------------------------------------------------------------------------------------------------------------------------------------------------------------------------------------------------------
>node#378
--------------------------------------------------------------------------------------------------------------------------------------------------------------------------------------------------------------------------------------------------------------------------------------------
>node#379
--------------------------------------------------------------------------------------------------------------------------------------------------------------------------------------------------------------------------------------------------------------------------------------------
>node#380
--------------------------------------------------------------------------------------------------------------------------------------------------------------------------------------------------------------------------------------------------------------------------------------------
>node#381
--------------------------------------------------------------------------------------------------------------------------------------------------------------------------------------------------------------------------------------------------------------------------------------------
>node#382
--------------------------------------------------------------------------------------------------------------------------------------------------------------------------------------------------------------------------------------------------------------------------------------------
>node#383
--------------------------------------------------------------------------------------------------------------------------------------------------------------------------------------------------------------------------------------------------------------------------------------------
>node#384
--------------------------------------------------------------------------------------------------------------------------------------------------------------------------------------------------------------------------------------------------------------------------------------------
>node#385
--------------------------------------------------------------------------------------------------------------------------------------------------------------------------------------------------------------------------------------------------------------------------------------------
>node#386
--------------------------------------------------------------------------------------------------------------------------------------------------------------------------------------------------------------------------------------------------------------------------------------------
>node#387
--------------------------------------------------------------------------------------------------------------------------------------------------------------------------------------------------------------------------------------------------------------------------------------------
>node#388
--------------------------------------------------------------------------------------------------------------------------------------------------------------------------------------------------------------------------------------------------------------------------------------------
>node#389
--------------------------------------------------------------------------------------------------------------------------------------------------------------------------------------------------------------------------------------------------------------------------------------------
>node#390
--------------------------------------------------------------------------------------------------------------------------------------------------------------------------------------------------------------------------------------------------------------------------------------------
>node#391
--------------------------------------------------------------------------------------------------------------------------------------------------------------------------------------------------------------------------------------------------------------------------------------------
>node#392
--------------------------------------------------------------------------------------------------------------------------------------------------------------------------------------------------------------------------------------------------------------------------------------------
>node#393
--------------------------------------------------------------------------------------------------------------------------------------------------------------------------------------------------------------------------------------------------------------------------------------------
>node#394
--------------------------------------------------------------------------------------------------------------------------------------------------------------------------------------------------------------------------------------------------------------------------------------------
>node#395
--------------------------------------------------------------------------------------------------------------------------------------------------------------------------------------------------------------------------------------------------------------------------------------------
>node#396
--------------------------------------------------------------------------------------------------------------------------------------------------------------------------------------------------------------------------------------------------------------------------------------------
>node#397
--------------------------------------------------------------------------------------------------------------------------------------------------------------------------------------------------------------------------------------------------------------------------------------------
>node#398
--------------------------------------------------------------------------------------------------------------------------------------------------------------------------------------------------------------------------------------------------------------------------------------------
>node#399
--------------------------------------------------------------------------------------------------------------------------------------------------------------------------------------------------------------------------------------------------------------------------------------------
>node#400
--------------------------------------------------------------------------------------------------------------------------------------------------------------------------------------------------------------------------------------------------------------------------------------------
>node#401
--------------------------------------------------------------------------------------------------------------------------------------------------------------------------------------------------------------------------------------------------------------------------------------------
>node#402
--------------------------------------------------------------------------------------------------------------------------------------------------------------------------------------------------------------------------------------------------------------------------------------------
>node#403
--------------------------------------------------------------------------------------------------------------------------------------------------------------------------------------------------------------------------------------------------------------------------------------------
>node#404
--------------------------------------------------------------------------------------------------------------------------------------------------------------------------------------------------------------------------------------------------------------------------------------------
>node#405
--------------------------------------------------------------------------------------------------------------------------------------------------------------------------------------------------------------------------------------------------------------------------------------------
>node#406
--------------------------------------------------------------------------------------------------------------------------------------------------------------------------------------------------------------------------------------------------------------------------------------------
>node#407
--------------------------------------------------------------------------------------------------------------------------------------------------------------------------------------------------------------------------------------------------------------------------------------------
>node#408
--------------------------------------------------------------------------------------------------------------------------------------------------------------------------------------------------------------------------------------------------------------------------------------------
>node#409
--------------------------------------------------------------------------------------------------------------------------------------------------------------------------------------------------------------------------------------------------------------------------------------------
>node#410
--------------------------------------------------------------------------------------------------------------------------------------------------------------------------------------------------------------------------------------------------------------------------------------------
>node#411
--------------------------------------------------------------------------------------------------------------------------------------------------------------------------------------------------------------------------------------------------------------------------------------------
>node#412
--------------------------------------------------------------------------------------------------------------------------------------------------------------------------------------------------------------------------------------------------------------------------------------------
>node#413
--------------------------------------------------------------------------------------------------------------------------------------------------------------------------------------------------------------------------------------------------------------------------------------------
>node#414
--------------------------------------------------------------------------------------------------------------------------------------------------------------------------------------------------------------------------------------------------------------------------------------------
>node#415
--------------------------------------------------------------------------------------------------------------------------------------------------------------------------------------------------------------------------------------------------------------------------------------------
>node#416
--------------------------------------------------------------------------------------------------------------------------------------------------------------------------------------------------------------------------------------------------------------------------------------------
>node#417
--------------------------------------------------------------------------------------------------------------------------------------------------------------------------------------------------------------------------------------------------------------------------------------------
>node#418
--------------------------------------------------------------------------------------------------------------------------------------------------------------------------------------------------------------------------------------------------------------------------------------------
>node#419
--------------------------------------------------------------------------------------------------------------------------------------------------------------------------------------------------------------------------------------------------------------------------------------------
>node#420
--------------------------------------------------------------------------------------------------------------------------------------------------------------------------------------------------------------------------------------------------------------------------------------------
>node#421
--------------------------------------------------------------------------------------------------------------------------------------------------------------------------------------------------------------------------------------------------------------------------------------------
>node#422
--------------------------------------------------------------------------------------------------------------------------------------------------------------------------------------------------------------------------------------------------------------------------------------------
>node#423
--------------------------------------------------------------------------------------------------------------------------------------------------------------------------------------------------------------------------------------------------------------------------------------------
>node#424
--------------------------------------------------------------------------------------------------------------------------------------------------------------------------------------------------------------------------------------------------------------------------------------------
>node#425
--------------------------------------------------------------------------------------------------------------------------------------------------------------------------------------------------------------------------------------------------------------------------------------------
>node#426
--------------------------------------------------------------------------------------------------------------------------------------------------------------------------------------------------------------------------------------------------------------------------------------------
>node#427
--------------------------------------------------------------------------------------------------------------------------------------------------------------------------------------------------------------------------------------------------------------------------------------------
>node#428
--------------------------------------------------------------------------------------------------------------------------------------------------------------------------------------------------------------------------------------------------------------------------------------------
>node#429
--------------------------------------------------------------------------------------------------------------------------------------------------------------------------------------------------------------------------------------------------------------------------------------------
>node#430
--------------------------------------------------------------------------------------------------------------------------------------------------------------------------------------------------------------------------------------------------------------------------------------------
>node#431
--------------------------------------------------------------------------------------------------------------------------------------------------------------------------------------------------------------------------------------------------------------------------------------------
>node#432
--------------------------------------------------------------------------------------------------------------------------------------------------------------------------------------------------------------------------------------------------------------------------------------------
>node#433
--------------------------------------------------------------------------------------------------------------------------------------------------------------------------------------------------------------------------------------------------------------------------------------------
>node#434
--------------------------------------------------------------------------------------------------------------------------------------------------------------------------------------------------------------------------------------------------------------------------------------------
>node#435
--------------------------------------------------------------------------------------------------------------------------------------------------------------------------------------------------------------------------------------------------------------------------------------------
>node#436
--------------------------------------------------------------------------------------------------------------------------------------------------------------------------------------------------------------------------------------------------------------------------------------------
>node#437
--------------------------------------------------------------------------------------------------------------------------------------------------------------------------------------------------------------------------------------------------------------------------------------------
>node#438
--------------------------------------------------------------------------------------------------------------------------------------------------------------------------------------------------------------------------------------------------------------------------------------------
>node#439
--------------------------------------------------------------------------------------------------------------------------------------------------------------------------------------------------------------------------------------------------------------------------------------------
>node#440
--------------------------------------------------------------------------------------------------------------------------------------------------------------------------------------------------------------------------------------------------------------------------------------------
>node#441
--------------------------------------------------------------------------------------------------------------------------------------------------------------------------------------------------------------------------------------------------------------------------------------------
>node#442
--------------------------------------------------------------------------------------------------------------------------------------------------------------------------------------------------------------------------------------------------------------------------------------------
>node#443
--------------------------------------------------------------------------------------------------------------------------------------------------------------------------------------------------------------------------------------------------------------------------------------------
>node#444
--------------------------------------------------------------------------------------------------------------------------------------------------------------------------------------------------------------------------------------------------------------------------------------------
>node#445
--------------------------------------------------------------------------------------------------------------------------------------------------------------------------------------------------------------------------------------------------------------------------------------------
>node#446
--------------------------------------------------------------------------------------------------------------------------------------------------------------------------------------------------------------------------------------------------------------------------------------------
>node#447
--------------------------------------------------------------------------------------------------------------------------------------------------------------------------------------------------------------------------------------------------------------------------------------------
>node#448
--------------------------------------------------------------------------------------------------------------------------------------------------------------------------------------------------------------------------------------------------------------------------------------------
>node#449
--------------------------------------------------------------------------------------------------------------------------------------------------------------------------------------------------------------------------------------------------------------------------------------------
>node#450
--------------------------------------------------------------------------------------------------------------------------------------------------------------------------------------------------------------------------------------------------------------------------------------------
>node#451
--------------------------------------------------------------------------------------------------------------------------------------------------------------------------------------------------------------------------------------------------------------------------------------------
>node#452
--------------------------------------------------------------------------------------------------------------------------------------------------------------------------------------------------------------------------------------------------------------------------------------------
>node#453
--------------------------------------------------------------------------------------------------------------------------------------------------------------------------------------------------------------------------------------------------------------------------------------------
>node#454
--------------------------------------------------------------------------------------------------------------------------------------------------------------------------------------------------------------------------------------------------------------------------------------------
>node#455
--------------------------------------------------------------------------------------------------------------------------------------------------------------------------------------------------------------------------------------------------------------------------------------------
>node#456
--------------------------------------------------------------------------------------------------------------------------------------------------------------------------------------------------------------------------------------------------------------------------------------------
>node#457
--------------------------------------------------------------------------------------------------------------------------------------------------------------------------------------------------------------------------------------------------------------------------------------------
>node#458
--------------------------------------------------------------------------------------------------------------------------------------------------------------------------------------------------------------------------------------------------------------------------------------------
>node#459
--------------------------------------------------------------------------------------------------------------------------------------------------------------------------------------------------------------------------------------------------------------------------------------------
>node#460
--------------------------------------------------------------------------------------------------------------------------------------------------------------------------------------------------------------------------------------------------------------------------------------------
>node#461
--------------------------------------------------------------------------------------------------------------------------------------------------------------------------------------------------------------------------------------------------------------------------------------------
>node#462
--------------------------------------------------------------------------------------------------------------------------------------------------------------------------------------------------------------------------------------------------------------------------------------------
>node#463
--------------------------------------------------------------------------------------------------------------------------------------------------------------------------------------------------------------------------------------------------------------------------------------------
>node#464
--------------------------------------------------------------------------------------------------------------------------------------------------------------------------------------------------------------------------------------------------------------------------------------------
>node#465
--------------------------------------------------------------------------------------------------------------------------------------------------------------------------------------------------------------------------------------------------------------------------------------------
>node#466
--------------------------------------------------------------------------------------------------------------------------------------------------------------------------------------------------------------------------------------------------------------------------------------------
>node#467
--------------------------------------------------------------------------------------------------------------------------------------------------------------------------------------------------------------------------------------------------------------------------------------------
>node#468
--------------------------------------------------------------------------------------------------------------------------------------------------------------------------------------------------------------------------------------------------------------------------------------------
>node#469
--------------------------------------------------------------------------------------------------------------------------------------------------------------------------------------------------------------------------------------------------------------------------------------------
>node#470
--------------------------------------------------------------------------------------------------------------------------------------------------------------------------------------------------------------------------------------------------------------------------------------------
>node#471
--------------------------------------------------------------------------------------------------------------------------------------------------------------------------------------------------------------------------------------------------------------------------------------------
>node#472
--------------------------------------------------------------------------------------------------------------------------------------------------------------------------------------------------------------------------------------------------------------------------------------------
>node#473
--------------------------------------------------------------------------------------------------------------------------------------------------------------------------------------------------------------------------------------------------------------------------------------------
>node#474
--------------------------------------------------------------------------------------------------------------------------------------------------------------------------------------------------------------------------------------------------------------------------------------------
>node#475
--------------------------------------------------------------------------------------------------------------------------------------------------------------------------------------------------------------------------------------------------------------------------------------------
>node#476
--------------------------------------------------------------------------------------------------------------------------------------------------------------------------------------------------------------------------------------------------------------------------------------------
>node#477
--------------------------------------------------------------------------------------------------------------------------------------------------------------------------------------------------------------------------------------------------------------------------------------------
>node#478
--------------------------------------------------------------------------------------------------------------------------------------------------------------------------------------------------------------------------------------------------------------------------------------------
>node#479
--------------------------------------------------------------------------------------------------------------------------------------------------------------------------------------------------------------------------------------------------------------------------------------------
>node#480
--------------------------------------------------------------------------------------------------------------------------------------------------------------------------------------------------------------------------------------------------------------------------------------------
>node#481
--------------------------------------------------------------------------------------------------------------------------------------------------------------------------------------------------------------------------------------------------------------------------------------------
>node#482
--------------------------------------------------------------------------------------------------------------------------------------------------------------------------------------------------------------------------------------------------------------------------------------------
>node#483
--------------------------------------------------------------------------------------------------------------------------------------------------------------------------------------------------------------------------------------------------------------------------------------------
>node#484
--------------------------------------------------------------------------------------------------------------------------------------------------------------------------------------------------------------------------------------------------------------------------------------------
>node#485
--------------------------------------------------------------------------------------------------------------------------------------------------------------------------------------------------------------------------------------------------------------------------------------------
>node#486
--------------------------------------------------------------------------------------------------------------------------------------------------------------------------------------------------------------------------------------------------------------------------------------------
>node#487
--------------------------------------------------------------------------------------------------------------------------------------------------------------------------------------------------------------------------------------------------------------------------------------------
>node#488
--------------------------------------------------------------------------------------------------------------------------------------------------------------------------------------------------------------------------------------------------------------------------------------------
>node#489
--------------------------------------------------------------------------------------------------------------------------------------------------------------------------------------------------------------------------------------------------------------------------------------------
>node#490
--------------------------------------------------------------------------------------------------------------------------------------------------------------------------------------------------------------------------------------------------------------------------------------------
>node#491
--------------------------------------------------------------------------------------------------------------------------------------------------------------------------------------------------------------------------------------------------------------------------------------------
>node#492
--------------------------------------------------------------------------------------------------------------------------------------------------------------------------------------------------------------------------------------------------------------------------------------------
>node#493
--------------------------------------------------------------------------------------------------------------------------------------------------------------------------------------------------------------------------------------------------------------------------------------------
>node#494
--------------------------------------------------------------------------------------------------------------------------------------------------------------------------------------------------------------------------------------------------------------------------------------------
>node#495
--------------------------------------------------------------------------------------------------------------------------------------------------------------------------------------------------------------------------------------------------------------------------------------------
>node#496
--------------------------------------------------------------------------------------------------------------------------------------------------------------------------------------------------------------------------------------------------------------------------------------------
>node#497
--------------------------------------------------------------------------------------------------------------------------------------------------------------------------------------------------------------------------------------------------------------------------------------------
>node#498
--------------------------------------------------------------------------------------------------------------------------------------------------------------------------------------------------------------------------------------------------------------------------------------------
>node#499
--------------------------------------------------------------------------------------------------------------------------------------------------------------------------------------------------------------------------------------------------------------------------------------------
>node#500
--------------------------------------------------------------------------------------------------------------------------------------------------------------------------------------------------------------------------------------------------------------------------------------------
>node#501
--------------------------------------------------------------------------------------------------------------------------------------------------------------------------------------------------------------------------------------------------------------------------------------------
>node#502
--------------------------------------------------------------------------------------------------------------------------------------------------------------------------------------------------------------------------------------------------------------------------------------------
>node#503
--------------------------------------------------------------------------------------------------------------------------------------------------------------------------------------------------------------------------------------------------------------------------------------------
>node#504
--------------------------------------------------------------------------------------------------------------------------------------------------------------------------------------------------------------------------------------------------------------------------------------------
>node#505
--------------------------------------------------------------------------------------------------------------------------------------------------------------------------------------------------------------------------------------------------------------------------------------------
>node#506
--------------------------------------------------------------------------------------------------------------------------------------------------------------------------------------------------------------------------------------------------------------------------------------------
>node#507
--------------------------------------------------------------------------------------------------------------------------------------------------------------------------------------------------------------------------------------------------------------------------------------------
>node#508
--------------------------------------------------------------------------------------------------------------------------------------------------------------------------------------------------------------------------------------------------------------------------------------------
>node#509
--------------------------------------------------------------------------------------------------------------------------------------------------------------------------------------------------------------------------------------------------------------------------------------------
>node#510
--------------------------------------------------------------------------------------------------------------------------------------------------------------------------------------------------------------------------------------------------------------------------------------------
>node#511
--------------------------------------------------------------------------------------------------------------------------------------------------------------------------------------------------------------------------------------------------------------------------------------------
>node#512
--------------------------------------------------------------------------------------------------------------------------------------------------------------------------------------------------------------------------------------------------------------------------------------------
>node#513
--------------------------------------------------------------------------------------------------------------------------------------------------------------------------------------------------------------------------------------------------------------------------------------------
>node#514
--------------------------------------------------------------------------------------------------------------------------------------------------------------------------------------------------------------------------------------------------------------------------------------------
>node#515
--------------------------------------------------------------------------------------------------------------------------------------------------------------------------------------------------------------------------------------------------------------------------------------------
>node#516
--------------------------------------------------------------------------------------------------------------------------------------------------------------------------------------------------------------------------------------------------------------------------------------------
>node#517
--------------------------------------------------------------------------------------------------------------------------------------------------------------------------------------------------------------------------------------------------------------------------------------------
>node#518
--------------------------------------------------------------------------------------------------------------------------------------------------------------------------------------------------------------------------------------------------------------------------------------------
>node#519
--------------------------------------------------------------------------------------------------------------------------------------------------------------------------------------------------------------------------------------------------------------------------------------------
>node#520
--------------------------------------------------------------------------------------------------------------------------------------------------------------------------------------------------------------------------------------------------------------------------------------------
>node#521
--------------------------------------------------------------------------------------------------------------------------------------------------------------------------------------------------------------------------------------------------------------------------------------------
>node#522
--------------------------------------------------------------------------------------------------------------------------------------------------------------------------------------------------------------------------------------------------------------------------------------------
>node#523
--------------------------------------------------------------------------------------------------------------------------------------------------------------------------------------------------------------------------------------------------------------------------------------------
>node#524
--------------------------------------------------------------------------------------------------------------------------------------------------------------------------------------------------------------------------------------------------------------------------------------------
>node#525
--------------------------------------------------------------------------------------------------------------------------------------------------------------------------------------------------------------------------------------------------------------------------------------------
>node#526
--------------------------------------------------------------------------------------------------------------------------------------------------------------------------------------------------------------------------------------------------------------------------------------------
>node#527
--------------------------------------------------------------------------------------------------------------------------------------------------------------------------------------------------------------------------------------------------------------------------------------------
